# Supplementary material for: Live single-cell laser tag
Source: Nat Commun. 2016 May 20;7:11636. doi: 10.1038/ncomms11636 (PMC4876456; doi:10.1038/ncomms11636)
Supplement: Supplementary Data 1 — RNA-Sequencing statistics [file ncomms11636-s2.xlsx]

## Sheet: A) Alignment Statistics
Supplementary Table 1A: RNA-Sequencing statistics
	Description	Total Raw Reads	Total High Quality Reads	Mapped read count	Uniquely mapped read count	Alignment rate*	Alignment rate (high quality)**	Whole Gene Read Count	Exon Read Count	5'UTR Read Count	3'UTR Read Count	Mitochondrial Read Count	Ribosomal Read Count	GC content	SMARTER cDNA HiSen 100-6000bp (ng/ul)	Smarter Yield (ng)
AvgNT	Average Non-tagged	1.0269e+07	8.96064e+06	8.53498e+06	8.4043e+06	0.813615	0.93446	8.03647e+06	6.38516e+06	975210	3.9169e+06	297283	251961	0.421	0.33	7.589
AvgT	Average Tagged	10207216	8.78494e+06	8.40566e+06	8.29399e+06	0.811567	0.942567	7.97713e+06	6.25195e+06	933471	4.04893e+06	336233	240807	0.414444	0.395	9.08444
TC_200	control	25930830	22474200	20542334	20003449	0.771416	0.89	19813860	18473254	3955342	8792201	714154	1965377	0.45	N/A	N/A
TC_RNeasy	control	23791600	20382820	17739350	17253477	0.725192	0.8464	17082118	16557191	3612890	6706662	406438	1176507	0.47	N/A	N/A
SC_B07_G_C12	Non-Tagged	9826752	8594488	8169992	8038321	0.818004	0.9352	7612323	5574885	873879	3338671	234638	243814	0.41	0.443	10.19
SC_B01_G_C09	Non-Tagged	6950226	5886244	5493562	5381079	0.774231	0.9141	5191013	4637289	757589	2530743	248003	241043	0.45	0.226	5.2
SC_D01_G_C21	Non-Tagged	10959092	9625796	9306066	9137958	0.833824	0.9493	8719345	7921228	1194304	5068451	346934	304986	0.42	0.258	5.93
SC_A03_G_C01	Non-Tagged	6793864	5678872	5194594	5075450	0.747064	0.8937	4882319	4179258	652713	2511104	387083	226346	0.44	0.353	8.12
SC_E11_G_C77	Non-Tagged	14479408	12656378	12210736	12079821	0.834276	0.9544	11550711	8082034	1215298	5312667	301303	254048	0.41	0.418	9.61
SC_F01_G_C31	Non-Tagged	10180150	8974158	8599352	8478274	0.832824	0.9447	8083183	5784720	933294	3569820	324234	195818	0.42	0.518	11.91
SC_F09_G_C36	Non-Tagged	10268358	9033448	8294260	8211819	0.799721	0.909	7868242	5520535	805480	3479152	271034	172871	0.4	0.227	5.22
SC_D12_G_C72	Non-Tagged	11796112	10305906	9916034	9735565	0.82532	0.9446	9410260	8381030	1224690	5219335	422177	343929	0.42	0.277	6.37
SC_D09_G_C22	Non-Tagged	11257038	9874068	9525896	9366053	0.832018	0.9485	8969214	7812631	1167831	4851048	191669	360753	0.42	0.238	5.47
SC_D08_G_C23	Non-Tagged	10178754	8976998	8639306	8538654	0.83887	0.9511	8078041	5957944	927018	3287961	245756	176006	0.42	0.342	7.87
SC_C09_GB_C16	Tagged	10229258	8825400	8521074	8420600	0.823188	0.9541	8135551	5891641	888453	3889579	200036	199747	0.4	0.651	14.97
SC_C11_GB_C65	Tagged	14908936	12740260	12191220	12110151	0.812275	0.9505	11604366	7894952	1118716	5330786	334223	206001	0.4	0.578	13.29
SC_E01_GB_C25	Tagged	11758176	10081414	9645408	9498751	0.807842	0.9422	9160224	8117611	1263107	5076485	518561	407924	0.43	0.208	4.78
SC_C06_GB_C63	Tagged	8406218	7216640	6927734	6816786	0.810922	0.9445	6527159	4928936	764611	3086371	266047	183561	0.42	0.43	9.89
SC_G07_GB_C40	Tagged	9618226	8291102	7863078	7740975	0.804824	0.9336	7349794	5921216	742037	4312335	243362	182818	0.41	0.209	4.81
SC_C05_GB_C62	Tagged	8266558	7065788	6711710	6588809	0.797044	0.9324	6402409	5079584	774137	3104545	320987	215128	0.41	0.563	12.95
SC_E08_GB_C29	Tagged	11416742	9803728	9415776	9308945	0.815377	0.9495	8904849	7397612	1071968	4961710	535008	261875	0.41	0.304	6.99
SC_C07_B_C18	Tagged	10570308	9259300	8896694	8820992	0.834507	0.9526	8458193	6410131	971875	4161201	314288	258019	0.42	0.356	8.19
SC_B10_B_C58	Tagged	6690522	5780802	5478238	5339868	0.798124	0.9237	5251595	4625865	806339	2517391	293587	252193	0.43	0.256	5.89
SC_B04_E_C55	Negative control	2013124	1685904	1454000	1478497	0.734429	0.8769	1331663	937529	157887	763099	11052	8634	0.4	N/A	N/A
SC_B05_E_C56	Negative control	1831152	1517098	1365064	1360842	0.743162	0.897	1301903	778067	165358	497845	29253	22532	0.41	N/A	N/A
SMARTer_NTC	ERCC only	8975066	7805354	528	463	0	0	451	356	47	167	12	31	0.46	N/A	N/A
* Uniquely mapped / Total raw reads
** Uniquely mapped / Total high quality reads

## Sheet: B) Diff. Expressed Genes
Supplementary Table 1B: Statistically significant differentially expressed genes between tagged and non tagged cells
SYMBOL	Average Normalized Expression	log2FoldChange	Adjusted p-value	Gene description
EXOC2	46.5446	9.72073	1.01224e-05	exocyst complex component 2
STRIP1	25.2107	-7.13849	0.000501246	striatin interacting protein 1
ALMS1	18.7247	8.63549	0.000501246	Alstrom syndrome 1
PTX3	46.4544	-6.71238	0.00077663	pentraxin 3, long
LTN1	16.3212	-8.30103	0.000871521	listerin E3 ubiquitin protein ligase 1
KLF7	20.6003	-8.30492	0.000969233	Kruppel-like factor 7 (ubiquitous)
CLHC1	18.1265	8.38115	0.000969233	clathrin heavy chain linker domain containing 1
LGR4	15.3398	-7.07034	0.000969233	leucine-rich repeat containing G protein-coupled receptor 4
IRGQ	14.1929	8.13579	0.0018519	immunity-related GTPase family, Q
TEX261	66.6194	5.68579	0.00293163	testis expressed 261
PEX19	36.9237	-5.84327	0.00293163	peroxisomal biogenesis factor 19
FYCO1	24.0453	6.2154	0.00340784	FYVE and coiled-coil domain containing 1
RPS6KA2	13.1599	-7.64963	0.00783277	ribosomal protein S6 kinase, 90kDa, polypeptide 2
FAM206A	13.8727	-6.2614	0.00910907	family with sequence similarity 206, member A
TAGLN	10.2808	7.51247	0.0143108	transgelin
SIAH1	12.3122	-7.38721	0.0186392	siah E3 ubiquitin protein ligase 1
LOC441242	16.6798	7.56249	0.0193696	uncharacterized LOC441242
GEMIN4	8.74312	-7.23981	0.0193696	gem (nuclear organelle) associated protein 4
C6orf132	6.08341	7.14822	0.0241543	chromosome 6 open reading frame 132
LOC93622	8.64844	7.21396	0.0299615	Morf4 family associated protein 1-like 1 pseudogene
VPS52	26.4413	4.97545	0.0342129	vacuolar protein sorting 52 homolog (S. cerevisiae)
SLC44A2	12.1883	6.13397	0.0403001	solute carrier family 44 (choline transporter), member 2
GPR22	6.17671	-6.89438	0.0403001	G protein-coupled receptor 22
OSMR	23.2731	-5.78734	0.0454757	oncostatin M receptor

## Sheet: C) Diff. Expression All Genes
Supplementary Table 1C: Differential expression analysis for all genes followed by raw counts for all cells
					TAGGED CELLS									NON TAGGED CELLS										BULK		NEGATIVE CONTROLS
SYMBOL	Average Normalized Expression	log2FoldChange	Adjusted p-value	Gene description	SC_B10_B_C58	SC_C05_G_B_C62	SC_C06_G_B_C63	SC_C07_B_C18	SC_C09_G_B_C16	SC_C11_G_B_C65	SC_E01_G_B_C25	SC_E08_G_B_C29	SC_G07_G_B_C40	SC_A03_G_C01	SC_B01_G_C09	SC_B07_G_C12	SC_D08_G_C23	SC_D09_G_C22	SC_D12_G_C72	SC_E11_G_C77	SC_F01_G_C31	SC_F09_G_C36	SC_D01_G_C21	TC_200	TC_RNeasy	SC_B04_E_C55	SC_B05_E_C56	SMARTer_NTC
EXOC2	46.5446	9.72073	1.01224e-05	exocyst complex component 2	2094	4	975	0	0	2345	0	556	144	0	0	0	0	0	0	0	0	0	0	440	546	0	0	0
STRIP1	25.2107	-7.13849	0.000501246	striatin interacting protein 1	0	0	0	0	0	2	0	0	0	218	1475	0	0	1946	1494	0	0	0	0	74	285	0	0	2
ALMS1	18.7247	8.63549	0.000501246	Alstrom syndrome 1	223	0	353	0	2145	0	46	0	879	0	0	0	0	0	0	0	0	0	0	87	3	359	0	0
PTX3	46.4544	-6.71238	0.00077663	pentraxin 3, long	0	4	0	0	0	0	0	0	0	1546	1966	0	0	0	2567	681	68	0	0	180	9	0	0	0
LTN1	16.3212	-8.30103	0.000871521	listerin E3 ubiquitin protein ligase 1	0	0	0	0	0	0	0	0	0	0	0	0	0	284	8036	2235	207	0	0	755	66	0	0	0
KLF7	20.6003	-8.30492	0.000969233	Kruppel-like factor 7 (ubiquitous)	0	0	0	0	0	0	0	0	0	0	0	99	37	4250	0	0	0	173	0	273	119	0	0	0
CLHC1	18.1265	8.38115	0.000969233	clathrin heavy chain linker domain containing 1	0	0	0	235	57	5298	0	172	2	0	0	0	0	0	0	0	0	0	0	128	320	0	0	0
LGR4	15.3398	-7.07034	0.000969233	leucine-rich repeat containing G protein-coupled receptor 4	0	0	0	0	0	0	0	1	0	0	2	3404	1070	0	152	0	77	124	1	117	4	0	0	0
IRGQ	14.1929	8.13579	0.0018519	immunity-related GTPase family, Q	0	0	1034	328	458	0	0	0	177	0	0	0	0	0	0	0	0	0	0	238	154	0	2	0
TEX261	66.6194	5.68579	0.00293163	testis expressed 261	191	644	131	1631	1427	1344	0	440	64	0	0	0	0	8	4	14	0	0	0	502	521	0	4	0
PEX19	36.9237	-5.84327	0.00293163	peroxisomal biogenesis factor 19	0	0	0	0	0	10	0	0	0	1008	3	1	0	0	0	1170	1545	34	3153	1286	1636	0	0	0
FYCO1	24.0453	6.2154	0.00340784	FYVE and coiled-coil domain containing 1	697	83	516	0	0	0	0	1674	202	0	0	0	4	0	0	0	0	0	0	664	193	0	0	0
RPS6KA2	13.1599	-7.64963	0.00783277	ribosomal protein S6 kinase, 90kDa, polypeptide 2	0	0	0	0	0	0	0	0	0	0	17	10	0	0	2414	0	864	154	0	66	220	0	0	0
FAM206A	13.8727	-6.2614	0.00910907	family with sequence similarity 206, member A	0	0	0	0	0	2	0	0	0	126	1056	408	0	0	0	0	1612	0	0	802	319	0	0	0
TAGLN	10.2808	7.51247	0.0143108	transgelin	0	238	128	1508	20	34	0	0	0	0	0	0	0	0	0	0	0	0	0	424	818	0	0	0
SIAH1	12.3122	-7.38721	0.0186392	siah E3 ubiquitin protein ligase 1	0	0	0	0	0	0	0	0	0	498	0	12	0	0	2743	0	0	161	8	228	135	0	4	0
LOC441242	16.6798	7.56249	0.0193696	uncharacterized LOC441242	0	0	446	0	147	214	0	0	434	0	0	0	0	0	0	0	0	0	0	90	45	0	0	0
GEMIN4	8.74312	-7.23981	0.0193696	gem (nuclear organelle) associated protein 4	0	0	0	0	0	0	0	0	0	115	2576	16	13	66	0	0	3	0	0	251	2003	0	0	0
C6orf132	6.08341	7.14822	0.0241543	chromosome 6 open reading frame 132	46	1015	49	0	0	0	0	0	316	0	0	0	0	0	0	0	0	0	0	173	126	0	0	0
LOC93622	8.64844	7.21396	0.0299615	Morf4 family associated protein 1-like 1 pseudogene	0	40	0	63	62	2133	0	0	0	0	0	0	0	0	0	0	0	0	0	215	65	0	0	0
VPS52	26.4413	4.97545	0.0342129	vacuolar protein sorting 52 homolog (S. cerevisiae)	0	0	2179	0	0	0	16	0	484	0	0	0	0	0	4075	0	0	8	0	415	921	0	0	0
SLC44A2	12.1883	6.13397	0.0403001	solute carrier family 44 (choline transporter), member 2	6	16	0	2388	0	2	0	283	0	0	0	0	0	0	0	0	0	0	224	184	812	0	0	0
GPR22	6.17671	-6.89438	0.0403001	G protein-coupled receptor 22	0	0	0	0	0	0	0	0	0	170	0	410	651	0	0	0	307	0	0	119	0	0	0	0
OSMR	23.2731	-5.78734	0.0454757	oncostatin M receptor	2	0	0	0	0	0	0	2	0	0	0	450	5955	0	0	4873	23	0	4	1073	220	0	0	0
C22orf29	64.3285	5.3314	0.0548694	chromosome 22 open reading frame 29	0	1525	4650	0	2212	2836	0	0	0	0	0	21	0	0	0	0	0	0	0	244	488	0	0	0
MSH3	19.9891	-5.0722	0.0548694	mutS homolog 3	0	0	6	0	0	0	0	0	0	1	2325	1127	0	0	0	0	2	155	3804	393	338	288	0	0
C9orf142	12.4552	-6.95405	0.0559863	chromosome 9 open reading frame 142	0	0	0	0	0	0	0	0	0	2	0	94	0	116	579	0	72	0	0	191	338	0	0	0
C11orf24	6.12498	-6.75681	0.0559863	chromosome 11 open reading frame 24	0	0	0	0	0	0	0	0	0	36	28	16	0	2	26	66	0	2	0	257	751	0	0	0
CLIP4	15.6665	5.18935	0.0578925	CAP-GLY domain containing linker protein family, member 4	0	12	96	172	579	0	4	687	0	0	0	0	0	1	2	2	2	0	0	361	704	0	0	0
B9D2	11.241	-6.88695	0.0578925	B9 protein domain 2	0	0	0	0	0	0	0	0	0	0	0	0	20	563	0	0	118	51	448	157	161	0	0	0
REPS1	10.3881	-6.84859	0.0578925	RALBP1 associated Eps domain containing 1	0	0	0	0	0	0	0	0	0	32	0	0	60	1353	0	0	56	28	0	258	120	0	0	0
VIPAS39	7.71275	6.86958	0.0578925	VPS33B interacting protein, apical-basolateral polarity regulator, spe-39 homolog	0	0	84	24	28	0	11	1108	0	0	0	0	0	0	0	0	0	0	0	129	484	0	0	0
SASH1	4.1539	6.67505	0.0578925	SAM and SH3 domain containing 1	0	0	339	15	48	0	0	1082	354	0	0	0	0	0	0	0	0	0	0	156	168	0	0	0
RNF41	7.79846	-5.27511	0.06239	ring finger protein 41	0	0	0	0	0	0	0	0	2	358	663	98	0	0	0	0	1024	0	0	232	131	0	0	0
ENC1	3.77035	4.99366	0.06239	ectodermal-neural cortex 1 (with BTB domain)	16	2	4447	3700	2	345	0	0	86	0	0	0	0	2	0	0	0	0	0	639	1336	0	0	0
TMEM64	5.77525	5.40692	0.064343	transmembrane protein 64	0	24	42	0	886	360	8	0	351	0	0	0	0	2	0	0	0	0	0	546	44	0	0	0
NSDHL	10.5353	-5.43362	0.0766157	NAD(P) dependent steroid dehydrogenase-like	0	0	2	0	0	0	0	0	0	0	0	777	0	885	0	2	141	622	0	994	924	0	0	0
RNFT2	19.6081	5.32689	0.0798781	ring finger protein, transmembrane 2	337	0	0	0	0	117	0	4198	0	0	0	0	0	0	0	0	174	0	0	165	88	2	1	0
ATP7A	13.0443	-5.29628	0.0802973	ATPase, Cu++ transporting, alpha polypeptide	0	0	0	0	0	0	751	0	0	0	0	40	2600	0	0	306	0	0	0	18	130	0	0	0
ZNF473	5.89879	6.62759	0.084062	zinc finger protein 473	92	0	0	0	375	287	0	0	524	0	0	0	0	0	0	0	0	0	0	360	424	0	0	0
NDRG3	62.2712	-5.13711	0.0986412	NDRG family member 3	0	0	0	0	0	0	0	0	17	310	0	547	158	0	0	0	0	3469	2	507	1449	0	0	0
FASTKD3	6.74397	5.11245	0.0986412	FAST kinase domains 3	0	2332	6	128	41	0	0	0	0	322	0	0	0	0	0	0	0	0	0	1137	424	0	0	0
RABL3	11.0075	5.0016	0.099274	RAB, member of RAS oncogene family-like 3	0	3106	0	46	0	12	0	0	180	430	0	0	0	0	0	0	2	0	0	913	798	0	0	0
ERCC4	36.6265	-4.60022	0.11475	excision repair cross-complementation group 4	0	4	0	0	0	0	0	16	0	52	157	0	0	114	482	0	82	2	4352	497	277	0	0	0
TONSL	7.43966	6.54079	0.11475	tonsoku-like, DNA repair protein	0	2	82	6	45	0	0	0	0	0	4423	0	0	0	0	0	0	0	0	78	193	0	0	0
MYH11	6.51972	-6.42789	0.11475	myosin, heavy chain 11, smooth muscle	0	0	0	0	0	0	0	0	0	0	192	422	0	102	68	10	0	0	0	100	79	3708	0	0
NUDCD3	16.5362	-4.99621	0.120634	NudC domain containing 3	0	2	354	0	0	0	0	0	0	0	0	0	0	8	24	8486	325	0	0	386	1422	0	0	0
C10orf76	15.9515	-5.28683	0.12313	chromosome 10 open reading frame 76	0	0	0	0	0	134	0	0	2	1453	0	308	16	2	0	0	0	0	6	81	160	0	0	0
ADO	8.89338	4.93506	0.126335	2-aminoethanethiol (cysteamine) dioxygenase	8	0	1482	0	20	221	0	0	2	0	105	0	0	0	2	0	0	0	0	223	6	0	0	0
LOC100506190	9.87374	-6.43128	0.127295	NA	0	0	0	0	0	0	0	0	0	509	0	102	0	0	300	0	0	57	0	234	773	0	0	0
SGK494	34.6906	4.74009	0.131706	uncharacterized serine/threonine-protein kinase SgK494	123	293	0	0	0	144	0	2431	1	0	0	0	0	0	0	189	0	0	1	50	280	0	0	0
SLBP	271.047	-3.3679	0.1346	stem-loop binding protein	4	0	42	22	353	10	110	36	54	152	16	0	0	1907	4	1908	10	4397	1666	483	116	0	0	0
DSE	80.1082	-4.38841	0.1346	dermatan sulfate epimerase	0	6	192	0	17	1	0	0	2	4	2	0	0	2045	961	0	2	12488	2	205	424	0	0	0
KIAA1704	52.8768	4.69707	0.1346	NA	0	1394	538	2	2324	1940	0	0	2	0	0	17	11	0	0	0	0	0	0	388	121	0	0	0
SLC25A20	8.14437	-5.82274	0.1346	solute carrier family 25 (carnitine/acylcarnitine translocase), member 20	0	0	0	0	0	0	1	0	0	0	0	5	4	2771	205	0	12	0	0	176	237	0	0	0
KATNAL1	31.9028	-4.46984	0.139884	katanin p60 subunit A-like 1	0	0	0	0	0	10	0	12	0	2498	0	8	3425	0	0	285	24	0	631	272	230	0	0	0
WDR73	8.34954	-6.29663	0.149021	WD repeat domain 73	0	0	0	0	0	0	0	0	0	214	0	0	0	56	1046	162	0	0	0	538	974	0	0	0
ZNF480	9.11143	4.44946	0.152212	zinc finger protein 480	0	1395	20	0	0	198	0	0	0	190	0	0	1	0	3	2	0	0	0	584	173	0	0	0
PHAX	398.953	-3.18373	0.163599	phosphorylated adaptor for RNA export	42	93	1	90	63	98	16	1305	8	1077	574	149	350	3354	164	2131	337	174	132	2007	2032	2	4	0
RC3H2	31.1252	4.59196	0.163599	ring finger and CCCH-type domains 2	0	13	0	0	31	296	8650	538	1463	0	0	0	0	0	2	0	0	0	23	321	56	0	0	0
NIPA1	7.90569	-6.23892	0.163599	non imprinted in Prader-Willi/Angelman syndrome 1	0	0	0	0	0	0	0	0	0	0	0	0	72	932	118	2	0	0	2	170	22	0	0	0
STRADB	21.2246	4.51522	0.170416	STE20-related kinase adaptor beta	0	116	1320	225	0	26	0	34	6	84	1	0	0	0	0	0	0	0	0	934	435	0	0	0
QTRTD1	35.2215	4.7122	0.180929	queuine tRNA-ribosyltransferase domain containing 1	0	222	159	39	1347	0	0	0	122	0	0	0	78	0	0	0	0	0	0	314	428	0	0	0
SLC30A6	121.19	-4.53908	0.187075	solute carrier family 30 (zinc transporter), member 6	0	0	0	0	82	0	28	0	0	4	0	0	424	1098	0	0	0	604	9536	704	259	0	0	0
SPTSSA	17.3531	-3.72649	0.187075	serine palmitoyltransferase, small subunit A	0	4	8	0	0	0	0	0	4	751	0	1034	0	0	591	1666	13	0	0	90	226	0	0	0
BC005905	4.60453	6.14086	0.187075	NA	2	40	0	0	2	57	0	0	346	0	0	0	0	0	0	0	0	0	0	112	42	0	0	0
R3HDM1	42.0288	4.0487	0.193144	R3H domain containing 1	0	0	2	0	804	250	4132	339	162	0	0	28	2	9	0	5	0	0	0	305	170	0	0	0
TARS2	23.395	-4.4703	0.193144	threonyl-tRNA synthetase 2, mitochondrial (putative)	0	0	0	0	0	0	786	0	0	0	0	18	14	0	0	159	254	1332	0	97	699	0	0	0
ERCC2	4.40649	6.08255	0.198848	excision repair cross-complementation group 2	0	61	0	0	11	5	0	375	0	0	206	0	0	0	0	0	0	0	0	18	52	0	0	0
BIVM	18.9617	4.13347	0.200035	basic, immunoglobulin-like variable motif containing	0	80	0	208	0	0	677	0	1189	0	0	0	0	2	0	2	88	0	0	638	1070	0	0	0
VEPH1	10.0588	3.71401	0.200035	ventricular zone expressed PH domain-containing 1	0	0	0	0	175	2	0	0	2552	0	0	2	4	0	0	0	15	0	2580	631	449	1	6	0
MBTPS2	7.22507	6.16852	0.200035	membrane-bound transcription factor peptidase, site 2	132	225	629	14	0	0	0	0	0	0	0	0	0	0	0	0	0	0	0	711	434	0	0	0
BEST1	8.5216	-4.27379	0.202967	bestrophin 1	3	2	0	0	0	0	0	0	0	44	0	27	21	39	2	16	4	5	7	415	452	0	0	0
KRIT1	31.4286	-3.50066	0.205094	KRIT1, ankyrin repeat containing	0	0	0	9734	3	42	10	0	11	0	0	12	0	0	804	3734	0	0	2	279	543	0	0	0
C11orf82	19.8608	-5.71833	0.205094	chromosome 11 open reading frame 82	4	1	0	0	0	3396	0	0	4	0	0	0	0	0	0	4342	408	0	0	634	252	0	0	0
S100A4	16.6578	-4.22055	0.205094	S100 calcium binding protein A4	0	0	0	0	0	0	171	2	0	0	213	1366	2138	0	0	0	14	0	0	309	237	0	0	0
INTS6	12.7841	3.58918	0.205094	integrator complex subunit 6	0	0	0	0	1307	0	0	0	214	17	0	0	4793	0	0	8	0	0	0	242	375	0	0	0
CDC7	12.7181	-4.12754	0.205094	cell division cycle 7	0	2	0	0	0	0	0	0	1130	0	0	0	0	0	0	6279	248	0	20	799	493	0	0	0
LOC100216546	8.12987	5.66195	0.205094	NA	0	60	69	0	112	0	0	169	0	0	0	0	0	0	0	1	0	0	0	61	0	0	0	0
CRADD	6.37659	-6.02376	0.205094	CASP2 and RIPK1 domain containing adaptor with death domain	0	0	0	0	56	0	0	0	0	0	9	0	1159	0	169	0	0	0	0	247	206	0	0	0
ING5	3.48235	-5.86987	0.205094	inhibitor of growth family, member 5	0	0	0	0	0	0	0	0	0	235	116	0	0	0	0	32	20	14	0	149	48	0	0	0
LOC150776	2.96974	-5.84801	0.205094	sphingomyelin phosphodiesterase 4, neutral membrane (neutral sphingomyelinase-3) pseudogene	0	0	0	0	0	0	0	0	0	0	2	0	2	1567	236	0	41	9	0	45	129	0	0	0
TBC1D1	22.3131	4.46474	0.209604	TBC1 (tre-2/USP6, BUB2, cdc16) domain family, member 1	64	20	2	8	0	4573	0	0	357	0	0	0	0	0	0	0	6	0	273	593	434	0	0	0
CSGALNACT1	5.94232	-5.0789	0.209877	chondroitin sulfate N-acetylgalactosaminyltransferase 1	0	0	0	0	0	0	794	0	0	0	0	112	0	0	0	23	0	2186	0	99	40	0	0	0
ZBTB6	9.25023	-5.99592	0.216631	zinc finger and BTB domain containing 6	0	0	0	0	0	0	0	0	0	2	0	0	34	4259	215	0	0	0	0	214	88	0	0	0
NEK9	6.48993	5.20037	0.216631	NIMA-related kinase 9	1282	0	21	119	0	0	0	0	0	0	0	0	0	0	154	0	0	0	0	436	221	0	0	0
NCBP2-AS2	4.4598	-5.87988	0.216631	NCBP2 antisense RNA 2 (head to head)	271	0	0	0	0	0	0	0	0	0	0	0	38	6	12	0	39	0	0	336	378	0	0	0
CCNT2	45.8901	4.36816	0.216669	cyclin T2	0	0	0	124	2197	420	6	25	338	0	0	0	151	0	0	12	0	0	0	544	550	0	0	0
OSTF1	26.5053	-4.26988	0.224634	osteoclast stimulating factor 1	0	0	0	0	0	88	0	0	0	615	0	0	0	0	1750	347	104	28	1	304	137	0	0	0
C12orf75	97.0744	3.62019	0.236298	chromosome 12 open reading frame 75	4	339	241	1256	499	172	0	1583	0	456	4	0	0	11	6	0	6	0	8	968	376	0	0	0
LXN	52.0041	-3.30661	0.236298	latexin	0	0	0	0	0	154	12935	0	0	0	0	5458	864	0	0	0	0	2	0	1751	1610	0	8	0
MTRR	24.189	-4.31225	0.236298	5-methyltetrahydrofolate-homocysteine methyltransferase reductase	0	0	0	0	0	121	0	0	0	0	5149	355	0	0	35	66	16	0	273	660	1180	0	0	0
TANGO6	4.66147	5.89821	0.242554	transport and golgi organization 6 homolog (Drosophila)	0	396	2	0	0	36	0	80	0	0	0	0	0	0	0	0	0	0	0	127	432	0	0	0
CRSP8P	7.08157	5.2139	0.243168	mediator complex subunit 27 pseudogene	0	60	0	0	20	60	329	0	4	0	0	0	0	0	2	0	0	0	0	30	23	0	0	0
DNAJB7	4.17428	-5.7874	0.243168	DnaJ (Hsp40) homolog, subfamily B, member 7	0	0	0	0	0	0	0	0	0	0	13	0	45	0	320	0	0	0	30	73	40	0	0	0
MAPKAPK5-AS1	4.22645	5.86404	0.244372	MAPKAPK5 antisense RNA 1	310	0	0	0	0	0	59	49	10	0	0	0	0	0	0	0	0	0	0	368	263	0	0	0
C2orf49	10.4457	-3.56335	0.258149	chromosome 2 open reading frame 49	0	3	3	0	0	5	0	0	2742	0	0	8	2297	0	6	0	192	0	0	322	230	0	0	0
AP4E1	5.68457	4.52875	0.258149	adaptor-related protein complex 4, epsilon 1 subunit	2	0	0	0	2145	0	0	0	101	685	0	0	0	17	0	0	0	0	0	137	0	0	0	0
AX747846	5.97247	-5.79057	0.263413	NA	0	0	0	0	0	0	0	0	0	0	233	0	0	99	67	9	0	0	0	67	84	0	0	0
DSCR3	21.2854	-3.63448	0.263564	Down syndrome critical region gene 3	0	0	0	0	1	24	2	4	0	46	77	45	996	377	0	0	0	0	4498	965	1174	0	0	0
GABRB3	6.1376	3.98706	0.268336	gamma-aminobutyric acid (GABA) A receptor, beta 3	1454	0	17	84	0	46	0	2	2	0	0	0	0	458	2	0	0	0	0	160	115	0	0	0
GAS2L3	11.6717	3.99612	0.268597	growth arrest-specific 2 like 3	0	28	0	0	201	2	0	2971	2	0	0	0	0	0	1298	0	0	0	0	281	191	0	7580	0
WDYHV1	3.91619	-5.69357	0.268597	WDYHV motif containing 1	0	0	0	0	0	0	0	0	0	42	0	785	0	630	0	0	0	0	26	439	260	0	0	0
HHAT	3.82531	5.76744	0.268597	hedgehog acyltransferase	0	0	0	0	29	0	0	10	37	0	0	0	0	0	0	0	117	0	0	66	195	0	0	0
KAL1	2.84428	-5.64092	0.268597	Kallmann syndrome 1 sequence	0	443	0	0	0	0	0	0	0	0	0	0	2	0	64	0	10	0	1406	34	0	0	0	0
FAM83H	7.31568	5.36628	0.271737	family with sequence similarity 83, member H	0	0	0	0	0	8	1136	160	8	0	0	38	0	0	0	0	0	0	0	21	8	0	0	0
CRELD1	6.43156	-5.75099	0.271737	cysteine-rich with EGF-like domains 1	0	0	0	0	0	0	0	0	0	0	0	0	72	0	1	0	0	36	400	64	293	0	0	0
PURB	19.1078	-3.58268	0.286851	purine-rich element binding protein B	2	218	0	0	7	0	0	2	0	0	0	194	0	0	122	65	0	1607	0	316	6	0	285	0
SUDS3	8.48343	4.07851	0.288827	suppressor of defective silencing 3 homolog (S. cerevisiae)	0	2	32	127	1366	0	0	0	0	0	0	494	0	6	0	0	0	0	0	360	442	0	0	0
COX10	6.27414	5.76963	0.302145	cytochrome c oxidase assembly homolog 10 (yeast)	52	2031	0	0	72	0	2	0	0	0	0	0	0	0	0	0	0	0	0	330	339	0	0	0
LRIF1	3.57579	5.67293	0.30589	ligand dependent nuclear receptor interacting factor 1	0	0	0	0	60	2	0	11	0	0	0	0	4148	1	0	2	0	0	2	488	298	0	0	0
DHX57	2.54695	5.60572	0.30589	DEAH (Asp-Glu-Ala-Asp/His) box polypeptide 57	0	0	1	8	0	60	119	0	0	0	0	0	1556	0	0	0	0	0	0	129	135	0	0	0
ITGA1	2.40543	5.58693	0.307512	integrin, alpha 1	1006	4	0	0	0	44	1	0	11	0	0	0	0	0	0	0	0	0	0	537	181	0	0	0
PARD3	25.7801	4.05799	0.308386	par-3 family cell polarity regulator	0	0	277	54	1099	0	0	2964	0	0	204	0	0	2	0	0	0	0	0	604	285	0	0	0
SEC61A2	325.728	-3.0511	0.308483	Sec61 alpha 2 subunit (S. cerevisiae)	107	6	32	19	78	191	0	198	13	53	79	141	786	538	826	19	1193	168	3554	639	442	0	0	0
SETD9	133.537	-3.49933	0.308483	SET domain containing 9	345	0	0	0	0	0	0	0	0	720	0	0	0	0	0	1723	0	11023	0	313	332	0	0	0
PI4K2A	20.5527	-3.67733	0.308483	phosphatidylinositol 4-kinase type 2 alpha	2	2	0	0	0	12	261	0	0	235	0	0	0	0	2	118	3076	0	0	276	398	0	0	0
MSRA	3.00778	4.92677	0.30929	methionine sulfoxide reductase A	0	0	34	0	16	1322	0	0	0	0	0	0	0	0	0	0	0	0	1003	71	56	0	0	0
ZER1	4.89749	-5.60388	0.309823	zyg-11 related, cell cycle regulator	0	0	0	0	0	0	0	0	0	2	0	76	0	0	570	26	0	0	0	167	140	0	0	0
SPIN4	2.94749	-5.52395	0.309823	spindlin family, member 4	26	0	0	0	0	0	0	0	0	0	0	0	0	0	26	2	0	21	12	6	0	0	0	0
PEX14	3.04481	-5.51851	0.315014	peroxisomal biogenesis factor 14	0	0	0	0	0	0	0	0	478	0	2	0	89	0	0	6	53	0	4	77	18	0	0	0
YIF1B	159.517	-3.6374	0.315713	Yip1 interacting factor homolog B (S. cerevisiae)	36	30	0	20	0	26	286	10	4	802	827	79	96	0	54	18	660	0	128	1324	1651	0	0	0
SH3D19	94.738	-3.78259	0.315713	SH3 domain containing 19	0	11	15	0	384	0	0	0	0	130	4	705	0	27	118	2	566	2631	22	864	191	0	0	0
AK021551	56.3328	-3.99947	0.315713	NA	0	227	0	0	0	0	0	0	0	310	0	0	0	0	0	0	516	4626	0	96	101	0	0	0
RBMXL1	52.5795	-3.61038	0.315713	RNA binding motif protein, X-linked-like 1	22	0	0	4	0	2	0	23	10	319	32	40	4791	0	14	2	29	0	649	166	456	0	0	0
EBAG9	30.4099	-3.98968	0.315713	estrogen receptor binding site associated, antigen, 9	0	0	0	65	0	0	0	0	0	0	2094	692	0	105	11	211	257	0	0	297	246	0	0	0
NAGK	19.8543	3.87131	0.315713	N-acetylglucosamine kinase	203	0	451	0	0	58	0	0	751	0	0	0	0	0	0	0	0	176	4	630	1025	0	0	0
ZKSCAN8	12.2929	-5.60221	0.315713	zinc finger with KRAB and SCAN domains 8	0	0	0	0	0	0	0	0	0	0	0	0	0	0	355	0	2692	2	0	118	60	0	0	0
ABCB7	9.91373	4.02067	0.315713	ATP-binding cassette, sub-family B (MDR/TAP), member 7	0	0	0	2	117	0	791	0	1027	0	0	0	0	0	0	0	456	0	0	825	948	0	0	0
APEH	9.35429	3.82854	0.315713	acylaminoacyl-peptide hydrolase	0	0	138	0	0	1	40	0	1748	2	1	4	0	58	0	0	0	0	0	1066	3948	0	0	0
PDDC1	9.16844	4.96322	0.315713	Parkinson disease 7 domain containing 1	0	95	2	790	63	1	0	1	0	0	2	0	0	0	0	0	0	0	0	150	410	0	0	0
DAPK1	8.8077	-4.21415	0.315713	death-associated protein kinase 1	0	0	204	0	0	0	0	2	0	78	0	0	0	2200	0	0	0	30	0	339	466	0	0	0
PIK3CD	7.0578	3.79695	0.315713	phosphatidylinositol-4,5-bisphosphate 3-kinase, catalytic subunit delta	0	0	21	0	37	2	2234	56	338	2	0	1	4	0	0	0	0	0	0	20	12	0	1353	0
ABHD3	5.60522	-5.10241	0.315713	abhydrolase domain containing 3	0	0	0	0	0	196	0	0	0	0	2	2	105	3722	0	0	0	0	10	94	709	0	0	0
CDK8	5.41144	5.68019	0.315713	cyclin-dependent kinase 8	0	0	0	649	0	52	0	0	68	0	0	0	0	0	0	0	0	0	0	66	0	0	0	0
VPS41	5.20088	-5.57822	0.315713	vacuolar protein sorting 41 homolog (S. cerevisiae)	0	0	0	0	0	0	0	0	0	1	0	1511	2	0	147	0	0	0	0	327	462	0	0	0
CNTROB	2.95177	-5.4578	0.315713	centrobin, centrosomal BRCA2 interacting protein	32	0	0	0	0	0	0	0	0	0	1	0	8	0	0	64	0	0	138	117	310	0	0	0
UPK3B	2.78348	4.69779	0.315713	uroplakin 3B	1	2	9	18	0	4	0	0	22	0	0	0	1	0	0	0	0	0	0	12	207	0	0	0
NAGA	2.73634	5.50645	0.315713	N-acetylgalactosaminidase, alpha-	0	0	0	0	8	12	66	0	1198	0	0	0	0	0	0	0	0	0	0	368	823	1334	0	0
RTTN	2.25881	-3.76349	0.315713	rotatin	0	0	2	0	0	0	0	0	0	0	623	0	1586	0	0	2516	0	3	78	91	42	0	0	0
AK001533	1.99344	5.4381	0.315713	NA	0	13	6	0	15	3	0	0	0	0	34	0	0	0	0	0	0	0	0	22	16	0	0	0
OTX2	1.93562	-5.37411	0.315713	orthodenticle homeobox 2	0	0	0	0	0	0	0	0	0	2	2	0	0	0	10	13	0	0	24	426	426	0	0	0
ZFX	209.095	3.06638	0.315748	zinc finger protein, X-linked	831	625	58	124	20	449	2527	156	84	0	10	20	84	4073	0	126	17	7	68	712	88	0	0	0
SPTY2D1	97.3452	-3.1829	0.315748	SPT2, Suppressor of Ty, domain containing 1 (S. cerevisiae)	0	120	2	44	5	12	0	53	0	0	0	434	14	0	717	668	9	0	4431	217	106	1	83	0
CCT6P1	38.9892	3.90996	0.315748	chaperonin containing TCP1, subunit 6 (zeta) pseudogene 1	2	0	715	0	264	388	0	4	748	6	0	0	0	0	0	0	0	0	132	225	74	0	0	0
RABEPK	26.7202	-3.68898	0.315748	Rab9 effector protein with kelch motifs	0	0	0	0	8	0	172	0	0	188	99	959	0	0	0	4	1	283	0	1257	1246	0	0	0
ZCCHC8	20.6599	5.68267	0.315748	zinc finger, CCHC domain containing 8	0	0	0	0	0	582	0	4276	2	0	0	0	0	1729	0	0	0	0	0	189	282	0	0	0
CPA4	19.7153	5.66285	0.315748	carboxypeptidase A4	5619	0	0	0	0	0	0	4	376	1477	0	0	0	0	0	0	0	0	0	840	1179	0	0	0
NCKAP5	15.7373	-4.6764	0.315748	NCK-associated protein 5	0	0	246	0	0	0	0	0	0	53	0	218	0	0	0	0	0	0	1692	69	90	0	0	0
ATG9A	14.521	-4.14203	0.315748	autophagy related 9A	0	0	0	0	0	0	0	8	2	56	22	110	499	0	1	71	2	4	0	108	1890	2	2	0
ZNF443	14.1043	5.59431	0.315748	zinc finger protein 443	0	3846	0	342	0	0	0	0	0	195	0	0	0	0	0	0	0	0	0	65	278	0	0	0
DMAP1	13.912	3.38267	0.315748	DNA methyltransferase 1 associated protein 1	0	55	0	1433	0	0	0	0	150	0	0	826	0	0	0	0	2	0	0	435	1032	0	0	0
ZNF770	13.4446	5.57511	0.315748	zinc finger protein 770	0	0	6	0	264	0	0	0	3821	0	0	0	0	0	0	0	0	0	0	606	356	0	0	0
ACTC1	12.6863	5.57395	0.315748	actin, alpha, cardiac muscle 1	0	0	0	2003	0	0	440	0	0	0	0	1701	0	0	0	0	0	0	0	22	0	0	0	0
CHEK2	12.4143	5.55782	0.315748	checkpoint kinase 2	0	0	1518	0	0	0	0	304	0	0	0	0	0	0	0	0	558	0	0	684	456	0	0	0
ITSN2	10.7056	-3.72644	0.315748	intersectin 2	253	0	0	0	0	0	0	0	0	2	482	0	0	0	4050	150	19	0	0	228	489	0	0	0
SLC46A3	9.82443	-4.10084	0.315748	solute carrier family 46, member 3	0	54	0	0	0	0	0	2	0	0	52	0	0	3200	0	0	0	0	147	874	1181	0	0	0
UBIAD1	9.70574	-5.51287	0.315748	UbiA prenyltransferase domain containing 1	0	0	1073	0	0	0	0	0	4	0	0	0	0	0	0	1732	198	2	0	486	1114	0	0	0
KLF9	9.57651	-5.55873	0.315748	Kruppel-like factor 9	0	0	0	0	0	0	0	0	0	126	0	0	1611	0	0	0	19	0	0	231	0	0	0	0
AK000154	8.53615	-5.46348	0.315748	NA	0	0	0	0	0	0	0	0	238	2	0	0	0	0	0	0	174	0	2086	334	45	0	0	0
LIPA	8.39098	3.84852	0.315748	lipase A, lysosomal acid, cholesterol esterase	0	545	0	116	0	0	22	0	1252	0	0	0	0	698	0	0	0	0	0	1879	1519	0	0	0
SLC2A13	8.30442	-5.47112	0.315748	solute carrier family 2 (facilitated glucose transporter), member 13	0	94	0	0	0	0	0	0	0	4	0	162	872	0	0	0	0	0	0	12	0	0	0	0
CLMP	7.34351	-4.55768	0.315748	CXADR-like membrane protein	0	0	0	0	2	0	1	0	0	0	98	0	310	368	0	1	3	278	0	297	261	0	0	0
PTOV1-AS1	7.26602	-5.4673	0.315748	PTOV1 antisense RNA 1	0	0	0	0	0	0	0	0	0	0	1352	0	0	38	0	0	124	0	0	48	18	0	0	0
CDC42EP4	5.75006	-5.12658	0.315748	CDC42 effector protein (Rho GTPase binding) 4	0	0	0	0	0	0	0	0	530	0	0	0	6	0	1079	0	0	70	5	53	217	0	0	0
FZD2	4.93457	5.58733	0.315748	frizzled class receptor 2	0	6	0	111	0	0	0	878	0	0	0	0	0	0	0	0	0	0	0	72	0	0	0	0
MAU2	4.65913	5.56424	0.315748	MAU2 sister chromatid cohesion factor	0	0	71	648	0	0	18	0	0	0	0	0	0	0	0	0	0	0	0	72	578	0	0	0
LMBRD1	4.65402	-4.65277	0.315748	LMBR1 domain containing 1	0	0	0	1815	0	0	0	0	0	0	0	6	0	0	6	0	86	0	1608	1516	746	0	0	0
MPPE1	4.65174	-4.77584	0.315748	metallophosphoesterase 1	0	0	288	0	0	0	0	0	0	32	0	0	0	12	39	2	12	0	0	430	270	0	0	0
HV303528	4.55687	4.67625	0.315748	NA	4	0	0	0	27	24	0	40	8	0	0	0	0	0	0	167	0	0	0	56	79	0	0	0
FYN	4.49917	5.5211	0.315748	FYN oncogene related to SRC, FGR, YES	0	6	0	193	0	0	0	0	79	0	0	0	0	0	0	0	237	0	0	91	128	0	0	0
MMP16	3.67667	-5.40517	0.315748	matrix metallopeptidase 16 (membrane-inserted)	0	0	0	0	0	0	0	0	0	0	0	0	0	2	36	0	1015	32	0	302	0	0	0	0
GDPD5	2.80678	5.5034	0.315748	glycerophosphodiester phosphodiesterase domain containing 5	0	0	4	0	0	66	8	872	0	0	0	0	0	0	0	0	0	0	0	23	247	0	0	0
CTDSPL	2.56204	5.41285	0.315748	CTD (carboxy-terminal domain, RNA polymerase II, polypeptide A) small phosphatase-like	0	0	176	0	0	65	6	2	0	0	0	0	0	2	4316	0	0	0	0	250	177	0	0	0
TMEM91	2.53027	-5.3377	0.315748	transmembrane protein 91	0	0	0	0	0	0	0	0	0	0	0	0	14	93	0	0	36	0	76	42	48	0	0	0
PHF2	2.25833	-5.298	0.315748	PHD finger protein 2	0	0	0	1292	0	0	0	0	0	0	0	3	0	4	0	10	33	0	0	31	14	0	0	0
TBC1D16	1.88902	5.37593	0.315748	TBC1 domain family, member 16	0	12	0	10	0	0	627	0	14	0	0	0	0	0	0	0	0	0	0	67	66	0	0	0
VWA9	12.2519	5.54337	0.318154	von Willebrand factor A domain containing 9	0	206	2005	0	0	0	0	0	0	242	0	0	0	0	0	0	0	0	0	908	868	0	0	0
RMND1	8.93989	-5.44874	0.318154	required for meiotic nuclear division 1 homolog (S. cerevisiae)	0	0	0	172	0	0	0	0	0	129	0	0	0	0	3167	0	0	1	0	1718	970	56	0	0
PLEKHA8	8.59487	3.54294	0.318154	pleckstrin homology domain containing, family A (phosphoinositide binding specific) member 8	0	512	0	2	0	0	1651	126	8	0	70	0	0	0	0	0	2	2	0	14	0	0	0	0
KLHL15	11.5567	5.53511	0.319354	kelch-like family member 15	0	6	0	0	0	3660	0	283	0	0	0	0	0	0	0	0	68	0	0	44	0	0	0	0
GMPPB	25.4703	3.81521	0.3206	GDP-mannose pyrophosphorylase B	0	793	228	50	0	398	18	16	0	0	0	0	0	0	0	1	0	0	507	497	596	0	0	0
MAN2B1	2.29696	-5.27861	0.3206	mannosidase, alpha, class 2B, member 1	0	0	0	0	0	0	0	115	0	0	2	0	0	0	0	0	16	18	2	20	635	0	0	0
SPTLC3	3.10477	-5.32291	0.321427	serine palmitoyltransferase, long chain base subunit 3	0	0	0	352	0	0	0	0	0	0	8	0	0	41	0	0	26	0	0	72	137	0	0	0
ZNF398	10.9312	5.51114	0.323583	zinc finger protein 398	218	0	0	1	0	2565	0	0	0	2715	0	0	0	0	0	0	0	0	0	48	0	0	0	0
SLC22A4	10.9064	5.50916	0.323583	solute carrier family 22 (organic cation/zwitterion transporter), member 4	0	0	0	2217	0	0	0	0	208	0	0	0	0	0	0	0	0	0	0	149	60	0	0	0
LOC646471	2.25917	-5.25966	0.324086	uncharacterized LOC646471	0	0	0	0	0	0	0	0	0	2	25	108	0	0	0	16	1	0	0	57	45	0	0	0
SQSTM1	1404	-2.43219	0.327038	sequestosome 1	725	149	351	129	383	428	9177	555	188	853	5033	4452	7861	3145	1109	1158	675	98	256	6728	30678	2	1	0
MPZL1	1297.99	-3.01751	0.327038	myelin protein zero-like 1	0	85	109	61	4	1513	742	15	395	1331	9382	1363	318	5585	1383	471	2441	1233	6	2411	4982	0	0	0
WDR83	335.708	-2.57193	0.327038	WD repeat domain 83	148	37	106	175	50	283	88	44	8	16	341	26	449	2115	24	2798	180	478	758	1540	1084	0	0	0
AJAP1	84.2277	3.65526	0.327038	adherens junctions associated protein 1	26	16	517	65	293	130	0	539	50	26	0	0	0	1	2	29	224	0	0	166	24	0	2	0
PTPN11	65.5075	2.80182	0.327038	protein tyrosine phosphatase, non-receptor type 11	150	119	609	0	3721	0	2	3533	31	34	10	2	0	12	426	10	20	6	0	601	1099	0	8	0
KIF20A	54.8349	3.11433	0.327038	kinesin family member 20A	298	510	0	0	482	330	0	157	14	0	6	3	34	701	2	0	0	0	4	1066	890	0	0	0
CDCA5	52.1787	-2.71627	0.327038	cell division cycle associated 5	4	10	0	0	32	34	9	13	23	8	0	0	12	2065	7908	341	131	8	806	783	3233	156	0	0
MRS2	42.7741	3.49622	0.327038	MRS2 magnesium transporter	0	0	227	1800	5	980	0	0	266	0	0	2	176	6	0	0	18	0	0	932	807	0	0	0
ROCK2	36.2376	3.31153	0.327038	Rho-associated, coiled-coil containing protein kinase 2	3398	1	0	77	655	492	52	0	112	0	0	12	0	6	0	4	297	0	1	632	168	0	0	0
FGF1	26.8375	3.66153	0.327038	fibroblast growth factor 1 (acidic)	0	237	0	60	809	47	0	0	439	0	0	0	0	0	0	8	249	0	0	508	495	0	0	0
LRRCC1	22.5443	-3.4853	0.327038	leucine rich repeat and coiled-coil centrosomal protein 1	0	0	394	0	0	16	0	0	0	0	0	0	0	124	420	0	2080	0	0	399	301	0	0	0
C8orf76	20.8541	3.8258	0.327038	chromosome 8 open reading frame 76	0	405	0	0	36	0	2507	0	223	0	0	0	0	0	0	0	0	0	667	1151	609	0	0	0
RINT1	18.8993	3.82138	0.327038	RAD50 interactor 1	0	0	0	1540	211	2045	0	8	1705	0	0	19	0	0	0	0	0	0	0	676	550	0	2	0
ARHGEF28	16.6771	3.79745	0.327038	Rho guanine nucleotide exchange factor (GEF) 28	0	0	958	27	112	431	0	0	82	0	0	0	0	363	0	0	0	0	0	295	66	0	0	0
POLR1B	14.9962	3.04512	0.327038	polymerase (RNA) I polypeptide B, 128kDa	0	162	0	1725	48	0	0	2	0	0	0	6	1178	0	0	0	0	0	0	312	772	0	0	0
ZHX1-C8ORF76	14.3266	3.83244	0.327038	ZHX1-C8ORF76 readthrough	0	412	0	0	26	7	2270	0	152	0	0	0	0	0	0	0	0	0	513	905	536	0	0	0
LRRC49	13.9638	4.91748	0.327038	leucine rich repeat containing 49	0	0	0	0	1394	12	0	337	0	0	0	0	2	0	1029	0	0	0	0	60	58	0	0	0
TRIM21	12.9396	-4.45365	0.327038	tripartite motif containing 21	0	0	0	0	2	4	0	0	0	0	0	0	0	4754	0	12	258	0	1849	252	730	0	0	0
PUS3	10.4389	3.69948	0.327038	pseudouridylate synthase 3	0	0	0	4081	0	270	0	9	0	0	6	0	0	0	0	0	1062	0	0	776	550	0	0	0
CGRRF1	10.2756	4.80214	0.327038	cell growth regulator with ring finger domain 1	0	0	0	0	153	0	71	0	788	108	0	0	0	0	0	0	0	0	0	333	176	0	0	0
KDM2B	9.47404	5.46546	0.327038	lysine (K)-specific demethylase 2B	0	793	0	0	0	0	0	232	0	0	0	0	0	0	0	0	0	1638	7	149	4	0	0	0
BEND7	9.07653	5.21929	0.327038	BEN domain containing 7	0	0	0	5	177	4	0	2963	2	0	0	0	0	796	0	0	0	0	0	31	154	0	0	0
AK055370	8.91385	5.43565	0.327038	NA	0	0	0	0	0	1184	0	0	170	0	0	0	0	0	0	0	0	712	0	35	13	0	0	0
CCDC28A	8.18429	4.66412	0.327038	coiled-coil domain containing 28A	20	6	0	23	0	688	0	136	0	0	0	0	0	0	0	0	196	0	0	684	547	0	0	0
ZNF528	7.9176	5.38806	0.327038	zinc finger protein 528	1211	0	0	0	0	0	0	0	151	0	0	0	0	0	0	71	0	0	0	153	24	0	0	0
CD99L2	7.33851	4.00517	0.327038	CD99 molecule-like 2	0	446	0	0	0	0	0	170	0	2907	10	0	2	0	0	0	0	0	0	52	544	0	0	0
MDN1	7.30582	4.04409	0.327038	MDN1, midasin homolog (yeast)	0	4	0	0	0	1656	179	0	436	0	0	0	0	0	0	0	0	0	103	210	138	0	0	0
PRICKLE2-AS1	7.23068	5.34656	0.327038	PRICKLE2 antisense RNA 1	0	0	124	0	889	0	0	0	599	0	0	0	0	0	0	0	0	0	0	60	11	0	0	0
FZD5	7.137	5.34031	0.327038	frizzled class receptor 5	0	120	0	0	0	561	0	0	0	0	1763	0	0	0	0	0	0	0	0	59	128	0	0	0
TMEM216	6.92601	5.33066	0.327038	transmembrane protein 216	2041	0	0	0	136	0	0	0	0	0	0	0	0	0	0	0	70	0	0	492	256	0	0	0
ACAA1	6.91707	-4.82335	0.327038	acetyl-CoA acyltransferase 1	0	0	0	0	0	0	2	0	0	24	0	18	0	0	0	0	88	0	770	180	399	0	0	0
BC048998	6.67304	4.62577	0.327038	NA	0	95	2	756	14	1	0	1	0	0	2	0	0	0	0	0	0	0	0	76	166	0	0	0
ZMYM3	6.11805	-5.30705	0.327038	zinc finger, MYM-type 3	0	0	0	0	530	0	0	0	0	88	0	0	0	344	0	0	0	0	2	108	258	0	0	0
AP4B1	5.59455	-5.28048	0.327038	adaptor-related protein complex 4, beta 1 subunit	0	0	0	0	0	0	0	0	0	78	4	0	154	0	0	1033	0	0	0	439	767	0	2	0
PIGL	5.56123	-5.30325	0.327038	phosphatidylinositol glycan anchor biosynthesis, class L	0	0	0	0	0	0	0	0	0	162	0	8	1239	0	0	0	107	0	0	123	233	0	0	0
DQ589665	5.43883	4.69402	0.327038	NA	0	34	6	0	44	0	26	0	0	0	0	0	0	0	0	75	0	0	0	173	183	0	0	0
C1D	5.38004	4.13377	0.327038	C1D nuclear receptor corepressor	30	84	4	46	6	0	0	28	0	0	0	0	0	3	0	2	0	0	0	738	366	0	0	0
SERTAD3	5.36994	-5.25019	0.327038	SERTA domain containing 3	0	0	0	0	0	0	0	0	0	0	0	0	102	854	0	0	2	0	0	50	223	0	0	0
PER3	4.95295	-5.26648	0.327038	period circadian clock 3	0	0	0	0	0	0	0	0	0	50	0	0	0	45	0	0	0	0	625	396	88	0	0	0
GNRHR2	4.91088	-5.26201	0.327038	gonadotropin-releasing hormone (type 2) receptor 2	0	960	0	0	0	0	0	0	0	42	0	0	0	0	0	53	0	0	0	52	330	0	0	0
MUL1	4.58734	-3.76276	0.327038	mitochondrial E3 ubiquitin protein ligase 1	0	0	296	0	0	2	2	0	0	46	2	0	0	0	1785	2	2	10	0	523	2008	0	0	0
PDCD7	3.73004	-4.77655	0.327038	programmed cell death 7	0	0	848	0	0	0	0	0	0	12	0	0	47	0	6	0	5	0	0	193	140	0	0	0
SEC23IP	3.55619	5.38216	0.327038	SEC23 interacting protein	0	0	222	0	57	0	0	16	0	0	0	0	0	0	0	0	0	0	0	605	641	0	0	0
HMGXB3	3.38093	5.31218	0.327038	HMG box domain containing 3	813	0	273	80	0	0	0	2	0	0	0	0	0	0	0	0	0	0	0	97	192	0	0	0
ATRN	3.07277	5.27669	0.327038	attractin	0	0	0	14	49	212	0	0	0	0	0	0	0	0	0	0	0	0	0	58	0	0	0	0
BC031638	3.02216	-5.24212	0.327038	NA	0	0	0	0	0	0	0	0	0	0	3	0	161	0	0	72	2	0	115	87	297	0	0	0
SNORA31	2.90827	5.24934	0.327038	small nucleolar RNA, H/ACA box 31	0	0	0	0	111	45	0	0	25	0	0	0	0	0	0	0	0	0	0	21	21	0	0	0
SNORA59A	2.87823	-5.26711	0.327038	small nucleolar RNA, H/ACA box 59A	0	0	53	0	0	0	0	0	0	17	0	0	0	36	0	13	0	0	0	4	1	0	0	0
APOLD1	2.74817	-5.1741	0.327038	apolipoprotein L domain containing 1	0	0	0	0	0	0	0	0	0	0	0	0	2	4	0	200	52	0	0	48	39	0	0	0
PDK2	2.12321	5.22638	0.327038	pyruvate dehydrogenase kinase, isozyme 2	0	2	2	0	0	0	0	0	36	1737	0	0	0	0	20	0	0	0	0	55	363	0	0	0
ACAD10	2.1105	5.26495	0.327038	acyl-CoA dehydrogenase family, member 10	0	2	0	13	0	41	0	0	0	0	0	0	0	0	0	0	0	239	0	22	422	0	0	0
WDR67	2.09214	5.27247	0.327038	NA	24	0	0	0	0	0	9	0	12	0	0	0	1126	0	0	0	0	0	0	192	702	0	0	0
BC062753	2.059	5.1821	0.327038	NA	0	32	0	0	1	0	0	107	2	0	0	0	0	0	0	0	0	0	399	198	68	0	0	0
PPT2-EGFL8	2.03255	5.23531	0.327038	PPT2-EGFL8 readthrough (NMD candidate)	0	0	0	2	0	46	11	0	0	0	690	0	0	0	0	0	747	0	0	209	459	0	0	0
GTF2E2	2.02473	5.21124	0.327038	general transcription factor IIE, polypeptide 2, beta 34kDa	0	0	25	222	10	0	2	0	0	0	0	0	0	0	0	0	0	0	0	617	401	0	0	0
PDGFRA	2.00515	5.17649	0.327038	platelet-derived growth factor receptor, alpha polypeptide	0	1	29	0	5	81	0	0	0	0	0	46	0	0	0	0	0	0	0	235	1407	0	0	0
ABHD13	1.93583	5.19941	0.327038	abhydrolase domain containing 13	0	0	4	0	0	10	0	33	0	130	0	0	0	0	0	0	0	0	0	616	275	0	0	0
C21orf58	1.88577	-5.14605	0.327038	chromosome 21 open reading frame 58	0	0	0	0	0	0	0	0	0	0	3	0	165	0	0	11	2	0	34	82	181	0	0	0
ZNF26	6.31865	5.29795	0.332428	zinc finger protein 26	0	2	4077	0	0	178	0	0	0	0	0	0	0	0	0	0	0	0	0	73	280	0	0	0
PKNOX1	2.96393	5.22467	0.332428	PBX/knotted 1 homeobox 1	129	0	48	4	0	0	0	0	0	0	153	0	0	0	0	0	0	0	0	333	434	0	0	0
VEZT	49.1698	3.33458	0.334339	vezatin, adherens junctions transmembrane protein	70	246	226	908	12	61	0	0	638	0	0	0	0	35	4	0	200	0	6	1192	416	0	0	0
NSMCE1	44.1605	3.86774	0.334339	non-SMC element 1 homolog (S. cerevisiae)	241	858	0	0	299	878	0	12	0	0	0	0	0	0	0	0	0	428	0	1587	1398	0	0	0
LHFPL2	29.7526	3.64363	0.334339	lipoma HMGIC fusion partner-like 2	634	502	850	0	0	0	0	160	192	0	2	96	0	0	0	0	0	0	0	550	181	0	0	0
TMEM203	19.6337	-3.32026	0.334339	transmembrane protein 203	0	227	0	1	0	10	0	0	0	6	186	0	0	1733	0	0	1037	0	0	195	36	0	0	0
HMOX1	19.3084	-4.00273	0.334339	heme oxygenase (decycling) 1	0	0	0	37	0	0	0	0	0	0	42	864	292	10	0	102	192	0	0	34	100	0	0	0
TET3	5.82418	5.26419	0.334339	tet methylcytosine dioxygenase 3	0	0	0	0	757	0	202	0	0	0	0	0	310	0	0	0	0	0	0	187	4	0	0	0
AK129879	5.71519	5.24987	0.334339	NA	1344	0	0	0	0	161	0	0	0	0	0	0	0	0	0	276	0	0	0	67	17	0	0	0
RHBDD1	4.65571	-5.17736	0.334339	rhomboid domain containing 1	1502	0	0	0	0	0	0	0	0	0	0	0	0	0	0	0	95	112	2	63	427	0	0	0
ZFY	4.13017	-5.17103	0.334339	zinc finger protein, Y-linked	0	3613	0	0	2	0	0	0	2	0	0	0	0	0	0	50	46	0	0	292	112	0	0	0
PDE7B	4.07047	-5.15142	0.334339	phosphodiesterase 7B	0	0	0	0	0	153	0	0	0	0	34	42	0	0	0	0	0	0	0	76	0	0	0	0
PPARD	4.02492	-5.15703	0.334339	peroxisome proliferator-activated receptor delta	0	0	0	0	0	0	0	0	0	0	0	38	0	0	0	0	174	0	61	74	312	0	0	0
PCOLCE2	3.57532	-4.48596	0.334339	procollagen C-endopeptidase enhancer 2	0	579	0	0	0	0	0	0	0	0	0	25	0	0	42	2	2	0	19	263	208	0	0	0
DYSF	2.74297	5.17576	0.334339	dysferlin	0	42	0	0	0	0	0	6	205	0	0	0	0	0	0	0	0	0	0	54	125	0	0	0
DENND4A	2.7072	5.18977	0.334339	DENN/MADD domain containing 4A	0	30	502	0	0	26	0	0	0	0	0	0	0	0	0	0	0	0	0	291	50	1	0	0
ABLIM1	2.4368	-5.10889	0.334339	actin binding LIM protein 1	0	0	0	0	0	0	0	0	0	0	0	593	2	0	60	0	0	0	8	45	52	0	0	0
DAXX	2.29131	3.30384	0.334339	death-domain associated protein	0	16	1268	0	42	0	156	0	1484	0	2	0	0	2	0	0	0	0	0	777	3022	0	0	0
LACTB2	2.16126	4.27411	0.334339	lactamase, beta 2	8	8	341	0	4	18	0	0	6	56	0	0	0	0	0	0	0	0	0	1160	609	0	0	0
SIM2	7.26426	-4.70203	0.334712	single-minded family bHLH transcription factor 2	0	0	0	0	0	2	0	0	0	24	0	90	476	0	0	27	0	0	0	54	0	0	0	0
LOC401320	5.76778	5.24447	0.334712	uncharacterized LOC401320	0	865	0	0	0	1039	0	0	110	0	0	0	0	0	0	0	0	0	0	38	27	0	0	0
MPG	3.79769	4.10702	0.334888	N-methylpurine-DNA glycosylase	0	39	14	6	2	0	0	78	2	0	0	1	0	0	0	106	0	0	0	1015	1287	0	0	0
KCNQ1OT1	51.5108	3.71664	0.335869	KCNQ1 opposite strand/antisense transcript 1 (non-protein coding)	1191	0	0	340	1393	436	0	1572	10	0	0	0	0	0	0	2	0	78	0	96	39	0	0	0
RIC3	3.8955	-5.12795	0.337153	RIC3 acetylcholine receptor chaperone	0	0	0	0	0	0	260	0	0	0	0	40	37	0	0	0	0	0	0	0	7	0	0	0
AK023178	2.57347	5.14774	0.337153	NA	0	0	0	0	32	0	156	0	18	0	0	0	0	0	0	0	0	0	0	64	55	0	0	0
PP7080	2.57347	5.14774	0.337153	uncharacterized LOC25845	0	0	0	0	32	0	156	0	18	0	0	0	0	0	0	0	0	0	0	64	54	0	0	0
MCM5	48.4335	-3.18886	0.339222	minichromosome maintenance complex component 5	2	0	190	0	4	0	0	0	4	1183	3024	353	0	2840	24	3	0	108	48	1312	5680	0	0	0
KRT17	24.1626	-4.49282	0.339222	keratin 17	0	0	0	0	0	0	1320	0	6	0	0	477	3299	0	4	0	0	0	2	155	2072	4	0	0
HEBP2	8.36863	4.13313	0.339222	heme binding protein 2	4	0	0	150	0	564	2	29	6	0	0	0	0	357	0	0	0	2	0	334	218	458	0	0
IKZF5	71.8091	-3.5231	0.340422	IKAROS family zinc finger 5 (Pegasus)	0	0	0	0	0	0	24	0	281	0	0	280	398	346	2942	0	0	558	0	592	342	0	0	0
CASD1	65.0938	-3.47386	0.341668	CAS1 domain containing 1	0	0	0	0	0	678	0	0	6	30	276	8	0	10367	0	0	58	628	0	413	12	0	0	0
CHSY1	62.3918	-3.40351	0.344539	chondroitin sulfate synthase 1	0	149	4	0	0	0	0	0	34	2	0	243	452	0	0	6	233	0	5551	598	297	0	0	0
MED14	12.8121	3.54809	0.344539	mediator complex subunit 14	711	37	0	0	0	204	0	2	892	0	0	0	0	0	0	0	50	6	0	462	83	0	0	0
TMEM87B	8.93807	4.58593	0.344539	transmembrane protein 87B	0	0	0	2145	0	247	0	0	10	0	1648	0	0	0	0	0	0	0	0	344	112	0	0	0
SPAG17	5.25475	4.79555	0.344539	sperm associated antigen 17	0	0	80	0	10	0	622	0	0	54	0	0	1	0	0	0	0	0	0	35	100	0	0	0
ARHGEF6	5.06371	5.18553	0.344539	Rac/Cdc42 guanine nucleotide exchange factor (GEF) 6	0	0	0	0	0	607	0	124	0	0	0	0	0	0	0	0	0	0	229	32	3	0	0	0
SRBD1	2.46319	5.11744	0.344539	S1 RNA binding domain 1	0	22	0	28	0	0	0	0	0	0	0	7168	0	0	4	0	0	0	0	365	188	0	0	0
GUCY1A2	46.0863	-3.62902	0.345148	guanylate cyclase 1, soluble, alpha 2	0	0	0	0	0	0	0	0	365	46	0	0	0	526	4	0	697	104	2788	74	2	0	0	0
FKBP14	32.4378	3.41034	0.345148	FK506 binding protein 14, 22 kDa	0	4	0	509	0	496	0	1489	1182	0	0	0	7	60	0	10	0	0	0	219	56	0	0	0
FBXO28	29.2596	3.5382	0.345148	F-box protein 28	0	0	0	96	64	1368	397	2	452	6	0	0	0	578	0	0	0	0	0	362	68	0	0	0
CXXC1	11.529	4.27184	0.345148	CXXC finger protein 1	0	365	0	234	0	0	28	0	595	0	0	0	0	105	0	0	0	0	0	115	657	0	0	0
LPIN3	10.612	-3.25002	0.345148	lipin 3	78	0	0	0	0	0	0	2	0	0	0	645	1108	122	2	1206	0	8	0	78	860	0	0	0
SH2D5	7.06959	4.79083	0.345148	SH2 domain containing 5	0	22	222	0	0	0	0	138	0	0	0	0	0	1327	0	0	0	0	0	55	78	0	0	0
SERINC2	6.43063	3.83934	0.345148	serine incorporator 2	24	10	97	2	10	0	0	4	65	0	0	0	0	3	0	0	70	0	0	118	758	0	0	0
POLR1E	5.1531	-3.51177	0.345148	polymerase (RNA) I polypeptide E, 53kDa	0	0	0	0	288	2	0	0	2	1555	0	0	0	0	0	39	0	0	116	845	591	0	0	0
MIB2	3.98476	-5.08124	0.345148	mindbomb E3 ubiquitin protein ligase 2	0	0	0	0	0	0	0	0	0	57	0	0	0	2	933	0	0	0	0	14	22	0	0	0
KIAA1468	3.60674	-3.30529	0.345148	KIAA1468	0	0	0	4	0	0	2	0	0	298	0	20	1866	0	0	0	0	19	18	89	92	0	0	0
BTN3A1	4.83802	5.15621	0.345605	butyrophilin, subfamily 3, member A1	0	0	139	0	95	0	0	509	0	0	0	0	0	0	0	0	0	0	0	34	407	0	0	0
RPGRIP1L	4.67088	5.15166	0.345674	RPGRIP1-like	0	0	0	0	0	3394	162	0	0	0	0	0	0	96	0	0	0	0	0	266	122	0	0	0
AMIGO2	14.7319	3.60299	0.34686	adhesion molecule with Ig-like domain 2	0	0	2732	6	10	0	0	221	77	0	0	0	4	0	0	0	11	2	0	239	278	0	0	0
ZNF280D	2.46157	5.07936	0.346904	zinc finger protein 280D	0	2	0	0	46	0	115	0	0	0	0	0	0	2850	0	0	0	0	0	752	279	0	0	0
SSR2	1355.43	-2.03126	0.34711	signal sequence receptor, beta (translocon-associated protein beta)	682	232	176	970	112	1743	525	116	910	732	878	2039	1399	4034	6361	3292	301	2174	5457	7726	5381	2	0	0
C5orf45	830.974	-2.20107	0.34711	chromosome 5 open reading frame 45	479	71	236	116	373	243	6606	459	91	460	2377	2894	4934	1642	585	733	350	77	228	3051	11074	0	0	0
EBNA1BP2	729.39	-2.68512	0.34711	EBNA1 binding protein 2	8	32	26	2	88	459	14	1216	91	854	1742	3836	10	2155	3992	385	348	289	1039	4674	4495	9	3985	0
MYCBP	340.592	3.30379	0.34711	MYC binding protein	3423	2330	32	3152	1515	2658	0	2	567	0	0	667	4	0	58	137	0	0	16	1595	677	0	0	0
GJA9-MYCBP	338.57	3.30709	0.34711	GJA9-MYCBP readthrough	3423	2323	28	3148	1503	2644	0	2	567	0	0	666	4	0	56	137	0	0	16	1583	668	0	0	0
SRPR	259.694	3.31806	0.34711	signal recognition particle receptor (docking protein)	133	1534	199	2247	157	277	0	229	190	28	0	0	0	42	1	2	154	833	118	1346	6594	0	0	0
PPM1D	55.3125	-3.44514	0.34711	protein phosphatase, Mg2+/Mn2+ dependent, 1D	0	0	301	32	0	0	0	0	0	85	2	0	2190	508	482	8	0	0	0	212	251	0	0	0
PLCXD1	47.5533	-3.20621	0.34711	phosphatidylinositol-specific phospholipase C, X domain containing 1	0	0	0	3	0	31	44	16	4	106	0	542	46	476	283	150	10	2	26	144	244	0	6	0
SLC29A1	45.4717	-3.3755	0.34711	solute carrier family 29 (equilibrative nucleoside transporter), member 1	0	0	0	0	0	2	117	10	32	2	4222	0	0	0	1089	3184	52	0	0	945	3148	0	4653	0
PEF1	44.4481	-3.79896	0.34711	penta-EF-hand domain containing 1	2	0	0	0	0	615	0	0	0	128	0	0	0	1196	0	314	0	189	0	1630	2299	0	0	0
MGA	44.3499	-3.43789	0.34711	MGA, MAX dimerization protein	0	10	0	0	253	0	0	0	0	355	0	4783	1625	172	0	0	86	28	0	246	117	0	0	0
ST7L	38.736	-3.55746	0.34711	suppression of tumorigenicity 7 like	0	0	0	0	0	116	0	0	0	761	0	146	0	418	0	2748	621	0	0	308	716	0	0	0
CHD7	37.9928	-3.35157	0.34711	chromodomain helicase DNA binding protein 7	0	19	0	193	0	0	0	0	0	1567	0	0	132	305	0	0	212	0	0	158	172	0	0	0
DNAJC7	31.5403	-2.84276	0.34711	DnaJ (Hsp40) homolog, subfamily C, member 7	0	6	6	0	28	25	0	0	0	288	4216	28	4944	177	0	0	391	0	232	1214	1250	1251	0	0
KIAA1549	28.1087	-5.06805	0.34711	KIAA1549	0	0	0	0	0	0	0	0	0	409	0	0	0	0	0	0	0	5960	0	27	0	0	0	0
AATF	25.3565	3.40654	0.34711	apoptosis antagonizing transcription factor	0	116	0	164	0	1129	83	0	398	0	0	0	10	0	300	0	0	0	0	782	3196	0	0	0
ADAMTS12	23.6052	3.28282	0.34711	ADAM metallopeptidase with thrombospondin type 1 motif, 12	763	18	183	1987	83	825	0	0	6	6	0	0	0	0	0	0	1	0	44	1257	1371	0	0	0
ZHX1	21.409	3.30909	0.34711	zinc fingers and homeoboxes 1	0	0	0	0	418	340	0	2	827	0	0	0	472	0	0	0	0	8	3	767	733	0	0	0
PMCH	18.8632	3.52843	0.34711	pro-melanin-concentrating hormone	32	359	198	0	155	0	0	2	340	0	0	0	0	0	172	0	0	0	0	217	70	0	0	0
CEP192	17.2378	2.61936	0.34711	centrosomal protein 192kDa	0	2	227	0	1482	0	0	0	2	0	0	0	0	0	2836	56	0	8	0	442	82	0	0	0
KANK1	16.2239	3.04605	0.34711	KN motif and ankyrin repeat domains 1	939	0	0	154	0	81	1294	4	0	0	9	0	0	8	0	0	0	194	2	402	461	0	0	0
ENO2	16.1676	3.41145	0.34711	enolase 2 (gamma, neuronal)	1256	0	0	0	0	0	0	206	78	0	0	0	0	0	1	575	16	0	0	1099	3765	0	0	0
ERVK13-1	15.2786	-5.07499	0.34711	endogenous retrovirus group K13, member 1	0	0	0	0	0	0	294	0	0	0	0	0	5195	2	0	400	0	0	0	17	0	0	0	0
PIKFYVE	13.6874	-2.69056	0.34711	phosphoinositide kinase, FYVE finger containing	0	1	0	2	1277	0	7	18	8	8	0	0	0	320	7	5037	2	0	0	144	192	0	0	0
PIK3CA	12.4904	-5.04352	0.34711	phosphatidylinositol-4,5-bisphosphate 3-kinase, catalytic subunit alpha	0	0	0	0	0	0	0	0	0	4855	1	252	1123	0	0	0	0	0	0	346	0	0	0	0
FAM185A	11.5267	-5.04114	0.34711	family with sequence similarity 185, member A	0	0	0	0	0	0	0	0	0	2	3102	0	0	342	0	0	0	0	1281	241	402	0	2	0
ABCB6	11.016	-3.79536	0.34711	ATP-binding cassette, sub-family B (MDR/TAP), member 6	0	0	0	0	0	0	0	8	2	219	22	110	511	0	1	71	2	4	0	140	990	2	1	0
GAREM	10.3562	-5.02017	0.34711	GRB2 associated, regulator of MAPK1	0	0	0	0	0	0	0	0	0	0	0	0	2993	0	0	0	0	0	295	96	16	0	0	0
C8orf4	9.7713	-4.99775	0.34711	chromosome 8 open reading frame 4	0	0	0	0	0	0	1804	0	0	0	0	727	189	0	0	0	0	0	0	0	0	0	0	0
PRKD1	9.58523	-4.9838	0.34711	protein kinase D1	0	0	0	0	0	0	0	0	0	0	0	0	0	0	0	1246	2226	129	0	284	432	0	0	0
TGDS	9.53425	-4.98907	0.34711	TDP-glucose 4,6-dehydratase	0	0	0	0	0	0	0	844	0	0	163	870	0	6	0	0	0	0	0	1796	1188	0	0	0
INPP1	9.49191	3.17489	0.34711	inositol polyphosphate-1-phosphatase	0	234	7	49	73	2	0	1528	0	0	0	0	5	0	0	0	59	2	0	431	172	0	0	0
LACTB	9.03913	4.17834	0.34711	lactamase, beta	0	0	81	0	56	2	0	569	16	0	50	0	0	0	1	0	0	0	0	435	434	0	0	0
FAM220A	8.86159	-4.9833	0.34711	family with sequence similarity 220, member A	0	0	0	0	374	0	0	0	0	1098	0	0	0	0	0	232	0	0	0	124	106	0	0	0
GPHN	8.42236	4.49958	0.34711	gephyrin	0	0	40	136	0	0	0	842	0	0	0	0	0	0	0	0	238	0	0	62	171	0	0	0
CMTM4	5.53145	4.35162	0.34711	CKLF-like MARVEL transmembrane domain containing 4	0	60	0	0	216	0	301	6	26	2	0	0	0	0	0	0	0	0	0	192	194	0	0	0
DAZAP1	4.8921	3.2441	0.34711	DAZ associated protein 1	2	42	4	6	2	13	220	0	14	1	0	0	0	0	2	0	4	0	2	96	38	0	0	0
BC053679	4.43061	5.10921	0.34711	NA	670	0	0	0	87	0	0	0	0	0	0	0	0	0	0	0	0	0	0	8	12	0	0	0
P4HA3	4.32488	5.11005	0.34711	prolyl 4-hydroxylase, alpha polypeptide III	1628	2	0	0	0	0	150	1577	0	0	0	0	0	0	0	0	0	0	0	32	220	0	0	0
CTH	4.25977	5.09673	0.34711	cystathionase (cystathionine gamma-lyase)	0	0	0	0	0	120	752	0	0	0	0	0	63	0	0	0	0	0	0	107	46	0	0	0
MED7	4.14547	4.232	0.34711	mediator complex subunit 7	16	6	52	0	46	12	0	0	0	0	0	0	0	99	0	0	0	0	0	400	254	0	0	0
BC047074	4.14232	5.07145	0.34711	NA	0	0	235	0	0	0	0	0	79	0	0	0	0	0	0	0	0	0	34	150	70	0	0	0
SLC25A14	4.12407	5.0751	0.34711	solute carrier family 25 (mitochondrial carrier, brain), member 14	0	0	0	100	0	402	0	0	0	0	0	0	0	0	0	0	0	0	665	331	30	0	0	0
MMAB	4.06469	-4.49963	0.34711	methylmalonic aciduria (cobalamin deficiency) cblB type	0	0	0	0	151	0	0	0	0	0	54	0	0	8	16	270	0	0	0	915	627	0	0	0
LRRC48	4.02352	5.05235	0.34711	leucine rich repeat containing 48	802	157	69	0	0	0	0	0	0	0	0	0	0	0	0	0	0	0	0	76	125	0	0	0
AK128563	3.84859	5.02713	0.34711	NA	0	0	66	1792	0	0	0	0	0	0	0	0	0	0	80	0	0	0	0	74	0	0	0	0
SHANK2	3.84859	5.02713	0.34711	SH3 and multiple ankyrin repeat domains 2	0	0	66	1792	0	0	0	0	0	0	0	0	0	0	80	0	0	0	0	110	0	0	0	0
MEIOB	3.83379	5.03757	0.34711	meiosis specific with OB domains	0	681	0	0	0	108	0	0	0	0	0	0	0	0	0	0	715	0	0	97	44	0	0	0
UVSSA	3.71611	5.01621	0.34711	UV-stimulated scaffold protein A	0	0	0	0	184	0	0	91	0	0	0	0	0	2	0	8	0	0	3912	39	2	0	0	0
KIAA0586	3.63078	4.21395	0.34711	KIAA0586	17	11	0	0	532	51	0	0	0	0	0	0	0	0	0	0	568	0	0	290	331	0	0	0
RPS6KA1	3.60712	-5.04159	0.34711	ribosomal protein S6 kinase, 90kDa, polypeptide 1	0	0	0	0	0	0	0	0	0	0	0	0	0	206	360	0	2	0	100	80	182	0	0	0
CXorf23	3.54981	4.99299	0.34711	chromosome X open reading frame 23	0	397	0	0	0	100	0	0	0	0	0	0	0	0	0	0	0	0	0	158	0	0	0	0
ZBTB2	3.50418	4.68473	0.34711	zinc finger and BTB domain containing 2	0	0	0	0	52	22	0	126	0	0	0	0	0	0	162	0	0	0	0	378	442	0	0	0
ASB1	3.15083	-4.97642	0.34711	ankyrin repeat and SOCS box containing 1	0	249	0	0	0	0	0	0	0	0	0	0	117	0	88	0	0	0	4	172	162	0	0	0
C3orf17	3.09436	-4.95551	0.34711	chromosome 3 open reading frame 17	348	0	0	0	2514	0	0	0	0	0	0	4	0	0	0	0	60	0	0	588	438	0	0	0
APH1A	3.03442	-4.95414	0.34711	APH1A gamma secretase subunit	0	0	0	0	86	0	0	0	0	0	46	68	0	0	0	9	0	0	0	68	817	0	0	0
MKL1	3.00828	-4.96534	0.34711	megakaryoblastic leukemia (translocation) 1	0	0	0	0	332	0	0	0	0	0	0	11	93	0	72	0	0	0	0	71	56	0	0	0
NXT2	2.97904	-4.95229	0.34711	nuclear transport factor 2-like export factor 2	0	0	0	0	0	0	0	0	0	10	0	0	0	0	0	60	196	0	0	489	414	0	0	0
SLC25A16	2.84164	-4.9251	0.34711	solute carrier family 25 (mitochondrial carrier; Graves disease autoantigen), member 16	0	0	0	0	0	0	0	0	0	0	23	0	0	0	0	0	31	140	0	282	212	0	0	0
RGS7BP	2.81191	-4.92167	0.34711	regulator of G-protein signaling 7 binding protein	0	0	553	0	0	0	0	0	0	22	0	0	0	0	38	0	0	0	0	23	38	4	4	0
TECPR1	2.25332	5.0476	0.34711	tectonin beta-propeller repeat containing 1	0	0	0	5	115	0	71	0	238	0	0	0	0	0	0	0	0	0	0	20	149	0	0	0
FOXF2	2.1604	5.01844	0.34711	forkhead box F2	0	22	0	0	0	24	0	0	95	0	0	0	0	0	0	0	0	0	0	80	21	0	0	0
CABIN1	2.13834	4.97542	0.34711	calcineurin binding protein 1	41	0	0	2	261	0	0	0	0	0	7170	0	0	0	0	0	0	0	4	55	28	0	0	0
LOC100506083	2.091	4.95761	0.34711	uncharacterized LOC100506083	0	0	0	0	39	195	0	0	2	0	0	0	0	0	0	0	0	0	0	100	101	0	0	0
PIP4K2B	2.07508	4.98833	0.34711	phosphatidylinositol-5-phosphate 4-kinase, type II, beta	0	14	0	0	0	35	0	0	0	0	0	0	0	0	228	0	0	0	0	142	150	0	0	0
MCOLN2	2.05772	4.95362	0.34711	mucolipin 2	0	0	0	0	38	0	0	3	0	0	0	0	0	0	1556	0	0	0	0	70	144	0	0	0
PVRL1	2.04698	4.96898	0.34711	poliovirus receptor-related 1 (herpesvirus entry mediator C)	70	0	26	0	0	0	0	13	0	0	0	0	0	0	0	0	792	0	0	10	8	0	0	0
DAPK3	2.02551	-4.91898	0.34711	death-associated protein kinase 3	0	0	0	0	0	0	0	0	0	27	0	0	0	4	0	0	0	36	1	23	7	0	0	0
SOGA1	2.0032	4.94331	0.34711	suppressor of glucose, autophagy associated 1	0	0	0	0	0	52	0	281	3	0	0	0	0	0	0	0	0	0	0	24	1	0	0	0
LIG1	1.97991	4.92983	0.34711	ligase I, DNA, ATP-dependent	0	28	0	210	0	0	0	638	6	0	0	0	0	0	0	0	0	0	0	181	645	0	0	0
CCDC152	1.96933	4.94518	0.34711	coiled-coil domain containing 152	0	0	0	0	8	44	0	0	116	0	0	0	0	0	0	0	0	0	0	200	36	0	0	0
MED23	1.96858	4.94813	0.34711	mediator complex subunit 23	0	0	0	9	0	45	0	0	0	0	0	0	948	0	0	0	0	0	0	126	225	0	0	0
SDHC	1.88337	-4.90273	0.34711	succinate dehydrogenase complex, subunit C, integral membrane protein, 15kDa	0	107	0	0	0	0	0	0	0	0	0	0	731	0	2	0	0	6	39	45	302	0	0	0
MED13	37.8653	3.15146	0.347238	mediator complex subunit 13	1384	201	0	270	3034	58	0	0	2	0	9	4	20	0	0	0	0	0	182	325	199	0	0	0
RMDN1	23.4874	-3.01657	0.347822	regulator of microtubule dynamics 1	0	0	0	0	8	124	144	2	0	0	231	0	4	0	45	0	58	4	2640	990	929	0	0	0
CLK4	20.8001	-2.3865	0.347822	CDC-like kinase 4	0	0	0	3282	0	2	0	0	0	164	0	2081	0	0	0	0	89	0	0	157	190	0	0	0
KIF6	8.65687	-4.96634	0.347822	kinesin family member 6	0	0	0	0	0	0	0	0	0	1472	148	0	0	0	0	0	0	0	0	127	243	0	0	0
CSK	6.40357	-4.45752	0.347822	c-src tyrosine kinase	0	0	0	0	0	0	0	36	0	52	404	0	2	75	0	0	0	0	0	77	51	0	0	0
TMEM260	3.51311	4.97702	0.347822	transmembrane protein 260	0	0	0	370	0	0	0	0	67	0	0	0	0	0	0	0	0	0	0	6	46	0	0	0
MAGI3	1.9897	4.92298	0.347822	membrane associated guanylate kinase, WW and PDZ domain containing 3	0	32	0	0	0	0	3	0	0	0	0	994	0	0	0	0	0	0	0	184	0	0	0	0
AMBRA1	1.94412	4.92189	0.347822	autophagy/beclin-1 regulator 1	0	7	0	0	30	1103	0	0	0	0	0	0	0	0	0	0	0	0	0	19	274	0	0	0
VAMP8	8.37647	-4.96234	0.347931	vesicle-associated membrane protein 8	0	0	0	0	0	0	708	0	0	0	0	169	1071	0	0	0	0	0	0	32	31	0	0	0
ZNF765	2.69973	4.39305	0.348962	zinc finger protein 765	0	24	0	0	0	10	1	0	16	0	0	1	0	213	0	0	0	0	0	274	618	0	0	0
RGMB	333.797	3.68052	0.348978	repulsive guidance molecule family member b	4	695	214	203	1717	575	220	3172	192	0	130	0	0	2	0	0	206	0	0	468	318	0	0	0
ATF2	25.9097	-3.0573	0.348978	activating transcription factor 2	0	0	2	0	0	4	0	26	97	16	0	0	0	510	3223	4	47	2430	0	552	600	2	274	0
ENTPD1	24.7653	-3.37232	0.348978	ectonucleoside triphosphate diphosphohydrolase 1	0	0	0	0	0	0	0	0	86	754	0	102	1167	0	2	0	4467	134	0	40	187	0	0	0
ZBTB20	8.31737	-3.72033	0.348978	zinc finger and BTB domain containing 20	0	0	0	0	3	4	0	1	0	24	0	0	47	0	73	297	20	0	6	106	34	0	0	0
MPHOSPH9	8.17345	-4.9452	0.348978	M-phase phosphoprotein 9	0	7385	0	4	0	0	0	0	2	0	0	0	0	0	0	1922	0	110	0	609	573	0	6	0
OIP5-AS1	8.02952	-4.95088	0.348978	OIP5 antisense RNA 1	0	0	0	0	0	0	0	747	0	0	0	162	0	0	0	0	0	0	2086	411	195	0	0	0
AQP3	7.3414	-4.92446	0.348978	aquaporin 3 (Gill blood group)	0	0	0	0	0	0	1602	0	0	0	0	671	142	0	0	0	0	0	0	4	76	0	0	0
LOC729852	7.02116	-4.92092	0.348978	NA	0	0	0	0	0	0	0	0	0	0	0	0	0	0	625	0	0	2634	200	240	262	0	0	0
AHNAK2	7.00569	4.11142	0.348978	AHNAK nucleoprotein 2	0	0	451	151	0	1	1372	0	0	0	0	0	0	2	0	0	42	0	0	109	132	0	0	0
TTLL4	3.3306	4.9419	0.348978	tubulin tyrosine ligase-like family, member 4	0	56	0	0	0	249	0	0	0	0	0	0	0	2868	0	0	0	0	0	232	551	0	0	0
SLAIN1	3.30337	4.94039	0.348978	SLAIN motif family, member 1	0	0	0	0	0	0	0	178	63	0	0	0	0	0	86	0	0	0	0	90	10	0	0	0
ARHGAP19	3.23032	4.93833	0.348978	Rho GTPase activating protein 19	0	0	0	0	596	91	0	1440	0	0	0	0	0	0	0	0	0	0	0	71	50	13	2	0
ERCC8	2.79658	-4.87953	0.348978	excision repair cross-complementation group 8	0	0	0	0	0	0	2586	0	0	0	44	0	0	0	1331	0	0	3	0	710	436	0	0	0
SLC38A5	2.66065	-4.86885	0.348978	solute carrier family 38, member 5	0	0	0	230	0	0	0	0	0	0	4	0	206	72	0	0	0	0	0	135	354	0	0	0
ADAP1	2.64208	-4.85883	0.348978	ArfGAP with dual PH domains 1	0	0	0	0	0	0	0	0	0	0	0	0	0	492	73	0	3	0	0	121	70	0	0	0
AK026758	2.51366	-4.86361	0.348978	NA	0	0	0	0	0	0	0	0	0	0	0	0	0	35	0	0	61	0	38	28	39	0	0	0
ARMC7	1.94595	4.88644	0.348978	armadillo repeat containing 7	0	0	1	0	0	0	0	0	36	0	0	0	0	0	0	0	737	0	0	23	86	0	0	0
AK125500	1.9332	4.90426	0.348978	NA	3	0	0	0	82	0	0	0	34	0	0	0	0	0	0	0	0	0	0	109	164	0	0	0
NNMT	1.89958	4.89246	0.348978	nicotinamide N-methyltransferase	0	30	0	0	0	0	4	0	0	0	0	1372	0	0	0	0	0	0	0	218	498	0	0	0
PTGR2	1.89865	4.89065	0.348978	prostaglandin reductase 2	0	0	0	0	2	0	0	44	0	0	0	0	0	0	0	2175	0	0	1924	572	253	0	0	0
DVL3	54.7552	3.46386	0.34964	dishevelled segment polarity protein 3	243	795	117	382	0	0	0	0	436	302	0	0	0	28	0	0	0	0	0	307	156	0	0	0
REV3L	31.0014	-2.78423	0.34964	REV3-like, polymerase (DNA directed), zeta, catalytic subunit	2	0	10	0	0	0	6	38	13	0	140	0	0	772	0	0	2091	48	237	634	317	2	12	0
LINC00473	7.1346	-4.91593	0.34964	long intergenic non-protein coding RNA 473	0	0	0	0	0	0	0	0	0	0	0	1091	138	0	0	0	0	0	0	10	56	0	0	0
KDM4A-AS1	2.68413	-4.84904	0.34964	KDM4A antisense RNA 1	0	0	0	0	0	0	0	0	0	0	0	2	50	0	1553	0	0	0	0	35	24	0	0	0
LUST	3.20837	4.92356	0.349853	NA	300	0	0	0	63	0	0	0	0	0	0	0	0	0	0	0	0	0	0	31	50	0	0	0
BBS7	47.8146	3.36678	0.350523	Bardet-Biedl syndrome 7	0	409	0	0	3600	22	182	0	218	0	0	0	0	55	0	0	0	106	12	282	160	0	0	0
MGC27345	6.68439	-4.90333	0.350613	uncharacterized protein MGC27345	0	0	0	0	0	0	819	0	0	0	0	0	0	0	0	175	1331	0	0	372	331	0	0	0
ORC6	450.14	-2.74437	0.351424	origin recognition complex, subunit 6	20	4	84	30	398	86	11	130	189	575	0	384	28	5040	5	430	728	1432	453	1635	1416	0	0	0
AHNAK	208.348	3.18394	0.351424	AHNAK nucleoprotein	505	1	1524	125	928	140	384	88	80	22	461	0	0	249	0	69	2	0	2	1263	801	0	0	0
DCTN2	135.091	3.20636	0.351424	dynactin 2 (p50)	54	0	4	151	28	833	480	5150	1264	0	14	0	40	386	0	18	52	24	0	2807	5206	0	4	0
LMBR1	114.814	-3.07703	0.351424	limb development membrane protein 1	0	6	0	0	2	0	0	304	62	2	0	286	0	679	0	2761	300	313	787	376	182	0	0	0
WDR12	57.4925	3.31844	0.351424	WD repeat domain 12	0	236	4	455	761	2067	174	0	56	4	0	0	278	0	0	0	0	16	0	1957	1152	2	2	2
FAT3	16.8777	-3.50217	0.351424	FAT atypical cadherin 3	0	0	0	7	0	16	0	0	0	46	0	0	0	0	52	124	74	482	1197	290	78	0	0	0
ANXA10	6.6417	-4.89465	0.351424	annexin A10	0	0	0	0	0	0	0	0	0	0	0	134	3204	0	0	0	0	0	0	47	0	0	0	0
NSUN3	6.5645	-4.89154	0.351424	NOP2/Sun domain family, member 3	0	0	0	0	203	0	0	0	0	1022	0	0	0	0	0	0	136	0	0	156	92	0	0	0
CXCR7	6.5142	-4.88727	0.351424	NA	0	0	0	865	0	0	8	0	0	0	0	0	126	0	0	0	400	0	0	492	531	0	0	0
SALL2	6.46796	-4.88627	0.351424	spalt-like transcription factor 2	0	0	0	0	0	0	0	0	0	0	0	0	0	0	2729	0	134	0	0	102	12	0	0	0
ZBTB11	6.45521	-4.89156	0.351424	zinc finger and BTB domain containing 11	0	0	0	0	0	0	1166	0	0	0	0	0	0	3202	0	169	0	0	0	221	134	0	0	0
TNFRSF9	6.32316	-4.87876	0.351424	tumor necrosis factor receptor superfamily, member 9	0	0	0	0	0	0	0	0	0	0	1167	0	0	0	0	0	131	0	0	328	464	0	0	0
WDR53	3.15745	4.91383	0.351424	WD repeat domain 53	0	0	1313	0	62	0	0	0	0	0	0	0	0	0	0	0	0	0	0	234	362	0	0	0
UBE2O	3.01733	4.89618	0.351424	ubiquitin-conjugating enzyme E2O	1046	0	0	0	0	85	0	0	0	0	0	0	0	0	0	0	0	0	0	55	16	0	0	0
ZNF766	3.01057	4.89137	0.351424	zinc finger protein 766	0	0	2825	73	0	0	0	0	0	0	0	0	0	0	0	0	0	0	0	191	274	0	0	0
CADPS2	3.00467	4.8851	0.353423	Ca++-dependent secretion activator 2	0	0	0	0	59	0	0	0	0	0	0	0	0	0	0	0	0	1992	0	94	2	0	0	0
PPCDC	5.99685	-4.86657	0.35392	phosphopantothenoylcysteine decarboxylase	0	0	0	0	0	0	0	0	0	0	392	472	0	0	0	157	0	0	0	329	283	0	0	0
C16orf52	45.607	-3.41498	0.355286	chromosome 16 open reading frame 52	0	0	192	0	0	0	0	0	0	0	2	172	270	1625	2577	598	0	0	0	52	16	0	0	0
ERBB4	6.18529	-4.86215	0.355403	v-erb-b2 avian erythroblastic leukemia viral oncogene homolog 4	379	0	0	0	0	0	0	0	0	90	0	0	0	0	0	0	495	0	0	94	21	0	0	0
SHCBP1	59.6211	2.75297	0.355414	SHC SH2-domain binding protein 1	0	1252	366	2	27	150	0	3446	996	0	0	0	7	26	3	24	392	0	34	750	1178	0	0	0
ACTR6	2.91084	4.87207	0.355414	ARP6 actin-related protein 6 homolog (yeast)	0	1470	0	0	328	82	0	0	0	0	0	0	0	0	0	0	0	0	0	1333	948	0	0	0
LOC100268168	2.93633	4.86993	0.356014	uncharacterized LOC100268168	0	264	0	0	0	0	0	0	56	0	1184	0	0	0	0	0	0	0	0	71	54	0	0	0
AKR1C3	157.451	-2.33689	0.356974	aldo-keto reductase family 1, member C3	0	0	0	1	0	0	13456	0	1	1654	56	568	15707	3	0	0	0	4	0	1438	805	0	0	0
AK054753	5.8421	-4.84971	0.356974	NA	0	0	0	0	0	0	0	0	0	2	0	5889	113	0	0	0	0	0	0	2	16	0	0	0
FGF12	101.074	-4.89066	0.357425	fibroblast growth factor 12	0	0	0	0	0	0	0	0	0	0	0	30814	0	0	0	0	2094	0	0	185	58	0	0	0
PHYHD1	3.36009	4.1016	0.357425	phytanoyl-CoA dioxygenase domain containing 1	0	22	0	957	0	0	0	42	0	0	0	0	0	0	0	0	393	0	0	909	864	0	2	0
ELAVL2	2.91428	4.86194	0.357425	ELAV like neuron-specific RNA binding protein 2	0	49	1324	0	0	0	0	0	0	0	0	0	0	0	0	0	0	0	0	66	46	0	0	0
NLK	9.19961	4.29344	0.358464	nemo-like kinase	0	50	0	0	0	73	0	6	61	0	0	0	0	0	0	206	0	0	0	93	12	0	0	0
ELK3	5.79572	-4.83739	0.358464	ELK3, ETS-domain protein (SRF accessory protein 2)	0	0	0	0	157	0	0	0	0	0	0	0	0	595	0	0	0	78	0	75	267	0	0	0
TRAF3IP2	5.77294	-4.83806	0.358464	TRAF3 interacting protein 2	0	0	0	0	0	0	0	0	0	84	0	862	0	0	0	0	294	0	0	352	628	0	0	2
PHIP	60.4678	-3.00546	0.36184	pleckstrin homology domain interacting protein	36	137	4	0	0	0	29	0	0	0	0	1933	303	7	0	6201	2	10	1039	1114	420	0	0	0
BMPR1B	53.8392	3.13397	0.36184	bone morphogenetic protein receptor, type IB	0	427	0	376	0	0	0	3953	2	0	0	0	0	0	0	988	0	0	0	638	170	0	0	0
MBP	21.0298	-3.84204	0.36184	myelin basic protein	0	0	0	496	0	0	0	0	0	0	24	55	176	0	4	1294	0	0	143	266	359	0	0	0
KIAA2013	15.7873	3.22671	0.36184	KIAA2013	0	4	8	545	0	311	24	1059	0	60	0	0	0	0	0	0	14	0	4	84	163	0	2	0
CYB5R4	8.12209	3.71491	0.36184	cytochrome b5 reductase 4	0	72	583	33	384	0	0	0	0	0	0	445	0	0	0	0	0	0	0	642	586	0	0	0
C17orf104	7.89166	-3.97257	0.36184	chromosome 17 open reading frame 104	0	0	0	0	2	0	4	0	58	0	0	7	139	0	0	0	0	857	0	66	117	0	0	0
PGM2	7.18464	3.43863	0.36184	phosphoglucomutase 2	0	4	0	0	124	0	2	2	2285	0	0	0	6	2	0	0	2	84	0	768	596	0	10	0
FAM65A	7.14097	3.88891	0.36184	family with sequence similarity 65, member A	0	26	42	5	0	0	1283	0	40	0	0	0	0	452	0	0	0	0	0	172	114	0	0	0
MN1	6.12637	4.40081	0.36184	meningioma (disrupted in balanced translocation) 1	0	0	26	42	0	0	0	0	53	0	0	350	0	0	0	0	0	0	0	40	18	0	0	0
LDOC1L	5.21298	-4.80924	0.36184	leucine zipper, down-regulated in cancer 1-like	0	0	0	0	0	0	0	0	0	0	0	0	0	0	0	0	108	2947	0	284	395	0	0	0
CD24	5.10519	-4.80046	0.36184	CD24 molecule	0	0	0	0	0	0	10978	0	0	0	0	103	443	0	0	0	0	0	0	246	90	0	0	0
SIPA1L2	5.0666	-4.79642	0.36184	signal-induced proliferation-associated 1 like 2	0	0	232	0	0	0	0	0	0	640	0	0	98	0	0	0	0	0	0	0	0	0	0	0
HTATIP2	5.05562	-4.79664	0.36184	HIV-1 Tat interactive protein 2, 30kDa	0	0	0	0	0	0	7091	0	0	0	0	102	1736	0	0	0	0	0	0	30	78	0	0	0
ZMYND11	5.02187	4.45025	0.36184	zinc finger, MYND-type containing 11	0	0	0	0	92	436	0	4	2	0	0	0	0	0	2	0	0	0	606	538	290	0	0	0
SP110	4.95483	-4.04578	0.36184	SP110 nuclear body protein	1	0	0	0	0	0	1	146	0	0	0	0	0	121	0	18	0	0	2127	122	82	0	0	0
VPS54	2.79533	4.83545	0.36184	vacuolar protein sorting 54 homolog (S. cerevisiae)	0	47	0	0	0	0	0	0	0	3156	0	0	0	0	0	0	0	0	0	293	142	0	0	0
PRTFDC1	2.73335	4.8329	0.36184	phosphoribosyl transferase domain containing 1	230	0	0	0	0	77	0	0	0	0	0	0	0	0	0	1888	0	0	0	662	319	0	0	0
LIAS	2.72659	4.8228	0.36184	lipoic acid synthetase	0	0	0	0	1492	289	0	0	52	0	0	0	0	0	0	0	0	0	0	281	222	0	0	0
PGBD2	2.6952	4.82021	0.36184	piggyBac transposable element derived 2	0	0	0	0	1402	0	0	66	0	0	0	0	0	0	0	0	0	0	0	38	368	0	0	0
SOGA2	2.29094	-4.75718	0.36184	NA	0	0	0	0	0	714	0	0	0	30	0	843	0	0	0	6	0	0	0	148	99	0	0	0
PGBD3	2.65437	4.81054	0.36205	piggyBac transposable element derived 3	0	0	0	0	0	0	131	65	0	0	0	0	0	3628	0	0	0	0	0	209	1284	0	0	0
CTTNBP2NL	22.1127	3.25829	0.365286	CTTNBP2 N-terminal like	2538	0	0	22	162	117	1314	158	2	0	0	261	4	0	0	0	0	0	0	508	302	0	0	0
TTN	4.87511	-4.78284	0.365286	titin	0	0	0	0	0	0	0	0	0	2565	0	0	0	0	0	0	101	0	0	121	72	0	0	0
SNTA1	2.12834	-4.72125	0.365286	syntrophin, alpha 1	0	2	2	0	0	0	0	0	1972	24	0	0	0	0	14	0	0	0	0	58	23	0	0	0
NDUFS4	547.104	-3.34533	0.366645	NADH dehydrogenase (ubiquinone) Fe-S protein 4, 18kDa (NADH-coenzyme Q reductase)	0	0	158	32	544	0	0	100	80	486	0	628	2647	4	2	1560	62	1594	3770	3349	1698	0	0	0
PDHX	111.454	2.68599	0.366645	pyruvate dehydrogenase complex, component X	0	5	71	82	35	635	632	249	699	24	0	11	1	8	197	28	19	2	82	567	893	0	0	0
CHD1L	72.4735	3.09161	0.366645	chromodomain helicase DNA binding protein 1-like	0	66	276	0	56	876	2	2652	462	0	0	34	0	0	0	0	22	292	8	528	1452	0	2	0
MYBL1	60.0455	3.358	0.366645	v-myb avian myeloblastosis viral oncogene homolog-like 1	0	174	246	0	14	689	0	963	248	0	0	0	0	36	896	0	0	0	0	131	52	0	0	0
PPM1K	34.3312	3.27267	0.366645	protein phosphatase, Mg2+/Mn2+ dependent, 1K	189	0	0	395	457	893	252	0	0	156	0	0	0	0	0	0	11	0	0	88	26	2	0	0
MAN1A2	31.4915	-3.17298	0.366645	mannosidase, alpha, class 1A, member 2	592	0	0	6	0	0	2	0	0	0	1378	78	0	0	319	0	181	0	0	259	143	0	0	0
DRAM2	28.0485	-2.7563	0.366645	DNA-damage regulated autophagy modulator 2	0	1	0	10	0	541	356	15	0	2	0	0	0	520	0	0	5540	0	0	1206	646	0	0	0
DYRK1A	21.7509	-2.89659	0.366645	dual-specificity tyrosine-(Y)-phosphorylation regulated kinase 1A	0	0	1	0	0	225	18	0	153	0	0	0	0	0	4325	364	0	4	0	341	101	0	0	0
DENND1B	11.6963	3.26709	0.366645	DENN/MADD domain containing 1B	0	1662	0	0	65	0	0	1	104	0	0	0	0	18	0	0	206	0	0	279	70	0	4735	0
CHI3L1	11.521	3.21998	0.366645	chitinase 3-like 1 (cartilage glycoprotein-39)	0	0	802	2705	0	0	0	0	125	0	0	0	0	0	0	0	9	87	0	1014	2114	0	0	0
EMC10	6.98106	-3.9109	0.366645	ER membrane protein complex subunit 10	0	0	0	0	0	0	0	38	0	0	20	72	137	14	0	0	2	17	0	18	12	0	0	0
LYRM5	6.79343	4.20026	0.366645	LYR motif containing 5	58	59	0	0	0	0	2	650	0	0	0	0	44	0	0	0	0	0	0	253	109	0	0	0
GM2A	6.17742	4.22125	0.366645	GM2 ganglioside activator	0	46	0	0	0	101	0	13	52	0	0	0	0	0	0	0	0	2	0	99	233	0	0	0
LINC00116	5.88655	3.38726	0.366645	long intergenic non-protein coding RNA 116	29	2	0	8	35	2	60	0	0	0	0	2	1	0	0	36	2	0	0	166	73	0	0	0
MGC16275	5.30473	4.16142	0.366645	uncharacterized protein MGC16275	329	0	32	16	0	0	0	61	0	144	0	0	0	0	0	0	0	0	0	48	71	0	0	0
AK127555	4.87951	-4.77407	0.366645	NA	0	0	0	1948	0	0	0	0	0	71	1215	2	0	0	0	0	0	0	0	96	22	0	0	0
CLCN4	4.73637	-4.77692	0.366645	chloride channel, voltage-sensitive 4	0	0	1616	0	0	0	0	0	0	0	0	0	0	0	0	124	0	503	0	92	2	0	0	0
PKIB	4.67333	-4.75645	0.366645	protein kinase (cAMP-dependent, catalytic) inhibitor beta	0	0	0	0	0	0	0	0	0	68	0	0	0	2100	0	0	0	0	1211	329	162	0	0	0
SLC7A8	4.60686	-4.7484	0.366645	solute carrier family 7 (amino acid transporter light chain, L system), member 8	0	0	0	0	0	0	0	0	0	1510	0	0	0	0	0	0	0	62	0	47	227	0	0	0
PRRX1	4.57023	-4.00667	0.366645	paired related homeobox 1	0	498	0	0	0	0	0	0	0	0	0	0	16	2	66	0	24	0	300	198	112	0	0	0
B3GAT2	4.51041	-4.75009	0.366645	beta-1,3-glucuronyltransferase 2 (glucuronosyltransferase S)	0	0	0	195	0	0	0	0	0	736	0	91	0	0	0	0	0	0	0	202	55	0	0	0
OSER1-AS1	4.4462	-4.74252	0.366645	OSER1 antisense RNA 1 (head to head)	0	0	0	0	0	0	0	0	0	0	954	0	86	0	0	0	0	0	0	46	0	0	0	0
TRAM2-AS1	4.30964	-4.72	0.366645	TRAM2 antisense RNA 1 (head to head)	0	0	0	0	0	3895	0	0	0	0	0	0	0	147	0	0	0	58	0	40	4	0	0	0
BMP2	4.24762	-4.7246	0.366645	bone morphogenetic protein 2	0	0	0	0	0	0	0	0	0	0	0	656	0	0	0	0	88	0	0	48	14	0	0	0
KDM6A	2.55729	4.78084	0.366645	lysine (K)-specific demethylase 6A	51	0	0	0	293	0	0	0	0	0	0	0	0	0	0	0	0	0	0	46	118	0	0	0
ZNF227	2.4796	4.77525	0.366645	zinc finger protein 227	0	0	0	0	0	0	86	0	1272	0	0	0	0	0	0	0	0	0	0	143	131	0	0	0
ZNF235	2.4796	4.77525	0.366645	zinc finger protein 235	0	0	0	0	0	0	86	0	496	0	0	0	0	0	0	0	0	0	0	51	56	0	0	0
SP4	2.46442	4.75558	0.366645	Sp4 transcription factor	0	0	0	0	0	0	0	756	47	0	0	0	0	0	553	0	0	0	0	47	18	0	0	0
TAF11	2.44447	4.75117	0.366645	TAF11 RNA polymerase II, TATA box binding protein (TBP)-associated factor, 28kDa	0	0	0	0	48	0	0	0	176	0	0	0	0	0	0	242	0	0	0	794	650	0	0	0
TGFBRAP1	2.44447	4.75117	0.366645	transforming growth factor, beta receptor associated protein 1	0	0	0	0	48	0	0	0	0	0	0	0	0	0	0	0	0	1018	0	73	117	0	0	0
MTERFD2	2.42194	4.76085	0.366645	MTERF domain containing 2	0	978	0	0	0	0	84	0	0	0	0	0	1329	0	0	0	0	0	0	274	380	0	0	0
AK022793	2.40686	4.74151	0.366645	NA	48	0	0	0	0	0	0	1287	0	0	0	0	0	0	389	0	0	0	0	110	118	0	0	0
BC043213	2.40686	4.74151	0.366645	NA	48	0	0	0	0	0	0	1287	0	0	0	0	0	0	389	0	0	0	0	109	122	0	0	0
COQ3	2.40686	4.74151	0.366645	coenzyme Q3 methyltransferase	48	0	0	0	0	0	3899	490	0	0	0	0	0	0	0	0	0	0	0	1005	696	0	0	0
CHMP4C	2.3931	4.75302	0.366645	charged multivesicular body protein 4C	0	0	0	184	0	0	83	0	0	0	0	738	0	0	0	0	0	0	0	150	132	0	0	0
ZNF680	2.36851	4.73743	0.366645	zinc finger protein 680	0	0	0	0	0	0	0	58	0	0	0	0	0	0	4214	0	18	0	0	716	260	0	0	0
CLPX	2.22216	-3.17363	0.366645	caseinolytic mitochondrial matrix peptidase chaperone subunit	131	154	0	0	0	0	0	0	0	1410	0	0	0	0	0	0	0	18	0	538	630	0	0	0
BX648455	2.08477	-4.69245	0.366645	NA	0	0	0	0	0	714	0	0	0	27	0	843	0	0	0	6	0	0	0	128	62	0	0	0
ALDOC	2.04603	-4.68559	0.366645	aldolase C, fructose-bisphosphate	0	0	0	0	0	0	0	0	0	0	0	0	0	10	0	0	0	23	2048	570	831	0	0	0
CDK5RAP1	1.92204	-2.88765	0.366645	CDK5 regulatory subunit associated protein 1	0	0	2	0	0	0	2	0	0	0	0	34	1700	1342	0	0	16	2099	0	716	1047	0	0	0
HES6	1.92032	-4.65604	0.367689	hes family bHLH transcription factor 6	0	0	0	28	0	0	0	0	0	15	0	0	0	0	26	0	0	0	0	0	36	0	0	0
ALG5	750.28	-2.87187	0.368099	ALG5, dolichyl-phosphate beta-glucosyltransferase	340	0	20	54	115	359	0	0	1273	34	381	402	4432	311	3615	2403	98	6721	4226	2962	1904	0	0	0
LRRC47	107.544	-2.92651	0.368099	leucine rich repeat containing 47	0	44	0	0	255	0	41	0	27	104	2203	0	4	1229	0	16	0	461	793	314	292	0	0	0
RNF8	30.5122	-2.83815	0.368099	ring finger protein 8, E3 ubiquitin protein ligase	0	2	0	0	0	10	14	24	93	76	0	28	0	2660	297	164	0	0	0	751	521	0	0	0
ELMOD2	4.70895	-4.50123	0.368099	ELMO/CED-12 domain containing 2	1650	0	0	0	4	4	0	0	0	0	0	0	601	0	0	120	2	0	0	482	52	0	0	0
SERAC1	4.27344	4.183	0.368099	serine active site containing 1	0	0	433	0	247	0	0	20	62	0	0	0	0	0	0	0	2	0	0	123	31	0	0	0
NICN1	2.34262	4.72326	0.368099	nicolin 1	0	0	0	0	46	0	0	138	0	0	0	0	0	0	0	0	0	0	984	204	311	0	0	0
HAUS3	2.30948	4.72039	0.368099	HAUS augmin-like complex, subunit 3	0	0	0	56	0	232	0	0	0	0	0	0	0	0	0	0	3026	0	0	427	430	0	0	0
TATDN3	2.02771	-4.65158	0.368099	TatD DNase domain containing 3	0	0	656	0	0	0	8	0	0	28	0	0	2	0	0	1423	0	0	0	385	305	0	0	0
TMEM231	2.02233	-4.6523	0.368099	transmembrane protein 231	0	0	0	0	131	0	0	0	0	0	0	0	334	0	0	51	0	1	0	12	298	2	0	0
SCG5	8.35642	4.16837	0.368744	secretogranin V (7B2 protein)	84	0	0	0	0	944	0	84	0	256	0	0	0	0	0	0	0	0	0	186	86	0	0	0
NUP62CL	3.9809	-4.69405	0.368912	nucleoporin 62kDa C-terminal like	0	0	468	0	0	0	0	0	0	0	0	0	77	384	0	0	0	0	0	40	0	0	0	0
DNA2	2.30711	4.71226	0.368912	DNA replication helicase/nuclease 2	0	1616	4	0	0	0	0	0	44	0	0	0	0	0	0	0	641	0	0	546	663	0	0	0
ANKRD30B	2.27188	4.71284	0.368912	ankyrin repeat domain 30B	0	0	100	0	0	64	0	0	0	0	0	0	0	0	0	0	0	418	0	89	0	0	0	0
LSG1	98.7117	-3.08922	0.370114	large 60S subunit nuclear export GTPase 1	137	0	10	0	22	96	0	0	2	552	56	20	45	0	1024	30	2663	86	59	335	533	0	0	0
MYO9B	12.1052	3.63153	0.370114	myosin IXB	2	0	0	9	121	127	890	6	0	0	8	0	0	2	0	0	2	0	0	134	220	0	0	0
DMXL1	3.9292	-4.68812	0.370114	Dmx-like 1	400	0	0	0	0	0	0	0	0	0	0	0	76	0	0	0	2127	0	0	209	18	0	0	0
DDIT3	324.392	-2.69391	0.371014	DNA-damage-inducible transcript 3	974	68	39	26	137	0	13	40	130	2	10	376	2	212	4547	1150	1082	6033	26	956	828	6	4	0
TAF3	20.8823	-2.9392	0.371014	TAF3 RNA polymerase II, TATA box binding protein (TBP)-associated factor, 140kDa	0	0	2	0	14	0	2	766	4	191	0	0	0	104	1980	2	2	0	4	89	545	0	0	0
ASL	3.57891	2.87761	0.371014	argininosuccinate lyase	0	0	0	984	0	1	0	16	44	1920	0	0	0	0	0	5	0	0	0	599	1256	0	0	0
SHB	1.93141	-4.62811	0.371014	Src homology 2 domain containing adaptor protein B	0	0	0	0	0	0	0	0	0	0	0	0	36	0	190	0	0	0	2	114	32	0	0	0
NOA1	3.47639	3.96568	0.371098	nitric oxide associated 1	0	0	30	1	156	0	4	0	26	0	0	0	0	0	0	0	0	0	94	148	369	0	0	0
SLC24A1	2.26005	4.69459	0.371098	solute carrier family 24 (sodium/potassium/calcium exchanger), member 1	0	38	0	0	788	0	0	0	0	0	0	0	0	0	0	0	0	0	0	88	6	0	0	0
KDM5D	2.24077	4.69373	0.371098	lysine (K)-specific demethylase 5D	0	0	205	0	44	0	0	0	0	0	0	0	0	702	0	0	0	0	0	106	274	0	0	0
CPVL	12.7218	-3.38218	0.371782	carboxypeptidase, vitellogenic-like	2	0	0	0	190	0	0	0	0	0	330	0	0	0	230	2359	0	0	0	504	708	0	0	0
ALKBH3	12.1395	2.97833	0.371782	alkB, alkylation repair homolog 3 (E. coli)	2132	0	1920	0	158	91	0	0	10	2	0	0	0	0	26	2	2	0	0	1129	1382	0	6	0
SIAH2	3.76693	-4.66977	0.371782	siah E3 ubiquitin protein ligase 2	0	0	0	0	0	8	2311	0	0	0	0	76	0	1752	0	0	0	0	0	303	14	8	4	2
MIR4721	32.1153	2.67728	0.372295	microRNA 4721	0	88	170	22	17	186	108	29	3	11	256	8	0	1	0	9	28	1	2	410	1050	0	0	0
UBQLN2	10.8881	-3.71907	0.372295	ubiquilin 2	0	0	0	4	0	0	8	0	0	2	0	110	256	426	0	0	10	0	106	194	593	0	0	0
POLDIP3	8.74799	3.96065	0.372295	polymerase (DNA-directed), delta interacting protein 3	0	42	12	0	24	804	0	91	0	0	45	0	0	0	0	0	0	0	0	271	2294	560	0	0
AX747123	2.16538	4.68053	0.372295	NA	0	0	0	0	0	61	0	0	304	0	0	0	0	0	0	0	0	0	0	105	32	0	0	0
FTSJD2	1.88589	-4.61125	0.372295	NA	0	0	0	0	0	0	0	0	0	0	0	0	35	1320	0	2	0	0	0	20	229	0	0	0
BC014138	8.68573	3.94825	0.37334	NA	0	0	32	0	80	33	239	0	19	0	0	0	0	0	0	0	65	0	0	244	479	0	0	0
EPHA4	3.62013	-4.65174	0.37582	EPH receptor A4	0	0	0	1320	0	0	0	0	0	0	0	0	0	2044	0	0	75	0	0	180	18	0	0	0
AP5S1	29.3933	3.56114	0.376543	adaptor-related protein complex 5, sigma 1 subunit	0	106	169	498	89	557	0	0	11	0	0	239	0	0	0	0	0	0	0	422	658	0	0	0
TADA2B	2.36988	-4.17007	0.376543	transcriptional adaptor 2B	0	0	0	0	0	112	0	0	0	0	10	0	0	63	0	44	0	0	1	45	45	0	0	0
ZFYVE20	2.14981	4.66496	0.376543	zinc finger, FYVE domain containing 20	0	0	0	0	893	0	0	0	41	0	0	0	0	0	0	0	636	0	0	210	134	0	0	0
STX1A	2.13891	4.6634	0.376543	syntaxin 1A (brain)	0	148	0	0	42	0	0	0	0	0	0	0	0	162	0	0	0	0	0	4	58	0	0	0
TMOD1	2.12349	4.66407	0.376543	tropomodulin 1	0	0	0	0	0	0	357	52	0	0	0	0	0	0	3778	0	0	0	0	140	46	0	0	0
GOLM1	214.564	-2.4968	0.376696	golgi membrane protein 1	11	64	25	92	75	102	0	193	26	86	806	36	0	479	330	683	712	594	40	856	854	2	0	0
DDX43	2.1411	4.65819	0.376696	DEAD (Asp-Glu-Ala-Asp) box polypeptide 43	0	36	0	0	0	0	0	0	0	0	0	0	0	0	0	0	1820	0	0	381	451	0	0	0
HACE1	2.1411	4.65819	0.376696	HECT domain and ankyrin repeat containing E3 ubiquitin protein ligase 1	0	36	0	63	0	0	0	0	0	0	0	0	0	0	0	0	291	0	0	24	112	0	0	0
NMRK1	2.1411	4.65819	0.376696	nicotinamide riboside kinase 1	0	36	0	0	0	313	0	0	312	0	0	0	0	0	0	0	0	0	0	408	96	0	0	0
MIF4GD	50.8344	2.25757	0.378348	MIF4G domain containing	71	108	3	114	261	183	1963	116	7	47	14	13	29	5	6	0	29	3	20	814	807	0	0	0
ERN2	6.00638	3.41696	0.378348	endoplasmic reticulum to nucleus signaling 2	2	22	0	0	18	39	0	30	13	0	0	0	23	0	0	1	3	0	0	9	25	0	0	0
RYBP	2.46089	-4.13481	0.378668	RING1 and YY1 binding protein	0	0	0	0	0	0	0	424	0	11	0	0	0	0	45	2	386	0	0	188	40	0	0	0
ATP6V0A4	2.09923	4.64541	0.378668	ATPase, H+ transporting, lysosomal V0 subunit a4	0	0	36	1572	0	0	0	0	0	0	0	0	0	0	0	0	0	0	0	74	9	0	0	0
AX746640	2.09738	4.64819	0.378668	NA	0	0	0	0	0	0	83	0	40	0	0	0	0	0	0	0	283	0	0	143	151	0	0	0
STRN	2.05889	4.64623	0.378668	striatin, calmodulin binding protein	0	190	0	0	0	58	0	0	0	0	2	0	0	2	0	0	5431	0	0	130	89	0	0	0
SLC38A10	4.48868	3.22933	0.380126	solute carrier family 38, member 10	0	0	0	91	4	4	0	278	0	0	3328	0	10	0	0	0	0	0	0	26	371	0	0	0
DEXI	2.04182	4.63742	0.380619	Dexi homolog (mouse)	0	0	0	938	0	0	0	50	0	0	0	0	0	0	0	0	0	0	0	6	0	0	0	0
HLTF-AS1	9.87413	-3.53218	0.380712	HLTF antisense RNA 1	0	0	0	0	0	0	0	263	4	0	52	3	45	0	19	80	1	2	0	130	29	0	0	0
LOC100499227	2.02339	4.63432	0.380712	NA	0	0	236	0	0	57	0	0	0	0	0	0	0	0	0	0	160	0	0	92	41	0	0	0
LOC113386	465.722	-2.66998	0.382038	NA	136	54	72	12	162	612	158	0	7	24	0	509	628	2406	2335	220	324	2300	24	1524	1136	0	0	0
TUFM	321.981	2.61598	0.382038	Tu translation elongation factor, mitochondrial	0	939	1924	198	159	1952	558	202	16	40	2505	61	18	89	0	150	341	10	18	4137	11326	0	6	0
STAG1	60.9024	2.83031	0.382038	stromal antigen 1	2	310	89	3825	273	0	2	0	671	0	0	32	32	15	0	0	362	0	1	698	623	0	0	0
EVI5	29.5933	-2.98152	0.382038	ecotropic viral integration site 5	0	6	0	7	6	2	0	34	0	81	15	0	24	1320	40	224	162	0	0	619	95	0	0	0
PRMT6	17.753	3.64611	0.382038	protein arginine methyltransferase 6	54	0	0	858	0	0	784	0	182	156	0	0	0	0	0	0	0	0	0	263	702	0	0	0
SNHG10	9.75541	-3.99596	0.382038	small nucleolar RNA host gene 10 (non-protein coding)	0	0	0	0	0	0	0	360	2	0	0	0	0	0	223	1157	0	0	47	176	401	0	0	0
MTL5	5.39037	3.86346	0.382038	metallothionein-like 5, testis-specific (tesmin)	0	0	4	34	36	43	0	67	0	0	0	0	0	0	0	33	0	0	0	35	30	0	0	0
DYRK3	3.36755	-4.60735	0.382038	dual-specificity tyrosine-(Y)-phosphorylation regulated kinase 3	0	73	0	0	0	0	0	0	0	49	0	0	0	0	0	0	1267	0	1	42	138	0	0	0
CYB5D1	3.32085	-4.60917	0.382038	cytochrome b5 domain containing 1	0	2	0	0	0	2303	0	0	0	0	418	67	0	0	0	0	0	0	0	91	515	0	0	0
FTSJD1	3.29882	-4.59712	0.382038	NA	0	0	0	0	0	0	0	0	0	48	574	0	0	0	0	0	0	0	0	286	160	2	0	0
TRAF1	3.29882	-4.59712	0.382038	TNF receptor-associated factor 1	0	0	0	0	0	0	0	852	0	48	0	0	0	0	90	0	0	0	0	9	9	0	0	0
EDIL3	3.2467	-4.60444	0.382038	EGF-like repeats and discoidin I-like domains 3	0	0	0	0	0	0	0	0	0	0	2	0	2851	0	0	85	2	0	0	69	0	0	0	0
MAP3K8	3.22172	-4.59404	0.382038	mitogen-activated protein kinase kinase kinase 8	0	0	0	0	0	0	117	0	0	0	0	65	388	0	0	0	0	0	0	61	34	0	0	0
RUSC2	2.04494	4.63089	0.382038	RUN and SH3 domain containing 2	0	0	0	0	0	0	590	0	39	0	0	0	0	0	169	0	0	0	0	80	122	0	0	0
L2HGDH	1.99251	4.61392	0.382038	L-2-hydroxyglutarate dehydrogenase	0	0	0	0	0	0	0	144	38	0	0	0	0	0	0	0	0	0	0	60	54	6	2	0
C19orf12	2.69682	3.84553	0.382331	chromosome 19 open reading frame 12	9	11	0	2	4	0	0	0	23	0	0	2	0	0	0	0	0	0	0	68	50	0	0	0
EPGN	1.93178	4.6086	0.382331	epithelial mitogen	0	0	0	0	0	0	67	0	0	0	0	0	8282	0	0	0	0	0	0	0	0	0	0	0
MRPL43	35.3926	-2.62379	0.382915	mitochondrial ribosomal protein L43	0	0	0	198	6	4	0	158	8	0	304	581	4	16	0	0	80	2135	0	1449	1343	0	0	0
EIF2B4	31.9968	-2.43992	0.382915	eukaryotic translation initiation factor 2B, subunit 4 delta, 67kDa	6	0	0	1	0	4	700	1	14	0	0	0	2	3321	4840	392	1234	2	0	1057	1919	4	0	0
RNF20	29.9101	4.38138	0.382915	ring finger protein 20, E3 ubiquitin protein ligase	0	2407	506	2	0	0	4912	0	0	0	2	0	5	0	0	0	0	0	0	393	462	0	0	0
FGD6	17.0461	-3.30924	0.384104	FYVE, RhoGEF and PH domain containing 6	0	0	0	0	12	0	12	343	0	0	0	312	0	0	3888	0	2	0	0	120	24	0	0	0
XRN1	1.90295	4.59815	0.384104	5'-3' exoribonuclease 1	0	245	0	0	0	0	66	0	140	0	0	0	0	0	0	0	0	0	0	278	96	0	0	0
SASS6	47.0489	-2.54955	0.384667	spindle assembly 6 homolog (C. elegans)	0	463	0	0	36	15	15	0	10	0	86	192	0	0	2634	297	854	2	0	495	216	0	2	0
AK094934	2.39142	-4.09126	0.384667	NA	0	0	0	0	0	0	0	1	0	27	5	2	2	0	0	0	199	0	0	122	54	0	0	0
SLC9A1	1.93521	4.59446	0.384667	solute carrier family 9, subfamily A (NHE1, cation proton antiporter 1), member 1	0	0	0	0	38	0	0	0	0	0	201	0	0	0	1780	0	0	0	0	28	44	0	0	0
OPA3	3.03335	-4.5729	0.384717	optic atrophy 3 (autosomal recessive, with chorea and spastic paraplegia)	0	0	0	0	0	0	0	0	305	0	0	0	0	90	0	523	0	0	0	115	99	0	0	0
MMGT1	11.4212	2.89327	0.386798	membrane magnesium transporter 1	0	0	66	1503	48	0	0	392	640	2	8	0	0	18	0	0	0	0	0	372	237	0	0	0
KIF27	2.54306	4.17857	0.386798	kinesin family member 27	0	0	0	0	0	0	71	34	20	0	0	0	0	0	0	0	218	0	0	7	11	1	0	0
FAM179B	2.99264	-4.55701	0.391374	family with sequence similarity 179, member B	0	0	0	0	0	4703	0	0	6	0	0	0	231	0	0	0	62	0	0	78	80	0	0	0
LOC100129361	121.467	2.83108	0.391779	chromosome X open reading frame 69-like	70	463	36	904	38	0	5	97	598	2	0	0	52	15	108	2	2	82	10	1187	998	4	2	0
LRRC42	170.86	-3.08777	0.392981	leucine rich repeat containing 42	34	18	242	0	30	0	0	2	35	582	0	12	522	1585	16	1304	28	0	932	983	1157	0	0	0
TMEM9B	31.2666	-2.863	0.392981	TMEM9 domain family, member B	0	0	0	20	0	234	0	0	8	68	0	156	0	580	1668	0	2	2	188	1153	1730	0	0	0
CTSL1	373.276	-2.43202	0.395855	NA	0	2	210	474	68	66	253	47	16	1235	89	76	866	2	1451	983	1068	211	923	3013	4702	14	2	0
B4GALT3	5.38514	4.16662	0.395855	UDP-Gal:betaGlcNAc beta 1,4- galactosyltransferase, polypeptide 3	0	155	0	40	69	0	0	0	0	0	0	0	0	0	46	0	0	0	0	215	763	0	0	0
RAET1G	2.8961	-4.53984	0.396302	retinoic acid early transcript 1G	0	0	2	0	0	0	6645	0	0	0	0	330	0	0	0	0	60	0	0	155	199	0	0	0
POLR3A	2.45845	3.7664	0.396361	polymerase (RNA) III (DNA directed) polypeptide A, 155kDa	0	12	124	14	0	13	17	0	0	0	0	46	0	0	0	0	0	0	0	121	366	0	0	0
CAPRIN2	37.084	3.18604	0.397651	caprin family member 2	2	717	180	0	0	62	0	11	236	96	0	0	0	0	0	0	241	0	0	633	357	2	0	0
SMDT1	7.02724	3.52367	0.397651	single-pass membrane protein with aspartate-rich tail 1	26	0	10	35	2	83	0	0	324	0	2	0	0	59	0	0	0	0	0	561	445	0	0	0
BMP8B	2.80515	-4.5315	0.397651	bone morphogenetic protein 8b	0	0	0	0	0	0	0	0	0	0	0	0	0	0	82	0	0	304	0	14	62	0	0	0
ZEB1	29.0821	3.00403	0.39768	zinc finger E-box binding homeobox 1	0	4	222	3	0	0	5215	2834	766	0	0	0	0	0	2	0	0	14	214	370	304	0	4	0
NME7	608.04	2.13256	0.398127	NME/NM23 family member 7	427	116	845	1614	2893	78	770	4092	183	62	78	66	4668	172	122	49	1217	34	264	2966	2297	208	0	0
EMC1	182.667	-2.20542	0.398127	ER membrane protein complex subunit 1	0	1	1101	13	62	86	0	0	12	3848	0	25	776	7	904	722	76	0	466	333	1402	0	0	0
NOP14-AS1	33.7457	-2.93645	0.398127	NOP14 antisense RNA 1	0	0	114	16	0	255	2	0	0	248	0	131	0	4	2463	0	0	0	0	273	871	0	0	0
BMP2K	23.0992	2.897	0.398127	BMP2 inducible kinase	0	255	0	0	14	949	0	2994	0	0	2	0	129	0	0	0	15	0	26	140	30	0	0	0
DCP2	22.4767	2.90183	0.398127	decapping mRNA 2	287	2886	0	4	68	0	0	0	110	0	2	0	0	0	8	0	0	58	37	1001	204	0	0	0
KIAA0895	14.4074	3.2691	0.398127	KIAA0895	62	39	0	0	41	131	0	0	470	0	3	0	2	5	0	173	0	0	0	93	66	0	0	0
CEBPG	13.1581	3.04917	0.398127	CCAAT/enhancer binding protein (C/EBP), gamma	1275	0	6	88	284	0	0	2	92	0	0	0	0	0	0	0	50	0	19	342	284	0	0	0
NKIRAS1	13.1502	-3.64884	0.398127	NFKB inhibitor interacting Ras-like 1	0	0	0	0	0	14	0	0	0	34	0	357	0	8	0	242	0	778	0	421	275	0	0	0
RNASEH1	12.7413	2.95537	0.398127	ribonuclease H1	0	0	836	0	146	550	0	0	15	0	0	0	0	2	0	85	2	0	92	1029	1427	0	0	0
SLC39A13	9.49652	2.46772	0.398127	solute carrier family 39 (zinc transporter), member 13	74	0	9	62	2	15	0	16	0	0	2367	0	0	0	6	0	0	2	0	489	4235	0	0	0
MAD2L1BP	9.35986	3.38205	0.398127	MAD2L1 binding protein	0	0	529	20	56	5	86	49	0	0	2	220	2	0	0	0	0	0	0	1395	1048	0	0	0
CROCCP2	9.12852	-3.17981	0.398127	ciliary rootlet coiled-coil, rootletin pseudogene 2	0	0	0	3	113	0	1	6	0	178	93	6	0	2	12	0	19	16	0	36	148	0	0	0
NOVA1	8.34524	-3.57218	0.398127	neuro-oncological ventral antigen 1	0	0	2	0	0	2	0	4	0	0	62	0	0	27	26	0	0	44	80	39	38	0	0	0
ZNF232	6.29928	-3.03295	0.398127	zinc finger protein 232	0	0	0	0	0	9	485	0	0	0	0	0	2	0	8	31	2308	64	0	249	184	0	0	0
ABLIM3	5.97263	-4.1878	0.398127	actin binding LIM protein family, member 3	0	0	0	0	0	0	0	48	0	0	292	0	84	0	0	39	0	0	0	48	79	0	0	0
POLR2J4	4.83383	3.3139	0.398127	polymerase (RNA) II (DNA directed) polypeptide J4, pseudogene	4	1	125	0	49	1	0	2	31	0	0	0	1	0	1	0	0	1	5	497	331	0	0	0
DQ576756	2.77564	-4.51655	0.398127	NA	0	0	0	0	0	179	0	0	0	0	0	56	0	0	0	0	0	0	118	1	4	0	0	0
TMX4	2.70253	-4.51146	0.398127	thioredoxin-related transmembrane protein 4	0	0	350	0	0	0	0	0	0	0	0	0	0	0	79	349	0	0	0	108	16	0	0	0
BBS4	5.01921	2.99559	0.398712	Bardet-Biedl syndrome 4	0	893	28	1011	0	0	4176	0	0	0	0	0	0	0	0	0	108	0	0	224	446	0	0	0
DCLRE1A	6.52224	-4.41871	0.398932	DNA cross-link repair 1A	0	0	963	0	0	0	0	0	0	0	0	0	966	12	0	170	0	0	0	346	198	0	0	0
ECD	26.673	2.9754	0.399834	ecdysoneless homolog (Drosophila)	0	16	0	0	252	66	1163	1410	22	0	16	0	492	0	0	0	0	4	0	1142	766	0	0	0
SNX19	27.9305	-2.83104	0.399948	sorting nexin 19	0	0	0	0	14	734	6	0	0	24	0	58	0	204	0	0	231	0	3693	462	667	0	0	0
TRIM16	346.062	-3.12213	0.400729	tripartite motif containing 16	0	32	0	0	71	4	1095	223	8	0	3854	409	2178	575	3778	429	0	200	2	796	1128	0	0	0
ARRDC1	8.56318	-3.8734	0.400729	arrestin domain containing 1	0	0	4	0	0	0	0	0	0	0	2	320	264	468	0	0	138	0	0	124	234	0	0	0
TNKS1BP1	3.18491	4.1045	0.400729	tankyrase 1 binding protein 1, 182kDa	26	0	0	0	93	0	0	43	0	0	0	0	0	0	0	0	0	457	0	38	76	0	0	0
GNL1	3.0269	4.2645	0.400729	guanine nucleotide binding protein-like 1	183	0	0	70	2	0	0	0	0	0	0	0	0	0	0	1	36	0	0	77	807	0	0	0
DMTF1	13.4499	-2.65782	0.402008	cyclin D binding myb-like transcription factor 1	0	0	0	0	3	93	2	0	0	0	771	5292	1	0	1849	318	6	0	0	587	176	2	2	0
STX12	5.1238	4.26077	0.402608	syntaxin 12	0	0	0	120	0	3	0	1565	0	0	0	0	0	0	2	0	0	0	0	257	376	0	0	0
IL4R	2.51885	-4.00331	0.402608	interleukin 4 receptor	0	0	0	0	98	0	0	0	0	0	0	14	33	0	1688	0	0	0	0	19	122	0	0	0
BRIP1	65.1079	3.0662	0.402707	BRCA1 interacting protein C-terminal helicase 1	0	4	4112	0	2	634	0	1101	359	0	114	0	14	0	0	0	145	0	0	500	314	0	0	0
CASP3	46.0753	2.82969	0.402707	caspase 3, apoptosis-related cysteine peptidase	0	177	70	0	0	1626	396	2	125	0	0	0	0	0	8	114	0	20	148	2617	1334	0	0	0
CNKSR2	24.4172	-3.3541	0.402707	connector enhancer of kinase suppressor of Ras 2	0	0	23	0	0	0	0	0	0	0	0	0	0	22	165	12	2812	0	459	214	150	2	0	0
SPICE1	14.8544	-3.22384	0.402707	spindle and centriole associated protein 1	0	0	0	0	4	0	0	0	208	0	1032	0	142	66	0	0	343	0	0	130	74	0	0	0
MTG2	9.89432	-3.66106	0.402707	mitochondrial ribosome-associated GTPase 2	0	0	0	0	0	0	0	0	101	0	27	0	66	0	1985	90	0	0	0	221	324	0	0	0
HEXIM1	7.58484	2.50183	0.402707	hexamethylene bis-acetamide inducible 1	0	48	0	70	0	49	4522	35	0	4	0	2	44	0	0	2	4	0	0	71	164	0	0	0
DYRK4	4.97701	4.2366	0.402707	dual-specificity tyrosine-(Y)-phosphorylation regulated kinase 4	0	0	30	0	62	0	0	0	354	0	0	0	0	0	0	0	0	0	2	628	465	0	0	0
2016-03-05	4.80282	3.81217	0.402707	membrane-associated ring finger (C3HC4) 5	0	46	244	0	4	0	0	0	30	0	0	0	70	0	0	0	0	0	2	839	956	0	0	0
CRIP2	2.56569	-4.48301	0.402707	cysteine-rich protein 2	0	46	0	0	0	0	0	0	0	0	0	573	0	0	75	0	0	0	0	38	160	0	0	0
FBXW5	2.52779	-4.47511	0.402707	F-box and WD repeat domain containing 5	0	0	0	0	0	274	0	0	0	0	0	0	0	75	323	0	0	0	0	405	1164	0	0	0
SRD5A3	2.52762	-4.47409	0.402707	steroid 5 alpha-reductase 3	0	0	0	0	0	0	0	115	0	0	0	0	0	0	0	349	0	0	72	866	876	0	0	0
TMX2-CTNND1	364.94	2.72765	0.403419	TMX2-CTNND1 readthrough (NMD candidate)	1249	1894	74	0	1064	1081	18	1077	77	1248	2	10	3	10	0	74	1696	4	184	1083	1928	0	0	0
PROSER1	9.73576	3.89507	0.403419	proline and serine rich 1	0	40	1265	0	2	0	0	0	132	0	0	0	0	8	0	0	0	0	1	115	307	0	2	0
KIAA1551	2.60064	-4.46965	0.403419	KIAA1551	0	0	0	0	0	0	0	0	0	0	0	0	0	0	0	400	0	35	0	162	472	0	0	0
FLJ00285	11.4171	3.58068	0.404244	NA	0	77	0	0	20	0	2	191	91	0	184	0	0	0	4	0	0	0	1	46	12	0	0	0
ASXL1	10.5219	2.94003	0.404244	additional sex combs like 1 (Drosophila)	0	180	2	0	86	605	42	29	24	2	0	0	2	0	6	1	0	156	0	367	282	4	12	0
TMEM183A	87.9189	3.05084	0.40535	transmembrane protein 183A	1493	125	4	522	10	406	3020	438	10	0	0	248	0	98	0	0	0	0	9	840	1453	0	0	0
FAM120AOS	41.6768	3.13311	0.40535	family with sequence similarity 120A opposite strand	2	288	0	1705	0	123	0	149	0	0	0	0	420	0	0	0	262	0	0	1135	1042	0	0	0
RNF138	27.0104	2.83169	0.40535	ring finger protein 138, E3 ubiquitin protein ligase	0	728	222	0	682	0	0	0	12	97	0	0	0	0	315	0	0	2	2	330	416	0	0	0
SNX9	17.232	-3.72337	0.40535	sorting nexin 9	0	0	0	0	0	0	0	54	0	0	0	0	672	270	949	0	110	0	0	155	133	2	0	0
TPCN1	7.62332	3.95465	0.40535	two pore segment channel 1	0	74	119	0	0	74	0	0	4	0	0	0	0	0	0	0	0	0	710	32	182	0	0	0
MYO1B	2.4816	-4.45391	0.40535	myosin IB	0	0	0	0	0	0	0	0	0	0	800	0	48	0	866	0	0	0	0	222	346	0	0	0
STAMBPL1	2.47825	-4.45428	0.40535	STAM binding protein-like 1	0	0	0	0	0	0	0	0	153	0	0	50	0	0	2045	0	0	0	0	216	459	0	0	0
LOC100289019	2.46169	-4.45122	0.40535	NA	0	0	0	0	0	277	0	0	0	0	0	575	0	0	0	0	51	0	0	22	84	0	0	0
C1orf131	3.55263	2.81761	0.40626	chromosome 1 open reading frame 131	0	0	0	0	40	3007	0	0	0	0	0	2	142	0	0	0	219	0	0	472	130	0	0	0
VPRBP	27.0626	-2.02078	0.407654	Vpr (HIV-1) binding protein	2	0	0	0	0	3434	0	0	64	217	58	1729	2	0	0	0	0	0	0	189	327	0	1	0
AP1M1	55.1408	-2.53941	0.408734	adaptor-related protein complex 1, mu 1 subunit	0	0	4	242	32	0	306	13	0	0	0	288	303	3079	10	0	0	0	136	811	2331	0	0	0
FAM189B	10.0356	3.1037	0.408734	family with sequence similarity 189, member B	0	7	298	164	0	4	10	1073	20	0	0	0	0	2	20	0	2	0	0	52	24	0	2	0
HV303525	9.28973	3.60723	0.408734	NA	10	0	0	0	48	67	0	67	15	0	0	0	0	0	0	306	0	0	5	74	149	0	0	0
MSI2	7.53975	-3.03957	0.409594	musashi RNA-binding protein 2	0	0	0	1909	0	0	0	0	2	0	0	531	115	0	0	0	8	8	0	35	24	0	0	0
ACAD8	7.3653	-3.78681	0.409594	acyl-CoA dehydrogenase family, member 8	0	0	0	0	0	310	0	0	0	0	0	0	42	22	0	677	0	2	110	535	1841	0	0	0
PRMT3	8.89762	2.21687	0.410547	protein arginine methyltransferase 3	0	20	0	0	101	22	0	2	720	0	0	0	0	0	0	0	6	2184	0	1289	1127	0	0	0
NEK1	24.4345	-2.19022	0.41158	NIMA-related kinase 1	2	4	2	2	20	2	0	93	0	2507	0	0	860	62	2	287	181	729	0	711	421	406	38	0
AX747806	38.3447	-2.83444	0.413401	NA	0	30	0	0	184	8	0	0	0	262	91	0	0	1637	66	0	1204	0	0	1277	1234	0	0	0
RCOR3	19.0824	-2.84011	0.413401	REST corepressor 3	81	0	0	4	0	0	38	0	0	12	6	4	0	3967	0	279	68	0	0	163	329	0	0	0
P4HA2	17.7514	3.22368	0.415024	prolyl 4-hydroxylase, alpha polypeptide II	930	0	0	134	0	4	186	75	6	0	0	12	0	0	0	0	2	408	0	632	1984	0	10	0
NFYB	2.49627	4.17894	0.415024	nuclear transcription factor Y, beta	0	400	0	0	36	0	0	0	12	0	0	0	0	325	0	0	0	0	0	1199	1050	0	0	0
C17orf58	2.31688	-4.41667	0.415024	chromosome 17 open reading frame 58	0	0	0	607	0	0	0	0	0	0	72	0	0	0	0	0	48	0	0	71	37	0	0	0
RAB3GAP2	17.7897	3.38455	0.41593	RAB3 GTPase activating protein subunit 2 (non-catalytic)	0	0	280	177	515	0	100	112	0	10	6	0	2	0	0	0	0	0	0	277	92	0	0	0
AK124973	2.33667	-4.41148	0.41593	NA	0	0	0	0	0	0	0	0	0	34	211	0	0	0	0	0	0	0	0	2	0	0	0	0
AP4B1-AS1	2.33667	-4.41148	0.41593	AP4B1 antisense RNA 1	0	0	0	0	0	0	0	0	0	34	0	0	97	0	0	160	0	0	0	136	260	0	1	0
SMIM8	2.25781	-4.41055	0.41593	small integral membrane protein 8	0	174	0	0	0	0	0	0	0	0	0	0	200	0	66	0	0	0	0	195	76	0	0	0
NCSTN	4.74675	3.06319	0.416913	nicastrin	1088	0	0	385	55	0	0	0	6	0	0	0	0	168	0	2	2	0	0	640	1995	0	0	0
TXNDC9	1185.62	-2.95866	0.419758	thioredoxin domain containing 9	0	30	618	84	913	120	0	24	0	0	4028	417	3991	204	8	4870	3225	1448	4865	5595	3492	0	0	0
ARL17A	7.54759	2.84939	0.422687	ADP-ribosylation factor-like 17A	366	0	0	0	6	1	2452	0	92	4	0	0	6	0	0	0	49	0	0	235	147	0	0	0
MIRLET7D	2.18939	-4.39259	0.422687	microRNA let-7d	0	0	0	0	0	0	0	0	0	0	0	0	0	0	64	650	0	0	0	25	0	0	0	0
MED6	6.12532	-3.9276	0.423049	mediator complex subunit 6	0	0	0	0	0	1149	0	0	0	16	0	0	0	0	0	0	100	0	330	998	601	0	0	0
PRAP1	4.66364	3.86541	0.423049	proline-rich acidic protein 1	71	0	35	54	0	0	0	0	2	0	0	0	0	0	0	0	0	0	103	262	398	0	0	0
CIRH1A	642.192	2.64241	0.423139	cirrhosis, autosomal recessive 1A (cirhin)	1553	229	1992	142	2269	1366	6300	0	3	30	30	122	671	579	159	1	250	0	35	2963	3321	4	0	0
USP36	29.4332	-2.87504	0.423701	ubiquitin specific peptidase 36	463	0	0	0	0	0	40	0	0	747	0	233	16	1004	0	91	0	24	2	164	269	2	2	0
COX15	187.013	2.61325	0.424614	cytochrome c oxidase assembly homolog 15 (yeast)	294	394	5	531	1073	202	0	0	766	5	0	28	1240	228	108	19	18	15	65	1254	1375	0	0	0
IFT80	127.042	3.04259	0.424614	intraflagellar transport 80 homolog (Chlamydomonas)	1759	592	4	0	206	886	0	1142	1056	0	0	0	0	0	0	0	50	124	60	1118	219	0	0	0
DSC3	8.0246	3.08077	0.424614	desmocollin 3	0	0	841	0	2	539	0	0	91	0	0	0	0	0	0	8	282	0	0	249	134	0	0	0
PLCD1	2.22912	-4.38158	0.424614	phospholipase C, delta 1	0	0	0	0	0	0	0	0	0	0	0	0	0	0	1475	0	0	30	0	46	80	0	0	0
ABHD14A-ACY1	131.566	2.79254	0.425109	ABHD14A-ACY1 readthrough (NMD candidate)	0	927	103	79	124	626	0	4975	0	2	0	0	0	2118	1066	42	0	18	0	2548	3464	2	0	0
KRI1	2.72268	3.5014	0.425229	KRI1 homolog (S. cerevisiae)	0	0	0	6	15	49	46	4	0	0	0	0	0	0	0	45	0	1	0	126	818	0	0	0
DPH6	16.5587	2.63753	0.425659	diphthamine biosynthesis 6	0	0	0	74	12	266	0	895	8	0	0	1	0	0	0	0	1444	0	2	261	214	0	0	0
AGAP3	22.5416	3.12154	0.427956	ArfGAP with GTPase domain, ankyrin repeat and PH domain 3	42	0	66	388	144	0	2	156	6	0	13	5	0	0	0	0	6	8	0	129	127	0	0	0
KCP	88.6878	2.06273	0.428009	kielin/chordin-like protein	298	181	427	57	119	119	121	33	60	41	0	64	21	17	40	11	139	13	10	1146	559	0	0	0
SPIN1	72.912	-2.73406	0.428009	spindlin 1	20	8	0	38	139	3	0	2	28	0	0	1092	390	92	6	0	1	235	498	343	553	0	2	0
POLR3F	2.48389	3.40299	0.428124	polymerase (RNA) III (DNA directed) polypeptide F, 39 kDa	0	0	0	29	1	0	18	0	11	0	1463	0	0	0	0	0	0	0	0	260	249	0	0	0
ZMIZ1	6.15806	-3.53538	0.428413	zinc finger, MIZ-type containing 1	0	0	0	0	0	48	0	0	0	32	388	0	34	32	0	14	0	0	3	347	30	0	4	0
ISY1-RAB43	2.1197	-4.36267	0.428893	ISY1-RAB43 readthrough	0	0	0	0	0	0	0	0	52	0	0	0	41	0	0	0	0	0	114	369	757	0	0	0
HSPA1B	216.754	2.12944	0.431313	heat shock 70kDa protein 1B	449	262	137	381	226	77	2042	872	104	1	249	25	112	166	18	311	10	3	9	137	272	61	12	0
TRIP6	85.9963	2.96086	0.431313	thyroid hormone receptor interactor 6	618	497	4	22	20	191	113	1144	24	0	819	17	0	0	8	0	0	0	103	281	510	10	1	0
METTL14	61.9217	2.95741	0.431313	methyltransferase like 14	0	0	192	0	2185	345	0	0	366	0	28	191	0	0	0	0	138	0	0	610	260	0	0	0
ZCCHC9	29.8228	3.01509	0.431313	zinc finger, CCHC domain containing 9	137	610	0	12	0	0	0	273	497	0	0	167	0	0	0	38	0	0	0	487	224	0	0	0
ARSJ	13.2708	-4.27766	0.431313	arylsulfatase family, member J	0	0	0	0	0	2	0	0	0	0	0	2694	0	0	0	0	0	0	376	168	202	0	0	0
C11orf1	11.345	3.37781	0.431313	chromosome 11 open reading frame 1	0	0	0	2	768	141	0	6	99	4	0	6	0	0	0	0	0	0	4	406	402	0	0	0
ZNF430	8.90902	3.40831	0.431313	zinc finger protein 430	150	10	1063	0	0	0	0	0	0	0	0	0	0	63	0	0	0	0	13	145	49	0	0	0
PEX1	7.83531	4.25449	0.431313	peroxisomal biogenesis factor 1	0	0	0	1574	0	0	0	190	0	0	0	0	0	0	0	2	0	0	0	37	60	0	0	0
CAPN1	7.08483	3.10646	0.431313	calpain 1, (mu/I) large subunit	21	0	56	0	22	2	0	132	14	0	2	0	0	3	0	40	0	2	0	178	3718	0	0	0
SLC37A4	4.93324	3.99078	0.431313	solute carrier family 37 (glucose-6-phosphate transporter), member 4	0	8	0	0	0	0	0	417	82	0	2	0	0	0	0	0	0	230	0	694	2694	0	0	0
C12orf52	4.51546	3.49313	0.431313	NA	0	14	0	0	7	42	52	134	0	2	2	0	0	0	0	0	0	0	0	72	429	0	0	0
U2AF1L4	2.89984	-4.13403	0.431313	U2 small nuclear RNA auxiliary factor 1-like 4	0	0	847	0	0	0	0	0	0	0	0	0	8	0	0	0	203	0	70	139	104	2	0	0
TBCC	2.26071	3.81595	0.431313	tubulin folding cofactor C	20	238	14	0	0	0	0	0	6	0	0	0	0	216	0	0	0	0	0	236	453	0	0	0
PDE6D	2.10572	-4.35517	0.431313	phosphodiesterase 6D, cGMP-specific, rod, delta	0	0	666	0	0	0	0	0	0	0	36	0	0	0	79	0	0	0	0	468	200	0	0	0
CFHR4	2.08052	-4.34048	0.431313	complement factor H-related 4	0	0	0	0	0	0	0	0	0	0	0	0	78	0	0	0	0	28	0	25	2	0	0	0
TFAP2C	2.068	-4.3479	0.431313	transcription factor AP-2 gamma (activating enhancer binding protein 2 gamma)	0	0	0	0	0	0	0	0	0	0	0	416	40	0	0	0	0	0	0	0	0	0	0	0
SERGEF	2.01834	-4.33919	0.431313	secretion regulating guanine nucleotide exchange factor	0	0	0	1810	0	0	0	6	0	0	0	0	0	0	59	0	0	0	392	616	729	0	0	0
NUMB	2.06176	-4.33754	0.43191	numb homolog (Drosophila)	0	0	0	0	0	0	0	0	0	30	0	0	0	0	0	1688	0	0	0	569	1664	0	0	0
NIT1	11.1168	-2.96135	0.43237	nitrilase 1	0	0	0	14	198	0	0	0	0	8	0	16	1450	0	148	0	0	31	0	442	389	0	0	0
LCOR	61.9721	2.84345	0.432738	ligand dependent nuclear receptor corepressor	3	519	2	16	86	4	3434	1	1612	8	0	3	614	0	0	0	61	0	0	763	854	0	0	0
SPG7	19.7194	3.1583	0.433777	spastic paraplegia 7 (pure and complicated autosomal recessive)	3566	0	0	80	32	0	563	0	4	0	0	0	8	34	0	0	0	0	0	204	323	10	10	0
HBP1	68.2256	3.23128	0.43449	HMG-box transcription factor 1	325	199	0	2705	0	174	0	814	614	0	532	0	0	0	0	0	0	0	0	1339	1094	0	0	0
UBXN11	1.97793	-3.97989	0.434741	UBX domain protein 11	0	0	158	0	0	0	142	0	0	0	0	0	24	0	0	2	0	0	18	120	489	0	0	0
EXOSC5	49.1498	-2.86477	0.43505	exosome component 5	0	0	0	16	0	0	114	0	0	51	2	535	247	1045	1187	0	0	606	0	720	858	0	0	0
PML	9.79095	-3.91124	0.435831	promyelocytic leukemia	0	0	46	0	0	0	5	0	0	608	0	0	0	0	0	0	0	113	32	166	91	0	0	0
TGIF2-C20orf24	163.056	-2.56031	0.438244	TGIF2-C20orf24 readthrough	1	0	0	36	8	944	134	133	2	628	952	6	3041	1892	27	74	0	0	34	760	288	0	0	0
CP	2.90585	3.75959	0.438244	ceruloplasmin (ferroxidase)	4	22	0	0	0	34	255	0	0	0	0	0	652	0	0	0	0	0	0	414	742	0	0	0
GCH1	1.99304	-4.31694	0.438244	GTP cyclohydrolase 1	0	0	57	0	0	0	0	0	0	29	0	0	0	0	332	0	0	0	0	43	32	0	0	0
BDKRB1	11.1394	-3.44293	0.438484	bradykinin receptor B1	2	0	0	0	0	0	185	0	0	622	0	0	0	0	700	0	179	0	0	582	1020	0	0	0
EFTUD2	96.9775	-2.33127	0.441714	elongation factor Tu GTP binding domain containing 2	0	72	0	35	4	19	23	58	812	46	729	246	16	184	49	3792	10	12	345	1786	5655	0	0	0
STIM2	22.1637	-2.89957	0.441714	stromal interaction molecule 2	0	112	0	0	0	0	0	26	4	0	2	0	0	0	163	0	1689	12	295	163	54	0	0	0
SLC35A5	13.0895	3.57801	0.441714	solute carrier family 35, member A5	0	60	680	0	158	0	0	0	0	0	0	0	0	10	151	0	0	0	0	649	414	0	0	0
PRKY	1.90983	-4.30296	0.441714	protein kinase, Y-linked, pseudogene	0	0	0	0	0	0	0	0	0	0	323	0	0	0	0	50	0	0	0	163	2	0	0	0
C15orf52	82.5938	3.23804	0.443259	chromosome 15 open reading frame 52	0	2	1282	1049	563	1952	0	1451	2	0	0	0	0	0	0	0	125	0	0	235	2393	0	0	0
SEMA6A	5.33134	4.0896	0.443385	sema domain, transmembrane domain (TM), and cytoplasmic domain, (semaphorin) 6A	0	0	0	0	103	1	0	1520	0	0	0	0	1	0	1	0	0	0	0	10	0	0	0	0
FNDC3A	18.4872	-2.67203	0.443397	fibronectin type III domain containing 3A	0	135	0	0	14	3	0	0	4	460	0	0	46	19	230	1701	2	0	0	415	258	0	0	0
JB074938	7.14178	3.78241	0.443397	NA	0	55	0	19	51	153	0	0	0	0	0	0	0	0	0	0	71	0	0	0	0	0	0	0
ZC2HC1A	5.99166	-4.07939	0.443397	zinc finger, C2HC-type containing 1A	0	0	0	0	0	2	0	0	0	0	0	0	1511	0	0	16	110	0	0	568	162	2	0	0
IFIT5	9.99904	3.67588	0.443812	interferon-induced protein with tetratricopeptide repeats 5	0	22	0	329	0	112	0	0	76	0	0	0	0	87	0	0	2	0	0	837	269	8	4	0
SHMT1	156.444	-2.01967	0.44507	serine hydroxymethyltransferase 1 (soluble)	257	8	5	52	272	2	0	4	8	0	0	668	0	2060	30	1634	734	1364	4	794	3610	10	8	0
AX747565	30.4515	-3.50438	0.44507	NA	2	0	0	0	0	612	0	0	0	95	0	0	0	872	0	229	0	140	0	1253	1716	0	0	0
TFDP2	26.2718	-3.13935	0.44507	transcription factor Dp-2 (E2F dimerization partner 2)	0	11	0	98	0	0	0	0	0	274	77	56	0	73	304	0	848	0	0	809	688	0	0	0
EFHC1	12.9741	-2.81788	0.447933	EF-hand domain (C-terminal) containing 1	0	68	0	0	0	0	0	0	0	4619	0	923	66	14	0	48	263	78	0	405	482	164	0	0
BC045807	12.2141	-2.80844	0.449065	NA	0	248	0	0	0	0	0	0	0	538	0	0	0	0	0	0	516	2016	0	99	186	0	0	0
SART1	5.67084	-3.24017	0.449065	squamous cell carcinoma antigen recognized by T cells	0	0	0	0	0	0	0	36	4	10	8	232	2	114	2	0	0	0	2	104	372	0	0	0
HPS4	2.78572	-3.79577	0.449065	Hermansky-Pudlak syndrome 4	0	0	0	2558	3	5	0	1	0	10	0	0	2	0	0	0	40	0	0	109	636	0	0	0
ADAMTS5	9.46007	3.33717	0.449684	ADAM metallopeptidase with thrombospondin type 1 motif, 5	0	424	8	317	0	119	0	62	0	86	0	0	0	0	2	0	0	0	0	384	40	0	0	0
MYD88	19.0148	2.86962	0.450142	myeloid differentiation primary response 88	0	80	14	1434	40	81	2505	1086	0	206	0	0	0	0	0	4	0	0	0	955	2269	0	0	0
PPFIBP1	5.44067	2.84655	0.450142	PTPRF interacting protein, binding protein 1 (liprin beta 1)	2	0	1090	3400	0	1684	0	0	0	0	0	0	0	0	0	0	0	0	208	129	116	0	0	0
CBX4	5.38257	3.73329	0.452546	chromobox homolog 4	0	0	22	0	0	70	0	246	24	0	0	0	0	0	0	0	26	0	0	6	8	0	0	0
PDIA5	6.06234	3.73552	0.454286	protein disulfide isomerase family A, member 5	0	42	0	0	0	14	92	227	0	0	0	0	0	0	0	0	0	0	582	372	821	0	0	0
ETS1	346.186	-2.88508	0.454621	v-ets avian erythroblastosis virus E26 oncogene homolog 1	3351	4	39	44	79	59	0	0	150	904	0	0	0	928	2987	387	243	1212	135	1054	244	0	2	0
AL357213	3.92449	-4.0251	0.454621	NA	0	0	0	0	0	0	0	0	1	38	0	0	0	0	533	33	0	0	0	241	444	0	0	0
APEX1	783.821	-2.54898	0.455291	APEX nuclease (multifunctional DNA repair enzyme) 1	0	185	0	0	614	92	2	870	158	412	2429	1013	2160	712	946	160	1012	1842	3246	7067	7441	0	0	0
CELF2	325.803	2.5648	0.455291	CUGBP, Elav-like family member 2	32	574	963	1746	267	1462	3	1227	39	61	0	0	0	28	382	42	183	19	1505	1162	288	0	4	0
AK022787	30.0174	-2.60107	0.455312	NA	0	0	0	0	16	0	389	2	26	257	0	730	1739	0	0	0	0	0	0	36	181	0	0	0
TRIB1	30.0174	-2.60107	0.455312	tribbles pseudokinase 1	0	0	0	0	16	0	389	2	26	257	0	850	1739	0	0	0	0	0	0	36	206	0	0	0
SLC35B3	8.37572	3.75184	0.455312	solute carrier family 35 (adenosine 3'-phospho 5'-phosphosulfate transporter), member B3	0	0	0	26	117	0	109	0	68	0	0	0	0	0	0	0	558	0	0	632	225	0	0	0
RECK	2.5343	3.56548	0.455312	reversion-inducing-cysteine-rich protein with kazal motifs	27	0	0	0	2	0	0	16	6	0	0	0	0	0	328	2	0	0	0	216	222	2	0	0
DNALI1	2.04328	3.2482	0.455312	dynein, axonemal, light intermediate chain 1	2	5	95	20	0	0	3	13	0	55	0	0	0	0	0	2	0	0	0	147	155	0	0	0
ARMCX3	33.5297	2.9646	0.455326	armadillo repeat containing, X-linked 3	0	18	0	413	138	0	426	0	1037	0	0	31	406	0	0	0	0	0	0	323	371	0	0	0
ELOVL6	13.0003	3.37145	0.459359	ELOVL fatty acid elongase 6	94	5	98	0	160	306	0	0	7	0	0	0	4	67	0	0	0	0	0	855	881	0	0	0
SBDSP1	462.716	2.66586	0.462266	Shwachman-Bodian-Diamond syndrome pseudogene 1	234	314	1401	3341	58	4	3949	52	690	6	5	321	669	0	691	40	85	0	0	1212	1156	0	0	0
NR2C2AP	21.435	-2.61618	0.462266	nuclear receptor 2C2-associated protein	0	0	0	0	0	0	1156	0	6	1388	5	1	0	0	302	27	419	10	6	904	1155	0	0	0
PLAA	40.5215	2.96351	0.462351	phospholipase A2-activating protein	0	124	0	0	84	0	2589	0	258	0	0	347	279	0	0	0	0	0	0	715	798	0	0	0
PTPN21	31.2678	-2.86242	0.462351	protein tyrosine phosphatase, non-receptor type 21	0	252	0	0	0	0	0	44	0	0	0	2	0	0	0	0	241	133	3837	41	12	0	0	0
CCT6P3	2.63743	3.83493	0.462779	chaperonin containing TCP1, subunit 6 (zeta) pseudogene 3	0	0	28	0	5	160	0	0	13	0	0	0	0	0	2	0	0	0	0	27	8	0	0	0
NRBF2	37.4694	-2.82179	0.463588	nuclear receptor binding factor 2	0	134	0	12	20	0	0	0	0	122	52	31	37	0	0	310	563	0	2204	652	586	0	0	0
YES1	82.6145	2.64667	0.464036	v-yes-1 Yamaguchi sarcoma viral oncogene homolog 1	0	2859	95	4	776	3861	0	0	342	0	0	3	0	0	558	46	0	4	242	541	407	0	0	0
ARHGEF40	8.89618	-3.61729	0.467206	Rho guanine nucleotide exchange factor (GEF) 40	542	0	0	0	0	0	0	0	0	62	0	0	0	510	16	0	0	2	95	18	102	0	0	0
ZNF8	471.382	-2.44539	0.467398	zinc finger protein 8	2110	53	71	12	160	612	158	0	7	24	0	498	613	2394	2323	215	324	2291	24	1519	1196	0	0	0
CCDC138	143.527	-1.91159	0.467398	coiled-coil domain containing 138	0	108	0	0	0	47	9688	0	34	214	0	269	1764	0	0	0	4	8823	0	1218	1495	0	0	0
MITF	92.395	2.42045	0.467398	microphthalmia-associated transcription factor	2637	458	362	0	25	1216	7	4	108	128	3	14	2	0	245	0	194	2	0	2492	1964	0	0	0
HP08474	9.43883	3.61162	0.467398	NA	0	0	113	0	0	49	258	9	381	6	0	0	0	0	0	0	0	0	0	119	36	0	0	0
C11orf68	8.57887	3.3224	0.467398	chromosome 11 open reading frame 68	50	144	64	1	18	0	0	483	0	27	0	0	0	0	0	0	3	0	0	195	423	0	0	0
AAK1	6.78138	3.56621	0.467398	AP2 associated kinase 1	0	38	0	4	67	215	0	0	520	0	0	0	38	0	0	0	0	0	0	426	252	0	0	0
NMRAL1	3.749	3.66935	0.467398	NmrA-like family domain containing 1	6	26	0	40	0	0	666	0	0	0	0	0	0	0	293	0	0	0	0	608	673	0	0	0
MIR17HG	12.2416	-3.06454	0.467779	miR-17-92 cluster host gene (non-protein coding)	0	0	0	0	0	534	0	0	15	0	0	0	0	16	0	0	222	1428	0	295	80	0	0	0
ZNF511	7.15249	3.72068	0.467779	zinc finger protein 511	116	0	52	84	0	0	0	0	4	0	0	0	0	0	0	0	0	0	267	414	627	0	0	0
CUL3	85.1958	-2.44955	0.468494	cullin 3	0	16	4	6	50	24	10	2	750	314	0	1256	160	48	2778	237	436	34	0	964	192	0	0	0
FAM105B	9.57438	2.66705	0.469901	NA	0	0	419	114	0	9	2297	10	2	0	0	12	2	0	329	0	0	0	0	96	0	0	0	0
RRAS2	547.503	2.61459	0.470505	related RAS viral (r-ras) oncogene homolog 2	817	1621	1539	2272	1270	473	0	144	1306	89	0	0	0	308	15	287	270	278	262	2541	1506	0	0	0
SGOL2	77.3414	2.73708	0.471141	shugoshin-like 2 (S. pombe)	3149	66	0	0	425	4047	0	2725	1144	0	0	0	20	0	2	315	6	0	0	1236	1164	2	8	0
ALG13	6.12129	-3.38149	0.471187	ALG13, UDP-N-acetylglucosaminyltransferase subunit	0	24	0	0	0	0	0	0	0	28	84	0	0	17	0	56	12	0	121	675	424	0	0	0
GALE	31.128	-2.7273	0.471661	UDP-galactose-4-epimerase	0	0	122	44	0	0	0	1	0	1002	2222	0	2	4	0	148	368	0	11	1632	4100	2	0	0
CPEB2	119.049	1.83987	0.472	cytoplasmic polyadenylation element binding protein 2	10002	0	15	567	0	1992	0	0	0	0	0	0	5038	0	0	0	0	0	310	72	2	0	0	0
GOLGA8A	142.037	-2.47954	0.472092	golgin A8 family, member A	0	113	0	8	75	2	372	30	14	0	20	91	7148	1874	98	368	67	364	123	307	130	0	18	0
MTERF	4.17162	3.96824	0.472092	mitochondrial transcription termination factor	0	68	0	0	1	1509	0	0	0	0	0	0	0	0	0	2	0	0	0	697	359	0	0	0
SUV39H2	36.4734	-2.99464	0.472888	suppressor of variegation 3-9 homolog 2 (Drosophila)	28	0	0	0	26	0	0	0	0	46	0	4	0	4990	0	1934	0	400	0	1112	1418	0	0	0
CSNK2A1	623.449	-2.61111	0.473075	casein kinase 2, alpha 1 polypeptide	0	50	0	0	32	1067	22	2718	2	10	572	628	134	2107	2200	1723	150	2909	1392	1744	1667	0	0	0
COMMD3-BMI1	344.455	2.65766	0.473075	COMMD3-BMI1 readthrough	6	2489	924	726	17	1404	2	261	152	110	90	196	2	0	0	293	12	0	242	2101	1568	2	0	0
RIMKLB	94.9456	-2.34416	0.473075	ribosomal modification protein rimK-like family member B	0	33	0	119	138	0	70	9	2	0	2249	665	466	78	0	0	2	426	4	614	264	0	0	0
TXLNG	52.992	2.37033	0.473075	taxilin gamma	0	346	0	39	249	0	6	8	2862	0	0	2	10	52	2	0	82	262	8	538	603	0	2	0
TROAP	21.6577	3.06468	0.473075	trophinin associated protein	0	0	204	0	160	147	0	928	64	0	0	0	24	0	0	4	0	6	0	342	376	0	2	0
GRB10	17.0161	2.68536	0.473075	growth factor receptor-bound protein 10	24	22	105	0	1401	0	71	0	34	0	0	0	0	0	0	4	340	168	0	247	271	0	0	0
ACTR8	14.169	3.39475	0.473075	ARP8 actin-related protein 8 homolog (yeast)	4	0	0	0	0	59	28	1695	202	0	14	0	0	0	0	0	0	0	0	248	648	0	0	0
TTC13	3.95859	3.52377	0.473075	tetratricopeptide repeat domain 13	32	0	0	0	0	0	2	8	34	0	0	3	0	0	0	626	0	0	0	16	18	0	0	0
TRABD2A	3.64703	-3.46447	0.473075	TraB domain containing 2A	0	0	0	0	0	0	4165	0	0	6	0	543	56	0	0	0	4	0	0	47	126	0	0	0
LOC647859	2.08058	3.935	0.473075	occludin pseudogene	0	23	0	0	0	19	0	0	223	0	0	0	0	0	0	69	0	0	0	51	45	0	0	0
TRAM2	41.4569	2.80152	0.473781	translocation associated membrane protein 2	593	418	0	440	0	0	0	273	195	0	70	0	0	2	0	0	0	0	105	707	2034	0	0	0
SAMD4A	25.725	2.86097	0.473781	sterile alpha motif domain containing 4A	0	1544	0	53	61	186	4	133	0	0	0	0	0	0	0	432	0	128	0	210	151	0	0	0
TLK2	7.42026	3.10549	0.474239	tousled-like kinase 2	0	9	1	10	202	19	0	32	68	0	0	0	0	0	0	0	714	5	0	258	9	0	0	0
HARS2	6.05023	-3.83201	0.474239	histidyl-tRNA synthetase 2, mitochondrial	0	0	0	0	0	0	0	44	0	0	0	62	682	0	0	0	57	0	0	172	693	0	0	0
CPNE2	4.5142	3.50808	0.474537	copine II	0	0	682	72	0	7	34	0	2	0	0	0	0	4	0	2	0	0	0	64	2	0	0	0
EPB41L4A	2.82253	-3.51803	0.474537	erythrocyte membrane protein band 4.1 like 4A	0	0	56	0	0	0	0	0	1	0	0	28	0	10	0	24	0	0	82	223	94	0	0	0
ZFAND5	716.346	-2.2744	0.47533	zinc finger, AN1-type domain 5	586	116	53	43	201	178	65	408	1127	72	6490	2896	352	518	0	54	24	2275	6681	756	376	0	3	0
NUDCD1	84.5205	2.74966	0.47533	NudC domain containing 1	0	747	3219	8	3840	679	18	77	2	140	0	0	188	0	0	0	26	12	0	2783	1738	0	0	0
ZNF277	50.6683	-2.58174	0.47533	zinc finger protein 277	6	24	0	0	244	68	0	0	0	12	3160	0	28	0	0	0	306	0	538	1040	1422	0	0	0
DQ591995	14.6273	2.90395	0.47533	NA	0	1444	5	0	518	0	0	0	965	0	325	0	0	0	0	0	0	0	0	647	623	0	0	0
GINS1	10.4081	3.33035	0.47537	GINS complex subunit 1 (Psf1 homolog)	0	0	0	0	14	56	0	1387	130	0	0	0	0	0	0	0	0	2	14	247	462	2	2	0
TMEM50B	582.363	2.2077	0.475716	transmembrane protein 50B	20	203	61	2818	260	1043	676	3987	2176	365	23	3	0	151	679	337	169	2994	153	837	691	0	0	0
USB1	21.033	2.73383	0.476459	U6 snRNA biogenesis 1	0	8	12	0	230	0	0	0	3986	140	0	0	275	22	0	0	0	0	0	1211	2289	0	0	0
RIOK2	19.3502	2.66346	0.476459	RIO kinase 2	10	0	0	0	1088	2770	849	0	0	6	0	2	0	0	0	0	492	0	0	1826	1752	0	0	0
KAT2B	9.22135	-3.59538	0.476459	K(lysine) acetyltransferase 2B	2	0	0	0	0	0	0	0	4	0	48	0	0	163	0	0	546	0	16	390	160	0	0	0
SMARCAL1	4.61672	3.67623	0.476459	SWI/SNF related, matrix associated, actin dependent regulator of chromatin, subfamily a-like 1	0	0	62	0	353	0	0	0	15	0	0	0	0	402	0	0	2	0	0	293	565	0	0	0
CA2	2.89522	-3.79007	0.480328	carbonic anhydrase II	0	0	0	0	0	0	210	0	0	0	0	0	20	0	0	0	114	0	50	88	18	0	0	0
DESI2	25.9044	2.63628	0.480476	desumoylating isopeptidase 2	0	554	219	0	1388	1661	2	0	4	0	0	38	0	2	36	2	0	0	0	695	299	0	0	0
TSTD1	19.6943	-2.59364	0.480476	thiosulfate sulfurtransferase (rhodanese)-like domain containing 1	461	0	1	2	0	4	3	16	4	41	99	0	0	0	46	146	183	10	4	943	466	0	0	0
MIR632	5.91675	-2.65098	0.480476	microRNA 632	2	32	3	0	0	3	2	0	1	9	2	1	0	0	0	16	66	45	12	118	124	0	0	0
CYP2R1	5.77876	-3.79352	0.480476	cytochrome P450, family 2, subfamily R, polypeptide 1	0	0	0	370	0	0	0	0	0	0	0	0	0	190	0	0	78	0	50	323	779	0	0	0
2016-09-09	4.61377	-2.80462	0.480476	septin 9	0	0	0	4	0	0	2	2	2	2	0	660	20	54	0	0	4	2	22	129	59	0	4	0
SCD5	41.4797	2.81907	0.480945	stearoyl-CoA desaturase 5	0	819	330	6	0	0	0	0	964	221	0	0	266	0	0	0	0	0	1	168	71	0	0	0
FAM3C	24.6076	2.71548	0.482727	family with sequence similarity 3, member C	0	0	122	526	10	675	22	82	772	120	0	0	0	0	0	0	26	1	0	506	535	0	0	0
C9orf85	18.4174	-3.34277	0.482727	chromosome 9 open reading frame 85	0	2	2	16	0	0	0	0	0	0	81	0	0	0	0	147	63	48	530	326	192	0	0	0
GATA2	2.89582	-3.78193	0.482727	GATA binding protein 2	0	0	0	0	0	0	114	0	0	0	0	130	39	0	0	0	16	0	0	0	6	0	0	0
ZNF563	4.63663	-3.77274	0.484796	zinc finger protein 563	0	0	0	0	0	0	0	0	86	0	0	0	0	0	0	72	331	0	48	187	30	0	0	0
MUM1	125.306	2.62747	0.488349	melanoma associated antigen (mutated) 1	0	345	656	3	428	906	0	595	718	202	0	0	0	0	2	0	227	18	6	178	257	0	0	0
AASDH	43.1421	2.94528	0.488349	aminoadipate-semialdehyde dehydrogenase	0	233	2	396	0	0	0	2270	0	0	0	0	54	586	0	0	0	0	0	165	124	0	0	0
BTG2	16.5532	2.97709	0.488349	BTG family, member 2	0	10	0	1028	0	0	736	0	190	0	0	175	0	0	0	20	0	0	0	76	96	0	0	0
GEMIN6	38.0406	-2.50036	0.488469	gem (nuclear organelle) associated protein 6	1	0	0	0	18	711	0	0	0	1032	0	0	16	0	654	0	10	242	73	859	644	0	0	0
RNF10	57.1898	2.44342	0.488493	ring finger protein 10	150	52	2690	69	172	1	800	0	19	2	13	2	0	16	213	171	41	0	1	992	179	232	0	0
LUC7L	61.5913	2.07986	0.489524	LUC7-like (S. cerevisiae)	354	0	761	127	6	1735	10	1715	0	5	30	14	238	34	2	0	4	0	281	431	542	0	0	0
HERC2P2	15.413	-3.01145	0.489524	hect domain and RLD 2 pseudogene 2	84	0	0	2	0	0	1	0	0	0	0	300	282	2	28	756	170	0	0	76	54	0	0	0
TMSB15B	11.882	3.5608	0.489524	thymosin beta 15B	0	88	96	3	0	0	0	0	173	0	0	0	0	0	302	0	2	0	0	596	359	0	0	0
HEATR6	3.11816	-3.30669	0.489524	HEAT repeat containing 6	0	0	0	612	0	0	2	2	0	0	1844	57	9	0	0	0	0	0	0	160	385	2	0	0
PRSS12	1.92919	-3.27835	0.489524	protease, serine, 12 (neurotrypsin, motopsin)	0	0	0	0	2	0	0	0	0	6	0	8	10	2	4	0	0	4	0	521	258	8	4	0
ATP11B	1.87687	3.41853	0.489524	ATPase, class VI, type 11B	0	8	6	0	15	116	0	102	0	0	0	39	0	0	0	0	0	0	0	109	148	2083	0	0
BIVM-ERCC5	31.3193	2.60102	0.493001	BIVM-ERCC5 readthrough	1542	0	88	188	0	0	55	175	10	88	0	0	0	0	22	53	0	0	1	635	951	0	0	0
UNC50	24.8493	1.82553	0.493001	unc-50 homolog (C. elegans)	7	0	252	0	0	0	2	1899	0	2632	8	25	21	130	0	2	0	0	0	1885	1467	0	0	0
PRKX	3.96296	-3.29664	0.493001	protein kinase, X-linked	0	0	0	0	589	0	0	0	0	0	10	37	0	412	0	1	17	0	190	111	68	0	0	0
PITPNB	749.937	-2.61203	0.493488	phosphatidylinositol transfer protein, beta	89	25	6	116	1220	441	8	590	71	2451	0	1293	2604	4762	19	0	1781	754	0	2449	1521	0	2	0
SPC25	365.44	2.91568	0.494091	SPC25, NDC80 kinetochore complex component	1277	647	161	0	1293	2231	4	1126	515	0	0	0	241	0	0	1977	60	56	4	2147	1733	0	0	0
PRKAG1	31.5277	-1.8773	0.494091	protein kinase, AMP-activated, gamma 1 non-catalytic subunit	3436	20	0	0	50	0	0	88	0	2032	340	0	0	0	0	0	0	0	40	936	1765	0	0	0
GNE	18.0354	3.39001	0.494091	glucosamine (UDP-N-acetyl)-2-epimerase/N-acetylmannosamine kinase	0	0	167	427	66	0	1144	0	0	0	0	0	0	0	406	0	0	0	0	173	40	0	0	0
NDUFC1	183.53	-1.83266	0.495779	NADH dehydrogenase (ubiquinone) 1, subcomplex unknown, 1, 6kDa	13	31	35	130	51	357	221	4	65	35	56	409	228	514	1692	130	116	296	83	1689	812	0	0	0
VPS9D1	10.2462	-2.8123	0.495779	VPS9 domain containing 1	0	1	240	0	0	9	0	0	0	30	0	0	2	0	0	0	324	61	1177	106	19	0	0	0
PMS2	12.457	-4.01533	0.497221	PMS2 postmeiotic segregation increased 2 (S. cerevisiae)	2	0	0	0	0	0	0	0	0	0	0	0	2225	5918	0	0	256	0	0	49	49	0	0	0
PRDX1	4256.8	-1.57785	0.498226	peroxiredoxin 1	1012	2775	776	2598	2021	2098	44536	3796	1599	1090	2271	6855	26114	3830	9948	3761	4488	4428	6977	34041	22259	4	4	0
RAB27A	5.33349	-2.86117	0.498226	RAB27A, member RAS oncogene family	13	0	0	3379	0	0	0	0	0	0	54	0	0	0	0	0	0	2	45	609	499	0	0	0
TAF1C	3.79263	-3.85177	0.498408	TATA box binding protein (TBP)-associated factor, RNA polymerase I, C, 110kDa	0	0	0	0	0	0	2	0	0	0	0	154	276	12	0	0	69	0	0	17	94	0	0	0
KHDRBS1	567.911	-2.28245	0.499885	KH domain containing, RNA binding, signal transduction associated 1	0	202	295	18	37	6	142	83	752	554	2044	26	175	98	17	203	1162	2752	1389	602	214	64	0	0
HM13	60.3912	-2.75474	0.499896	histocompatibility (minor) 13	20	8	31	12	184	0	0	0	0	340	318	8	497	0	75	0	15	20	166	1422	4382	0	0	0
MIR5047	7.06362	3.59238	0.499896	microRNA 5047	0	50	107	0	58	0	0	0	12	0	0	0	0	0	270	0	0	0	0	20	170	0	0	0
CDNF	2.84318	-3.11077	0.50503	cerebral dopamine neurotrophic factor	0	0	0	0	1	1	42	0	0	0	12	0	11	12	0	21	4	0	0	33	10	0	0	0
BX537634	1.89361	3.54918	0.505122	NA	0	0	12	17	0	0	0	0	8	0	0	0	0	0	0	1	0	0	1	4	23	0	0	0
SRA1	151.327	2.12861	0.505469	steroid receptor RNA activator 1	275	318	44	253	140	293	4	1466	0	80	10	72	1044	76	17	4	154	4	66	2130	1485	0	0	0
PRDM2	12.2276	2.92561	0.505639	PR domain containing 2, with ZNF domain	0	18	0	222	2	0	0	1143	2	0	0	584	0	0	0	0	18	2	0	83	151	0	0	0
SIRPA	3.45207	-3.55126	0.505727	signal-regulatory protein alpha	0	2	0	0	0	0	0	0	0	46	0	0	0	26	43	0	19	0	0	70	18	0	0	0
IL32	2.39802	-3.8328	0.505974	interleukin 32	0	0	0	0	0	190	0	0	0	0	0	312	0	0	0	0	12	24	0	91	161	0	0	0
DYNLL1-AS1	5.51796	-2.68222	0.506086	DYNLL1 antisense RNA 1	0	0	2	0	0	0	0	8	2	2	0	0	2	0	1026	104	1477	6	0	737	205	0	0	0
KLHL2	11.9188	-3.32235	0.506223	kelch-like family member 2	0	0	0	0	0	0	0	14	0	700	0	58	0	70	28	618	0	0	119	22	80	0	0	0
PMM2	3.85059	-3.09682	0.509198	phosphomannomutase 2	0	0	0	0	2	71	0	0	0	0	0	26	12	0	32	2	8	0	246	224	171	0	0	0
VPS4B	529.39	-2.12604	0.512316	vacuolar protein sorting 4 homolog B (S. cerevisiae)	0	68	213	12	90	604	240	618	142	14	2511	219	49	143	760	558	502	374	5168	751	578	0	0	0
UBOX5	3.11543	3.65988	0.517527	U-box domain containing 5	0	23	62	0	0	0	55	0	0	0	0	0	176	0	0	0	0	0	0	36	70	0	0	0
UBE2F	5.75059	-2.51513	0.517705	ubiquitin-conjugating enzyme E2F (putative)	0	0	0	4	4	114	0	0	0	0	0	1153	18	0	0	2	56	758	0	845	1020	0	0	0
NOP56	879.574	-1.88128	0.517731	NOP56 ribonucleoprotein	572	682	117	887	407	30	25	70	471	1425	1334	709	32	2771	2301	154	894	3158	1376	4262	7646	0	0	0
SEPW1	76.0481	-2.60719	0.517731	selenoprotein W, 1	18	16	0	4	8	0	620	0	58	284	44	213	396	0	3	26	120	0	228	1415	834	0	0	0
ATAD1	12.0911	2.36229	0.517731	ATPase family, AAA domain containing 1	0	0	147	2035	23	0	36	0	0	0	0	942	16	0	0	0	0	0	0	978	658	0	0	0
GNA12	2.88192	-3.09338	0.517731	guanine nucleotide binding protein (G protein) alpha 12	2	0	0	2	0	0	0	0	0	0	26	2	0	0	4	6	4	7	0	209	224	0	0	0
PRCC	2.26755	3.37826	0.517731	papillary renal cell carcinoma (translocation-associated)	0	0	14	0	22	0	6	480	0	0	0	153	0	2	0	0	0	0	0	120	358	0	0	0
EAPP	323.043	-2.8337	0.517808	E2F-associated phosphoprotein	88	70	26	0	116	262	0	0	42	0	584	0	418	148	142	2936	619	1183	0	2218	1141	0	0	0
GPN3	228.016	-2.11511	0.517808	GPN-loop GTPase 3	0	13	130	22	288	803	0	29	18	766	0	0	30	0	0	915	751	1625	2233	1683	1051	0	0	0
EPHA2	56.4695	2.6563	0.517808	EPH receptor A2	0	16	0	878	515	275	10	4072	0	0	397	0	0	0	7	1	0	50	0	411	400	0	0	0
THG1L	22.5293	2.48405	0.517808	tRNA-histidine guanylyltransferase 1-like (S. cerevisiae)	0	338	0	0	0	234	0	1135	0	4	163	0	0	4	0	260	0	0	0	383	433	0	0	0
CSPP1	4.03635	-2.84452	0.517808	centrosome and spindle pole associated protein 1	0	0	0	2	42	2	0	2	0	0	0	0	9	5	0	58	512	4	13	647	171	2	0	0
PRPSAP2	2.11796	3.78637	0.517808	phosphoribosyl pyrophosphate synthetase-associated protein 2	0	0	32	0	4	106	0	0	0	0	0	0	0	0	0	0	1	0	0	445	125	0	0	0
NCOA1	35.4012	-2.77162	0.518221	nuclear receptor coactivator 1	0	0	0	0	180	0	0	0	0	66	0	0	6051	641	0	0	661	91	12101	356	12	0	0	0
ACOT8	2.81431	3.51219	0.519216	acyl-CoA thioesterase 8	0	14	30	0	0	0	4	0	0	0	0	82	0	197	0	0	0	0	0	325	681	0	0	0
AX747516	6.69677	-3.14978	0.520946	NA	0	0	0	0	0	11	0	0	0	4	0	8	88	386	292	2	0	0	21	109	40	0	0	0
CNOT10	64.8365	1.64152	0.521491	CCR4-NOT transcription complex, subunit 10	0	0	1390	0	0	528	0	446	0	0	5542	0	0	0	90	2	4	0	0	1216	1326	0	0	0
SLC6A6	7.39255	2.69436	0.521491	solute carrier family 6 (neurotransmitter transporter), member 6	44	0	1	0	4	107	2	138	0	0	0	2	973	0	0	2	0	1	0	60	154	0	0	0
FAM86C2P	4.12007	-3.66658	0.521491	family with sequence similarity 86, member A pseudogene	0	0	0	0	90	0	0	0	0	26	0	0	0	64	0	0	0	196	0	136	98	0	0	0
MYO6	14.737	-2.66189	0.522002	myosin VI	0	0	296	0	2	0	2	0	12	0	0	0	0	2287	0	426	0	0	240	764	1825	2	0	0
FN1	409.227	-2.79387	0.522623	fibronectin 1	0	4	4	2886	38	12	0	180	122	1682	1707	90	0	0	7909	102	828	0	2557	1637	1419	0	6	0
PRR11	167.791	2.67863	0.522623	proline rich 11	3	1007	0	830	397	645	9	2175	56	0	0	0	41	88	0	61	1816	2	150	830	593	0	6	0
RNF168	1253.58	2.48703	0.524027	ring finger protein 168, E3 ubiquitin protein ligase	2669	1783	1802	2528	254	5598	5949	5992	0	319	0	488	90	28	16024	1669	0	42	2	1287	3445	0	4	0
PPP1R11	43.5083	2.66073	0.524027	protein phosphatase 1, regulatory (inhibitor) subunit 11	90	261	0	316	170	1010	44	6	0	0	0	52	0	0	0	18	0	0	241	420	878	0	0	0
ANXA7	536.567	-2.26445	0.527543	annexin A7	767	1447	16	31	40	42	342	0	48	166	5	1251	970	65	234	2388	1076	2	5242	3000	4050	0	0	0
CD320	27.0779	-2.70699	0.529189	CD320 molecule	7	2	0	0	13	0	98	0	8	0	815	152	20	0	200	114	6	0	98	1487	2588	0	0	0
EYA4	22.2732	-2.38504	0.529189	eyes absent homolog 4 (Drosophila)	0	0	103	0	0	0	19	9	0	0	0	5559	1489	297	0	3871	167	2	12	172	2	0	0	0
SUN1	18.8219	-3.15936	0.529189	Sad1 and UNC84 domain containing 1	0	0	0	0	0	0	0	0	136	81	0	82	0	1260	46	83	312	0	9	418	1594	0	0	0
AGMAT	2.84946	3.04124	0.529189	agmatine ureohydrolase (agmatinase)	0	2	0	3	5	29	38	0	0	0	0	90	0	3	0	2	0	0	0	12	0	0	0	0
RNF219-AS1	31.6501	-1.90905	0.52984	RNF219 antisense RNA 1	2782	2	0	0	0	0	0	0	0	190	612	0	0	249	0	0	0	0	0	523	288	0	0	0
GINS4	10.3773	3.14528	0.52984	GINS complex subunit 4 (Sld5 homolog)	34	161	16	0	0	883	0	0	119	4	0	0	0	0	14	0	0	0	0	328	602	0	0	0
ATP6V1F	330.824	1.69742	0.532296	ATPase, H+ transporting, lysosomal 14kDa, V1 subunit F	1099	711	1188	213	467	495	479	120	272	157	12	255	118	58	155	344	541	39	40	4289	2134	0	4	0
ORMDL1	349.307	2.33572	0.535044	ORM1-like 1 (S. cerevisiae)	426	388	966	1891	6	615	1741	654	308	219	0	6	333	222	332	0	62	13	0	2398	1244	0	0	0
CLIC6	29.9724	-2.12876	0.535044	chloride intracellular channel 6	4	0	0	332	369	0	0	4	0	1623	0	0	0	0	464	0	0	0	0	606	54	165	0	0
ZNF655	9.87528	2.69944	0.535044	zinc finger protein 655	110	0	0	652	6	0	6	19	209	0	2	2	0	171	0	10	0	0	0	940	522	0	0	0
TM2D2	59.8834	2.56801	0.536351	TM2 domain containing 2	2	1579	1383	18	0	0	0	546	1205	0	0	56	0	0	2	34	0	286	0	2746	2308	0	0	0
FAM89B	5.39402	-3.24927	0.536351	family with sequence similarity 89, member B	0	42	0	0	2	0	0	0	0	32	0	0	3	2	377	66	0	0	0	87	36	0	0	0
TTC31	4.15653	-3.45934	0.536351	tetratricopeptide repeat domain 31	0	0	0	0	446	0	0	0	0	0	0	0	0	0	51	104	24	0	27	133	842	0	0	0
VHL	21.7299	-2.85663	0.53866	von Hippel-Lindau tumor suppressor, E3 ubiquitin protein ligase	0	2	0	0	131	0	1	0	7	4	5	0	45	0	215	363	147	0	273	94	412	0	0	0
CDK12	10.6642	3.00431	0.53866	cyclin-dependent kinase 12	0	6	20	169	4	0	5	12	507	0	64	87	0	0	0	0	0	0	0	102	6	0	0	0
ZRSR2	2.22851	-3.61277	0.539026	zinc finger (CCCH type), RNA-binding motif and serine/arginine rich 2	0	102	0	0	0	0	0	0	0	0	0	448	18	0	0	0	0	16	0	95	17	0	0	0
KIF4A	28.6129	2.46764	0.539967	kinesin family member 4A	112	15	0	0	181	1219	0	1014	0	0	0	0	236	32	0	39	2	0	0	357	956	0	959	0
OGDH	9.03893	-3.27715	0.539967	oxoglutarate (alpha-ketoglutarate) dehydrogenase (lipoamide)	0	0	0	0	43	1	0	0	0	2	0	72	0	119	483	0	320	0	0	84	325	0	0	0
CCDC77	7.22785	3.37132	0.539967	coiled-coil domain containing 77	0	2	0	0	0	434	0	74	66	0	0	0	112	0	5	0	0	0	0	315	366	0	0	0
WNK1	273.724	2.39172	0.540452	WNK lysine deficient protein kinase 1	0	452	104	97	140	1070	861	2809	204	24	139	169	6	0	392	24	0	1	244	829	459	0	0	0
TEAD1	659.249	1.62702	0.542412	TEA domain family member 1 (SV40 transcriptional enhancer factor)	16	2263	1317	325	777	911	2787	579	1706	138	252	618	361	317	164	635	207	4120	407	1360	430	0	4	0
KANSL2	50.5443	-2.26328	0.542505	KAT8 regulatory NSL complex subunit 2	0	562	0	0	0	40	0	0	0	2414	0	386	74	2	0	0	2	177	0	899	1509	0	0	0
LOC729970	8.71067	-3.37264	0.542505	NA	0	0	0	0	0	0	0	0	73	0	0	0	0	183	557	0	128	12	15	395	283	0	0	0
TRIM23	14.6301	-2.28996	0.543779	tripartite motif containing 23	0	245	0	0	5	350	0	0	0	0	0	150	2173	0	0	0	0	0	2	106	122	0	0	0
AK125412	12.345	-2.67168	0.543779	NA	3	0	1	11	2	111	0	0	1	60	0	49	46	51	0	9	3	0	0	51	17	0	0	0
CLTB	11.0192	2.94042	0.543779	clathrin, light chain B	471	2	0	0	406	85	132	432	0	0	0	0	0	0	0	6	66	0	0	448	298	0	0	0
ZNF672	2.99048	3.47122	0.543779	zinc finger protein 672	0	0	2	260	0	2	0	0	51	0	1	0	0	0	0	0	0	0	2	29	180	0	0	0
NKIRAS2	13.5562	-3.51179	0.54441	NFKB inhibitor interacting Ras-like 2	0	0	0	0	0	0	651	0	0	42	0	0	0	0	113	0	60	0	99	487	906	2	0	0
MOCS2	240.478	-2.4647	0.545425	molybdenum cofactor synthesis 2	42	92	4	0	8	1548	282	0	0	10	452	349	100	0	798	973	567	3430	1666	1123	1103	0	0	0
PHF10	76.7838	-2.10277	0.545425	PHD finger protein 10	22	354	7	0	28	0	0	23	0	402	0	0	0	1967	32	6	3060	0	2154	293	54	0	2	0
PRPSAP1	44.2097	1.52901	0.545515	phosphoribosyl pyrophosphate synthetase-associated protein 1	0	0	0	0	195	0	276	1113	138	0	0	2169	14	0	0	0	0	0	0	610	1136	0	0	0
COG3	11.699	3.13442	0.545515	component of oligomeric golgi complex 3	0	0	54	0	0	2305	258	0	0	0	0	0	0	0	0	22	0	0	0	144	10	0	0	0
TRAF6	6.49377	3.21678	0.545515	TNF receptor-associated factor 6, E3 ubiquitin protein ligase	0	0	90	0	760	0	0	0	176	0	0	0	4	0	0	0	0	0	77	412	404	0	0	0
FARP1	11.0754	3.06809	0.545636	FERM, RhoGEF (ARHGEF) and pleckstrin domain protein 1 (chondrocyte-derived)	0	320	0	134	198	26	0	4	256	0	0	0	0	0	0	0	110	0	0	148	167	0	0	0
DDX49	2.00861	3.5439	0.545636	DEAD (Asp-Glu-Ala-Asp) box polypeptide 49	0	0	0	12	4	0	43	0	0	401	0	0	0	0	0	0	0	0	2	591	952	0	0	0
GOLGA8B	76.7403	-2.40687	0.54717	golgin A8 family, member B	0	93	12	14	0	0	24	121	17	2	0	2563	474	30	2	0	533	109	13	196	137	2	4	0
CD109	32.2614	-1.74934	0.54717	CD109 molecule	1086	0	0	0	0	0	0	0	0	0	0	75	1707	0	272	0	146	0	0	80	0	0	0	0
DL489965	77.4356	-2.6525	0.547698	NA	0	4	5	0	6	49	0	126	0	102	227	369	0	283	477	33	51	21	0	609	554	2	549	0
MED12L	5.11329	-3.81876	0.547698	mediator complex subunit 12-like	0	0	0	0	0	0	2	0	0	0	0	102	0	0	0	0	807	0	0	38	0	0	0	0
ZNF507	9.39404	3.71912	0.54875	zinc finger protein 507	78	0	0	0	1315	148	0	0	0	0	0	0	0	0	0	6	0	0	0	109	32	0	0	0
LINC00094	55.2335	2.63836	0.551458	long intergenic non-protein coding RNA 94	9	0	147	46	335	421	2079	0	1027	91	0	33	16	2	0	0	0	19	2	670	1857	0	0	0
CCZ1B	20.4922	-2.73573	0.551458	CCZ1 vacuolar protein trafficking and biogenesis associated homolog B (S. cerevisiae)	4	0	0	26	0	78	0	0	0	24	0	930	0	0	12	203	102	28	0	461	504	0	0	0
GKAP1	10.3682	3.54763	0.551458	G kinase anchoring protein 1	0	0	0	4096	0	0	80	2	189	0	0	0	0	0	0	0	2	4	0	60	0	0	4	0
PFKFB3	31.5688	2.5877	0.551873	6-phosphofructo-2-kinase/fructose-2,6-biphosphatase 3	243	6	0	0	1142	309	0	0	14	0	0	0	0	4	89	120	0	2	0	72	18	0	0	0
VOPP1	173.576	2.38303	0.552303	vesicular, overexpressed in cancer, prosurvival protein 1	0	206	104	1172	56	1044	791	109	256	26	19	22	0	0	2737	289	98	0	8	390	666	2	4	0
NRIP1	40.399	2.85597	0.552303	nuclear receptor interacting protein 1	0	205	326	10947	133	5341	0	4	492	0	0	0	0	0	0	0	0	198	0	1415	229	2	0	0
ENTPD5	11.2239	2.57763	0.552303	ectonucleoside triphosphate diphosphohydrolase 5	83	726	1129	0	25	0	0	0	0	0	0	0	0	0	0	135	0	0	117	247	522	0	0	0
ITGA2	9.38651	-2.33369	0.552303	integrin, alpha 2 (CD49B, alpha 2 subunit of VLA-2 receptor)	2146	4	0	0	0	0	0	0	0	0	32	0	0	0	1357	0	0	77	0	74	321	0	0	0
METTL25	7.31026	3.29816	0.552303	methyltransferase like 25	0	564	303	0	0	0	85	0	61	0	0	0	0	0	152	0	0	0	0	432	599	0	0	0
FAP	4.11526	-2.32643	0.552303	fibroblast activation protein, alpha	0	80	0	0	4	0	0	0	0	2058	0	0	0	0	3112	0	0	0	1134	820	606	0	0	0
SEC14L1	70.8761	2.71571	0.552631	SEC14-like 1 (S. cerevisiae)	178	232	310	265	110	56	0	0	685	210	0	57	18	7	16	0	0	0	0	634	1138	0	0	0
SEC24C	12.0606	2.429	0.552631	SEC24 family member C	0	2144	0	1310	130	0	0	0	1	0	0	0	1	28	0	0	0	4	139	369	1237	0	0	0
MANBA	11.5422	2.89603	0.552631	mannosidase, beta A, lysosomal	65	0	0	1532	44	36	0	1	54	112	0	0	0	0	0	16	0	0	0	295	550	0	0	0
CHMP4A	369.677	-2.77983	0.553072	charged multivesicular body protein 4A	4	236	0	0	31	116	118	0	173	0	0	1450	1251	2422	0	80	630	70	2291	1699	1202	0	0	0
FOCAD	13.5501	2.06124	0.553568	focadhesin	0	0	0	0	0	262	4	915	0	0	2	0	36	4336	0	29	0	8	0	391	274	0	0	0
ZFP69	8.04049	2.83713	0.553648	ZFP69 zinc finger protein	0	0	0	0	42	0	0	117	1723	2	0	0	0	0	0	0	2	8	0	22	258	2	0	0
SMG6	3.85824	3.26574	0.554246	SMG6 nonsense mediated mRNA decay factor	26	0	19	26	0	1	0	0	2	0	4	0	0	0	0	0	0	0	0	160	587	0	0	0
LOC81691	18.1209	2.40588	0.55454	exonuclease NEF-sp	1057	0	0	0	221	0	0	0	43	0	0	0	0	0	1708	0	33	0	0	139	80	0	0	0
LDLR	17.2206	2.31217	0.55454	low density lipoprotein receptor	0	0	192	0	634	967	0	4	0	0	0	60	0	0	2	7	26	10	1	152	917	0	2	0
DLGAP4	4.55517	-3.42839	0.55454	discs, large (Drosophila) homolog-associated protein 4	0	0	2	0	44	0	0	0	0	14	0	36	0	0	0	0	34	0	0	40	182	0	0	0
VEGFB	4.57584	2.68495	0.555613	vascular endothelial growth factor B	0	20	93	29	11	3	0	11	7	0	44	0	0	2	0	0	6	0	0	107	57	49	0	0
NRSN2	26.2809	-2.08003	0.560946	neurensin 2	626	4	0	0	0	0	352	0	0	0	0	0	0	0	4	0	312	1699	0	178	1015	0	0	0
FIBIN	5.37231	2.81847	0.56194	fin bud initiation factor homolog (zebrafish)	0	20	4	56	0	0	0	0	998	100	0	0	0	0	136	0	0	0	0	315	860	0	0	0
FAM35A	178.795	-1.70213	0.562293	family with sequence similarity 35, member A	0	0	103	9	5457	710	0	16	224	143	0	0	0	0	0	2744	0	16682	0	1718	1743	0	0	0
ATP6V1C1	53.6636	2.45996	0.562293	ATPase, H+ transporting, lysosomal 42kDa, V1 subunit C1	0	0	0	4071	22	0	1141	2861	0	0	0	30	4	0	122	383	2	0	0	3122	1772	0	0	0
MSL2	19.2386	2.01022	0.562293	male-specific lethal 2 homolog (Drosophila)	0	0	17	99	5	0	0	1054	426	5	0	298	256	5	1	2	6	0	0	149	71	0	0	0
HUWE1	695.509	-2.52508	0.563642	HECT, UBA and WWE domain containing 1, E3 ubiquitin protein ligase	0	290	19	163	309	71	4478	6	59	1166	0	728	4552	2890	0	0	1850	6811	1404	880	450	2	0	0
CUTC	174.88	-2.43508	0.563642	cutC copper transporter	0	2480	104	2	2	0	12	158	2	168	0	664	10	2945	1643	292	42	423	4	1201	556	0	0	0
FAM133B	168.983	2.00583	0.563642	family with sequence similarity 133, member B	26	128	28	40	1376	1236	1224	870	0	12	8	1550	50	46	6	43	31	114	237	1713	1316	51	4	0
DCAF16	71.2631	2.6076	0.563642	DDB1 and CUL4 associated factor 16	0	137	65	289	297	531	34	2948	2	0	0	0	423	0	6	2	67	0	54	247	827	0	0	0
SNX17	35.6424	-2.26007	0.563642	sorting nexin 17	24	2	0	0	571	2	0	0	40	4	14	142	141	120	78	66	4	34	94	2068	4649	0	0	0
RAD54L	27.1629	2.19265	0.563642	RAD54-like (S. cerevisiae)	269	0	0	0	0	31	0	1838	0	2	0	324	0	0	710	0	2	0	0	215	803	9	2	0
CCNK	23.6448	2.23255	0.563642	cyclin K	18	119	12	0	60	107	15	811	49	5	1	0	203	55	2	0	8	0	6	146	19	0	0	0
NANOS1	4.6822	-3.66289	0.563642	nanos homolog 1 (Drosophila)	0	0	0	0	49	0	3	0	0	2	0	0	0	328	0	0	0	60	0	108	18	0	0	0
MXI1	2.55202	3.62862	0.563642	MAX interactor 1, dimerization protein	309	0	0	0	46	4	1068	0	0	0	0	0	0	2	0	0	0	0	0	178	98	0	0	0
TMEM167B	2.45077	3.36044	0.563642	transmembrane protein 167B	0	0	6	0	0	0	36	0	18	0	0	0	161	192	0	0	0	0	0	203	49	0	0	0
AX747480	4.1074	-2.824	0.565933	NA	0	0	2	0	1	0	4	1014	0	0	52	2	8	486	0	0	0	2	0	131	189	0	0	0
CHML	27.6166	-2.48556	0.566061	choroideremia-like (Rab escort protein 2)	0	1	2	0	0	14	359	0	164	0	0	1358	135	1	0	4	1	0	284	218	13	0	0	0
RBMS2	9.71911	3.18701	0.566061	RNA binding motif, single stranded interacting protein 2	0	1	234	0	0	116	0	14	76	0	0	6	0	0	0	0	119	0	0	326	266	0	0	0
NDUFAF5	5.46809	3.74583	0.566061	NADH dehydrogenase (ubiquinone) complex I, assembly factor 5	0	226	92	0	0	0	0	0	0	0	0	0	2	0	320	0	0	0	0	373	159	0	0	0
RABL5	47.2144	2.46399	0.56613	NA	212	869	6	0	0	641	0	0	298	0	12	8	0	0	0	92	0	0	320	1126	735	0	0	0
RBM45	10.4564	-3.15114	0.56613	RNA binding motif protein 45	0	0	0	369	0	0	0	0	0	0	34	0	0	166	0	0	812	0	551	1112	552	0	0	0
SPECC1	57.9539	1.56497	0.568961	sperm antigen with calponin homology and coiled-coil domains 1	0	0	1799	563	1	24	301	0	2	38	6	3388	14	108	0	1	67	0	0	781	1052	4	8	0
INSIG2	17.8484	1.69519	0.569902	insulin induced gene 2	0	2	0	0	197	0	0	1710	0	12	0	3409	1	2	122	16	0	0	4	826	818	0	0	0
MGC21881	2.88103	-3.61099	0.570949	NA	0	0	0	212	0	0	2	0	0	0	0	0	21	0	0	0	36	0	0	78	80	0	0	0
ZNF654	43.265	-2.59824	0.573998	zinc finger protein 654	0	4	0	83	147	0	0	0	0	0	0	0	0	4796	0	0	648	0	7450	222	105	0	0	0
CCDC144CP	2.11982	3.71387	0.574237	coiled-coil domain containing 144C, pseudogene	0	35	0	170	0	0	0	0	0	54	0	0	0	0	0	1	0	0	0	39	4	0	94	0
RAPGEF1	2.35191	3.3467	0.574362	Rap guanine nucleotide exchange factor (GEF) 1	0	23	0	0	16	0	163	0	0	0	0	0	0	0	0	2	0	0	154	25	0	0	0	0
CEP55	59.2485	2.3179	0.574546	centrosomal protein 55kDa	4	602	20	0	1056	1890	0	1552	14	0	8	0	52	0	18	2	632	0	0	651	1108	48	32	0
ANP32A	55.2029	-2.18448	0.574546	acidic (leucine-rich) nuclear phosphoprotein 32 family, member A	4	40	0	2	49	20	2	4	217	2	284	160	6	281	100	0	164	2	32	164	105	0	0	0
PELO	47.1657	-2.15867	0.574546	pelota homolog (Drosophila)	0	10	0	0	270	0	10	4	151	0	70	680	1943	0	375	641	0	0	0	1572	1497	0	0	0
NFATC2IP	40.4607	2.44279	0.574546	nuclear factor of activated T-cells, cytoplasmic, calcineurin-dependent 2 interacting protein	0	0	299	0	1	6	1533	1283	466	0	86	4	0	0	0	108	0	17	0	125	283	0	0	0
XPNPEP1	36.5345	2.54838	0.574546	X-prolyl aminopeptidase (aminopeptidase P) 1, soluble	0	682	0	0	583	2796	0	781	2	220	0	0	24	0	0	0	1	0	0	887	1506	0	0	0
UNQ514	28.142	2.57741	0.574546	NA	337	0	37	0	0	225	0	6948	0	12	0	0	0	0	0	0	425	0	51	241	165	2	1	0
QRSL1	15.8007	2.45687	0.574546	glutaminyl-tRNA synthase (glutamine-hydrolyzing)-like 1	1400	36	132	0	0	0	2	2813	0	0	0	0	0	0	0	0	674	0	0	567	602	0	0	0
GLRX5	9.99317	2.85199	0.574546	glutaredoxin 5	0	158	64	0	55	6	11	18	294	0	80	0	0	0	0	0	0	0	11	175	52	0	0	0
SMIM13	5.90317	3.71796	0.574546	small integral membrane protein 13	2113	0	0	0	0	163	0	0	0	0	2	0	0	0	0	1735	2	0	0	386	41	0	0	0
CECR5	3.53142	3.70221	0.574546	cat eye syndrome chromosome region, candidate 5	0	0	453	0	68	0	0	0	0	0	0	0	464	0	2	0	0	0	0	266	416	0	0	0
MST4	2.51325	3.20206	0.574546	serine/threonine protein kinase MST4	0	0	0	14	2	0	53	0	31	0	0	0	0	0	3	0	44	0	0	106	82	0	0	0
CHRM3	13.6233	-2.83264	0.574845	cholinergic receptor, muscarinic 3	1	17	169	0	0	0	0	0	0	0	0	0	0	0	351	0	0	1341	0	84	189	0	0	0
SMIM20	13.58	3.03824	0.574845	small integral membrane protein 20	0	0	6	0	113	415	32	125	0	0	0	0	0	0	4	14	74	0	0	934	501	0	0	0
WDR48	2.81627	2.76865	0.574845	WD repeat domain 48	0	0	7	0	36	8	0	0	0	0	1445	6666	0	2	0	0	0	0	0	665	564	0	0	0
ABHD11	14.1835	2.77249	0.575026	abhydrolase domain containing 11	32	86	410	2	0	19	119	0	23	0	0	0	0	2	0	22	298	0	0	391	763	0	0	0
EIF4A3	159.422	-2.06021	0.575397	eukaryotic translation initiation factor 4A3	6	945	54	26	127	44	225	38	2	633	0	401	174	22	62	56	917	161	2	4228	5580	4	0	0
LGALS3BP	790.018	-2.31774	0.578001	lectin, galactoside-binding, soluble, 3 binding protein	0	418	230	209	141	256	0	929	63	567	2875	1390	0	1050	737	239	16	4229	708	3088	15154	0	0	0
SDAD1	179.616	2.60312	0.582958	SDA1 domain containing 1	146	1462	46	0	1117	4326	0	1526	163	4	0	4	310	0	0	2	693	24	10	2420	1741	0	0	0
MMACHC	71.5546	-1.70755	0.582958	methylmalonic aciduria (cobalamin deficiency) cblC type, with homocystinuria	5	9	5	41	35	40	701	76	41	2	7	64	285	171	94	3340	39	78	520	559	299	0	0	0
AJUBA	21.5322	2.89961	0.582958	ajuba LIM protein	147	76	9	0	0	97	0	49	302	0	0	22	0	0	0	0	0	0	669	458	452	0	0	0
RPP25L	5.68077	-3.19751	0.582958	ribonuclease P/MRP 25kDa subunit-like	0	0	49	0	0	0	0	0	0	0	0	0	305	678	36	0	64	0	12	276	381	0	0	0
CREB3	404.77	2.20811	0.582996	cAMP responsive element binding protein 3	2626	913	62	1698	277	1640	54	32	4	1676	91	46	305	0	346	165	280	4	0	2127	3360	0	2	0
PSMD13	358.004	2.15586	0.582996	proteasome (prosome, macropain) 26S subunit, non-ATPase, 13	20	713	5001	2151	746	828	0	0	451	0	4258	0	12	0	84	10	2730	0	183	4160	8042	0	0	0
AJ515158	3.64703	3.29798	0.582996	NA	24	0	0	0	36	88	0	86	0	0	0	0	0	0	0	0	52	0	0	78	35	0	0	0
TP53BP2	2.29905	3.30412	0.584668	tumor protein p53 binding protein, 2	0	0	0	333	36	0	0	330	2	0	0	0	0	0	0	250	0	0	0	276	34	0	0	0
MYSM1	5.9259	2.66008	0.585802	Myb-like, SWIRM and MPN domains 1	22	88	0	0	78	3	0	0	0	0	0	4	0	0	2	2224	0	0	0	162	10	0	2	0
DDX46	319.25	2.203	0.587015	DEAD (Asp-Glu-Ala-Asp) box polypeptide 46	88	3229	222	134	358	451	180	8751	24	24	216	22	400	2	280	27	950	0	0	2004	1532	1	0	0
UTP20	92.8155	1.9581	0.587015	UTP20, small subunit (SSU) processome component, homolog (yeast)	0	524	27	88	6479	252	35	3803	135	6	0	12	0	30	208	98	37	278	2	472	517	1	0	0
CBLL1	3.91186	-3.15823	0.588555	Cbl proto-oncogene-like 1, E3 ubiquitin protein ligase	0	0	0	0	0	0	0	0	36	0	0	13	10	0	886	476	0	0	60	174	468	0	0	0
NAMPT	1953.51	-2.5693	0.590973	nicotinamide phosphoribosyltransferase	0	0	214	174	5107	8104	0	0	409	6041	350	50	4841	16	10432	72	10224	2273	1047	3453	3918	2	135	2
SLC25A6	598.299	-1.97503	0.590973	solute carrier family 25 (mitochondrial carrier; adenine nucleotide translocator), member 6	270	601	72	521	118	8	307	0	238	254	3697	43	638	1605	348	74	246	1709	547	5195	15309	2	0	0
SPINT2	60.3783	-2.60443	0.590973	serine peptidase inhibitor, Kunitz type, 2	0	18	14	428	35	0	0	22	2	10	358	0	24	551	78	1	0	0	287	1552	4041	0	0	0
AADAT	2.73382	-3.55358	0.590973	aminoadipate aminotransferase	0	0	0	0	0	0	2	0	0	0	0	42	0	318	0	0	0	8	0	301	156	0	0	0
SNORA20	1.90715	3.15761	0.591235	small nucleolar RNA, H/ACA box 20	0	14	14	2	0	0	150	0	0	0	0	90	0	0	2	0	0	0	0	0	0	0	0	0
PINK1	94.5336	2.14466	0.592138	PTEN induced putative kinase 1	78	0	203	32	2	636	2557	1315	495	0	50	25	14	2055	14	25	0	20	95	426	672	0	0	2
NOMO3	97.4717	-2.53598	0.592547	NODAL modulator 3	0	50	6	80	23	51	0	24	0	6	0	13	886	0	2	652	15	394	798	196	644	0	0	0
STX17	3.33388	3.6497	0.592547	syntaxin 17	0	232	56	1647	0	0	0	0	0	0	0	0	0	0	2	0	0	0	0	557	182	0	0	0
LPP	68.1239	1.99183	0.59286	LIM domain containing preferred translocation partner in lipoma	0	168	1470	5095	7	0	99	591	267	7	2	0	0	107	5	124	257	10	2	685	289	0	13	0
C11orf54	13.63	2.49738	0.59286	chromosome 11 open reading frame 54	0	1432	0	142	0	0	2	0	65	0	24	2	0	0	0	0	0	0	504	1984	632	0	0	0
STRADA	2.75191	-3.3056	0.59286	STE20-related kinase adaptor alpha	0	0	0	0	0	3	0	0	0	32	0	0	0	0	0	429	132	146	0	98	236	0	0	0
CSTF1	24.4851	-2.59881	0.593234	cleavage stimulation factor, 3' pre-RNA, subunit 1, 50kDa	0	0	32	0	0	18	0	0	0	20	0	2384	0	90	0	0	2070	234	0	1118	1743	0	10691	0
BC067244	16.2638	2.55624	0.593234	NA	76	728	91	0	3	2031	18	2	0	0	0	76	0	0	39	0	0	0	0	1114	382	0	0	0
MTIF2	17.7874	-1.86668	0.593823	mitochondrial translational initiation factor 2	0	18	0	4	0	6	2	207	6	2246	0	2	147	2	6042	0	34	108	0	624	710	2	0	0
BET1	20.5053	2.67904	0.595483	Bet1 golgi vesicular membrane trafficking protein	2	162	0	0	106	396	2	6	670	0	0	0	0	0	0	0	2	20	22	707	262	0	0	0
ITGA5	25.8623	-2.28614	0.595771	integrin, alpha 5 (fibronectin receptor, alpha polypeptide)	6	18	20	0	2	0	0	451	0	0	0	160	0	2270	9	12	0	112	6	734	4267	2	0	0
DNM2	29.0242	-2.17788	0.595773	dynamin 2	19	4	0	0	0	306	0	47	1	64	1543	76	190	0	4	0	5	2	75	426	1010	0	0	0
CDK2AP1	613.09	2.15595	0.596024	cyclin-dependent kinase 2 associated protein 1	1488	1398	2282	2	28	1368	15	3872	79	418	102	2	0	3891	813	98	236	8	234	3572	1509	0	0	0
TMTC1	16.2699	2.60375	0.596024	transmembrane and tetratricopeptide repeat containing 1	0	0	2	0	0	265	2155	601	0	98	0	28	0	0	0	0	0	0	0	804	556	0	0	0
CEP78	9.88702	2.55164	0.596024	centrosomal protein 78kDa	0	1572	127	0	9	0	19	2	2	0	0	208	0	8	0	22	0	0	0	222	437	0	0	0
CDH4	6.56946	2.46931	0.596272	cadherin 4, type 1, R-cadherin (retinal)	16	8	15	60	524	6	0	0	2	0	0	0	0	4	270	181	0	0	0	145	61	0	0	0
CXorf57	13.6328	-3.51534	0.598404	chromosome X open reading frame 57	3	2	0	0	0	2	0	0	0	0	0	0	0	0	0	348	0	0	5778	48	56	7	2	0
MTG1	9.81248	3.08916	0.599218	mitochondrial ribosome-associated GTPase 1	53	228	94	0	766	0	0	0	0	0	12	0	0	0	0	0	0	0	0	1174	1555	0	0	0
SYPL1	587.682	-2.60462	0.600548	synaptophysin-like 1	0	154	26	0	48	2966	0	0	361	2055	166	58	2	4154	3188	223	0	13727	2543	3836	2599	0	0	2
UFL1	59.4446	-1.50446	0.600548	UFM1-specific ligase 1	2166	0	0	16	0	0	0	2	0	1	0	0	76	71	377	8	373	0	1772	501	492	0	0	0
LOXL3	21.4973	2.62628	0.600548	lysyl oxidase-like 3	0	0	23	125	176	0	1069	538	11	27	0	0	4	0	0	0	11	0	0	186	142	0	0	0
IFT27	4.11307	3.26173	0.600548	intraflagellar transport 27 homolog (Chlamydomonas)	0	0	28	32	0	0	0	0	18	0	0	0	0	0	0	2	0	0	4	13	93	0	0	0
DKFZp586G0322	2.67336	-3.52001	0.603527	NA	0	0	0	0	0	0	2	0	0	2	0	50	0	1139	0	0	0	0	0	200	67	0	0	0
HDAC2	590.689	-2.22746	0.607465	histone deacetylase 2	19	68	65	173	758	6	402	2	323	2519	0	122	60	1888	332	4781	909	0	672	2598	6165	0	0	0
ATXN7	6.29831	2.16017	0.607465	ataxin 7	10	6	4	8	11	13	0	66	1	0	0	9	0	8	2	1	3	0	4	131	99	24	0	0
SMCHD1	219.075	-2.37972	0.608052	structural maintenance of chromosomes flexible hinge domain containing 1	76	0	119	0	204	45	0	98	9	18	0	2683	829	10	469	2614	345	110	36	568	180	0	0	0
HIPK2	105.78	2.27277	0.608052	homeodomain interacting protein kinase 2	2	438	34	136	345	702	2	290	8	54	824	0	0	8	58	1448	2	8	0	249	166	0	0	0
TP53BP1	89.5468	-1.6154	0.608052	tumor protein p53 binding protein 1	0	0	0	0	4	1480	952	0	0	0	8098	19	0	0	1475	0	0	0	0	161	253	0	0	0
FBXO45	18.6865	1.61213	0.608052	F-box protein 45	0	0	172	3751	0	0	78	0	2	0	0	2	28	60	3785	0	0	0	17	372	249	0	0	0
TFAP2A	12.3155	-2.392	0.608052	transcription factor AP-2 alpha (activating enhancer binding protein 2 alpha)	2	0	0	0	0	0	2	556	0	250	2	0	891	542	0	0	0	0	6	114	24	8	14	0
TMED9	6.83179	2.32113	0.608052	transmembrane emp24 protein transport domain containing 9	65	12	2	22	0	5	4	1	241	0	172	0	0	2	4	0	2	234	0	194	2296	0	0	0
PSG7	4.07062	-3.16832	0.608052	pregnancy specific beta-1-glycoprotein 7 (gene/pseudogene)	2	0	0	0	0	0	0	0	2	865	0	0	0	3	0	0	72	2	4	187	0	0	0	0
FAM184B	2.51883	2.98483	0.608052	family with sequence similarity 184, member B	5	0	25	120	9	0	0	0	2	2	0	0	0	0	170	0	0	0	0	65	36	0	0	0
CCDC144A	1.9836	3.48495	0.608052	coiled-coil domain containing 144A	2	1120	0	44	0	4	2	0	0	1	0	0	0	0	0	211	0	0	0	56	0	0	9487	0
USP32P1	1.9836	3.48495	0.608052	ubiquitin specific peptidase 32 pseudogene 1	2	1120	0	44	0	4	2	0	0	1	0	0	0	0	0	211	0	0	0	101	0	0	8563	0
HTRA2	54.9943	2.27482	0.608119	HtrA serine peptidase 2	9	3	130	133	491	26	3030	2032	32	121	0	1	6	0	0	95	46	0	11	790	1038	0	0	0
SNRPA	4.04115	2.75422	0.608119	small nuclear ribonucleoprotein polypeptide A	4	14	0	0	0	149	0	54	6	0	0	0	0	2	0	1	5	0	2	54	285	0	0	0
BMP8A	9.93232	3.5308	0.60867	bone morphogenetic protein 8a	0	112	51	0	0	1320	0	0	0	0	0	0	0	0	0	0	0	4	0	56	60	0	0	0
SEPHS2	19.0042	-2.25191	0.608966	selenophosphate synthetase 2	2	0	1	274	2	0	2	0	3	250	0	374	348	51	368	0	39	0	1	297	544	0	0	0
CCDC150	5.01218	-3.51466	0.608966	coiled-coil domain containing 150	0	0	2	0	0	0	0	0	0	0	2	0	0	2698	0	0	99	402	0	153	122	0	0	0
PHOSPHO2	5.28641	3.24158	0.609422	phosphatase, orphan 2	44	36	0	261	0	535	0	0	0	0	0	0	0	0	0	0	146	0	0	344	108	0	0	0
FKBP7	3.05518	-3.16977	0.609422	FK506 binding protein 7	0	184	0	0	0	0	0	1367	0	0	0	47	0	0	0	0	12	0	0	260	88	0	0	0
COPG1	130.42	-2.17108	0.610619	coatomer protein complex, subunit gamma 1	0	9	115	22	1454	45	17	0	77	226	25	196	0	159	7293	12	20	750	485	500	4640	6	0	0
KIAA1432	44.5457	-2.23665	0.610619	KIAA1432	165	0	268	0	0	0	4	2	0	0	0	630	771	37	186	2	0	743	222	252	26	0	0	0
FBXW2	84.7859	2.43963	0.610797	F-box and WD repeat domain containing 2	0	558	58	1836	4	0	0	2454	2396	0	0	0	60	620	0	0	0	52	2	399	578	0	0	0
SPRYD3	10.4806	3.18399	0.610797	SPRY domain containing 3	104	0	0	0	6	113	0	0	289	0	0	0	0	117	0	0	0	4	0	48	489	0	0	0
KMT2C	736.378	-2.43831	0.613611	lysine (K)-specific methyltransferase 2C	0	684	44	47	3057	411	4	6	0	1234	2	399	114	685	5095	5043	0	2005	8	722	189	0	2	0
KIAA0146	12.2559	2.91858	0.616103	NA	0	0	382	0	0	227	0	0	452	6	0	0	0	0	0	346	0	0	0	212	520	0	52	0
WDR36	130.059	2.10117	0.616867	WD repeat domain 36	14	120	101	967	98	2	40	1027	1888	176	4	0	9	30	42	389	38	38	0	1016	993	2	0	0
NCBP1	120.236	1.91784	0.620138	nuclear cap binding protein subunit 1, 80kDa	0	716	1256	0	3498	134	0	46	317	8	0	258	493	2	103	0	2	10	2	1463	1871	0	0	0
SLC19A2	19.7273	-2.85647	0.620138	solute carrier family 19 (thiamine transporter), member 2	12	48	0	0	0	2	0	0	0	544	0	0	144	221	0	339	0	0	0	198	92	0	0	0
WDR83OS	614.952	-1.61608	0.621557	WD repeat domain 83 opposite strand	469	110	334	684	166	916	243	148	36	48	1131	120	1681	2034	84	426	678	1503	2475	3546	1561	0	0	0
CRLF3	23.0204	-2.3316	0.622297	cytokine receptor-like factor 3	0	0	0	199	165	0	0	24	4	0	0	30	1634	0	0	327	6	10	0	220	189	0	0	0
SIX4	2.0982	3.44149	0.622297	SIX homeobox 4	8	114	0	0	32	0	0	0	0	0	0	0	0	2	0	0	0	0	0	64	0	0	0	0
BRWD3	9.26318	3.59175	0.623177	bromodomain and WD repeat domain containing 3	0	0	1222	0	178	0	0	0	0	155	0	4	0	0	0	0	0	0	0	112	0	0	0	0
CADM1	188.022	2.52142	0.624388	cell adhesion molecule 1	31	0	87	233	559	896	0	1682	348	6	0	0	0	186	62	68	1070	0	198	703	800	0	0	0
ASNA1	92.5666	-2.00499	0.624388	arsA arsenite transporter, ATP-binding, homolog 1 (bacterial)	0	26	103	6	22	56	3	0	85	10	62	338	34	218	78	338	2	143	588	79	978	0	0	0
ZNF512	37.7792	2.3526	0.624388	zinc finger protein 512	44	0	0	2883	1564	499	0	0	0	0	12	0	5	0	510	0	0	40	0	720	1618	0	0	0
PDIA3P	3.29933	2.67559	0.624388	NA	18	0	40	6	0	10	2	32	0	0	4	0	0	2	0	0	0	0	2	26	125	0	0	0
WAC	490.677	2.06248	0.631678	WW domain containing adaptor with coiled-coil	894	150	3042	932	1004	191	1942	125	169	4	118	444	180	1312	28	0	31	0	230	1224	959	4172	0	0
SLC30A5	151.427	2.50218	0.631678	solute carrier family 30 (zinc transporter), member 5	300	195	60	619	789	6	25	206	498	0	0	16	0	113	0	0	0	155	114	307	903	0	0	0
STX2	24.2401	2.4052	0.63455	syntaxin 2	50	637	180	1348	0	0	0	0	24	0	0	0	0	58	0	0	9	114	0	401	84	0	0	0
VPS37A	6.16747	3.09301	0.63455	vacuolar protein sorting 37 homolog A (S. cerevisiae)	0	36	5	68	10	0	0	0	0	0	0	189	0	0	0	0	0	394	0	1062	1141	0	0	0
DOCK1	54.978	2.53813	0.634713	dedicator of cytokinesis 1	0	249	174	84	0	61	30	8	308	0	0	0	54	32	0	0	198	16	10	364	421	0	8	0
RRP12	4.03612	3.19669	0.634713	ribosomal RNA processing 12 homolog (S. cerevisiae)	0	213	2	0	0	0	91	26	0	2	0	0	0	0	0	0	2	0	0	77	837	0	0	0
LOC150381	2.31145	2.62101	0.634713	NA	4	16	8	4	2	2	108	0	0	0	0	4	0	0	0	0	0	0	37	82	27	0	0	0
RFFL	120.01	2.17415	0.63725	ring finger and FYVE-like domain containing E3 ubiquitin protein ligase	1275	0	195	2431	1609	0	0	24	673	3	0	2	0	539	756	28	95	0	0	1208	961	2	0	0
WDR41	15.8242	-1.98799	0.638745	WD repeat domain 41	0	0	0	6	0	493	0	0	326	0	0	0	2825	0	0	0	0	105	0	711	489	0	0	0
SMAD9	2.07629	3.29061	0.638745	SMAD family member 9	0	0	312	368	0	49	0	0	0	0	0	0	0	0	0	0	168	0	0	114	30	0	0	0
MDP1	32.17	-2.44377	0.640032	magnesium-dependent phosphatase 1	1	25	0	0	1	116	10	0	13	0	0	118	97	182	0	11	69	1	217	336	203	0	0	0
DHRS4-AS1	34.95	-2.1958	0.642575	DHRS4 antisense RNA 1	0	0	2	48	0	886	0	0	0	551	0	1455	0	0	0	0	0	228	0	219	442	0	0	0
TMEM214	22.0359	2.38486	0.642575	transmembrane protein 214	0	0	1	759	152	0	303	0	4	0	0	0	6	1778	0	21	1	0	0	364	1270	0	0	0
FAM64A	18.8018	2.12098	0.643087	family with sequence similarity 64, member A	0	80	0	0	2	109	0	18	113	0	0	0	2429	0	0	0	0	0	0	325	730	0	0	0
PDLIM5	523.626	1.99091	0.644917	PDZ and LIM domain 5	496	0	107	3038	241	493	415	585	3758	268	84	18	428	3	62	6	788	2425	96	1193	637	0	4	0
ZBTB41	66.0925	-2.33343	0.644917	zinc finger and BTB domain containing 41	0	0	3	0	0	0	0	668	0	0	423	1142	568	0	0	397	221	41	0	458	39	0	0	0
FAM221A	32.4932	2.14335	0.644917	family with sequence similarity 221, member A	620	1	93	0	49	27	0	242	1167	6	0	0	0	0	1	219	73	2	1	378	242	1426	0	0
EXOC4	7.02804	-3.32685	0.644917	exocyst complex component 4	0	0	0	0	0	0	259	0	0	48	0	0	0	0	0	505	0	44	0	216	473	0	0	0
BX538249	13.405	-2.25926	0.646166	NA	0	248	0	17	0	0	0	0	0	542	0	0	0	0	0	0	569	2016	0	139	236	0	0	0
TSHZ3	2.78918	-3.50395	0.647005	teashirt zinc finger homeobox 3	0	0	0	0	1	0	0	0	0	0	0	0	0	790	0	0	0	0	78	147	130	0	0	0
SYNC	2239.75	-1.78646	0.647697	syncoilin, intermediate filament protein	4218	365	915	1467	526	1382	52	59	148	4446	504	966	9385	15965	73	6050	675	333	3078	4671	3627	0	1	0
GRN	335.281	-2.10228	0.647697	granulin	2	4	1832	59	356	90	22	185	94	347	307	851	0	0	831	1033	4	904	1832	1107	11690	0	0	0
NRP1	26.2361	2.45109	0.647697	neuropilin 1	0	551	0	2	2527	54	0	39	565	0	0	0	0	32	0	0	0	0	807	532	1582	0	0	0
BAG3	15.5321	-1.90916	0.647697	BCL2-associated athanogene 3	2	0	0	476	2	231	0	2	5	0	1436	0	0	0	22	132	0	3	90	262	1200	0	0	0
XRN2	1157.95	-1.9451	0.648582	5'-3' exoribonuclease 2	3	1495	93	82	532	61	7	1778	20	2553	2286	176	668	245	566	617	3241	5251	192	3710	4379	2	2	0
IPO5	924.212	2.00544	0.648582	importin 5	524	48	1038	1813	169	4102	7493	542	3527	180	260	1632	45	0	54	6	501	2	1289	3822	5522	0	0	0
INADL	5.8007	-3.05786	0.648582	InaD-like (Drosophila)	0	0	2	278	0	0	0	0	0	0	0	0	43	33	0	0	0	26	227	158	194	0	0	0
ZNF860	31.8453	-2.48374	0.648623	zinc finger protein 860	0	0	0	18	22	0	38	14	0	2	4	10	108	198	0	0	20	62	274	18	4	4	0	0
EFTUD1	97.8526	-2.01007	0.648725	elongation factor Tu GTP binding domain containing 1	0	0	0	0	0	0	0	819	4	0	0	1758	29	0	10777	24	1098	0	163	1192	1095	0	0	0
SLC25A23	3.9059	2.86055	0.648725	solute carrier family 25 (mitochondrial carrier; phosphate carrier), member 23	0	6	0	6	11	0	0	28	24	0	0	0	0	454	324	0	0	0	0	26	43	0	0	0
RP2	35.8105	2.12558	0.649321	retinitis pigmentosa 2 (X-linked recessive)	1766	0	188	0	0	1459	16	60	74	0	4	0	0	0	0	18	20	143	306	128	150	0	0	0
NFE2L1	17.4446	1.95283	0.651737	nuclear factor, erythroid 2-like 1	4	6	4	13	75	414	14	39	108	8	200	2	0	0	12	2	0	4	914	106	282	16	0	0
PTCD3	171.653	1.99737	0.652529	pentatricopeptide repeat domain 3	74	20	1554	0	157	4518	115	5063	332	0	208	115	17	22	131	22	7	30	754	1807	1847	8	0	0
OBSL1	16.1182	2.44281	0.652529	obscurin-like 1	0	118	1125	56	0	0	0	18	586	0	0	0	0	414	0	0	28	0	0	121	404	0	0	0
ZNHIT3	15.1368	2.43057	0.652529	zinc finger, HIT-type containing 3	20	0	20	0	22	154	113	1	239	0	0	212	3	3	0	0	1	124	0	1627	863	0	0	0
SIRT3	8.78739	2.67092	0.652529	sirtuin 3	3	0	20	65	9	74	0	18	0	0	0	0	6	0	148	11	0	0	0	229	386	2	0	0
RARRES1	3.42146	3.12923	0.652529	retinoic acid receptor responder (tazarotene induced) 1	0	22	0	0	0	0	8	0	32	0	0	369	0	0	0	0	0	0	213	41	30	0	0	0
CDK5	2.91545	3.25682	0.652529	cyclin-dependent kinase 5	0	0	42	415	216	0	0	0	0	0	0	0	0	0	0	0	0	238	0	679	417	0	0	0
SLC35E1	22.7501	2.04137	0.653918	solute carrier family 35, member E1	0	655	28	78	0	1	0	124	83	0	0	0	0	0	0	1377	12	0	36	251	581	0	0	0
PSEN1	53.344	-2.06292	0.655571	presenilin 1	0	0	151	187	0	2	3	238	0	0	2	0	47	0	0	521	172	0	3203	839	993	0	0	0
GLOD4	68.9373	-2.16029	0.656147	glyoxalase domain containing 4	0	0	0	0	0	10	118	66	94	0	10	0	1947	370	1317	1395	132	230	0	1652	1847	0	0	0
SETD5-AS1	50.7155	-2.40502	0.658007	NA	0	2	21	0	17	37	0	0	48	67	486	6	72	33	53	75	38	0	0	351	108	0	0	0
TROVE2	639.756	-1.7998	0.658275	TROVE domain family, member 2	5369	150	74	119	223	40	2057	78	11	19	126	50	1849	1476	269	8546	2341	76	5804	2416	2033	2	4	0
DAW1	7.40138	-2.851	0.658621	dynein assembly factor with WDR repeat domains 1	0	0	0	0	0	0	0	12	271	0	0	0	0	7	193	2574	0	0	0	1174	851	0	0	0
COPS7A	2.50509	3.11278	0.658621	COP9 signalosome subunit 7A	6	135	31	0	0	0	0	179	0	0	0	0	68	0	0	0	0	0	0	537	1155	0	0	0
MROH1	123.674	-2.24861	0.65909	maestro heat-like repeat family member 1	0	0	0	0	579	0	0	1	0	0	0	227	385	0	691	752	381	1526	0	160	455	0	0	0
SESN2	9.0838	2.95882	0.65909	sestrin 2	0	0	601	38	2	289	0	0	118	0	0	0	0	0	0	0	0	0	20	8	110	0	0	0
2016-09-10	326.306	2.30356	0.659709	septin 10	84	48	14	808	2256	127	3360	284	119	0	124	2	0	3206	2849	0	100	143	0	1590	1230	0	6	0
PDK3	2.6247	3.45306	0.659983	pyruvate dehydrogenase kinase, isozyme 3	51	148	0	0	0	0	0	0	0	0	0	0	99	2	0	0	0	0	0	165	210	0	0	0
PRPF6	105.115	2.44994	0.66782	pre-mRNA processing factor 6	621	330	530	0	0	13	268	0	16	0	31	0	6	36	0	58	483	59	41	289	2652	0	0	0
FAM35DP	12.0623	-2.43037	0.66782	family with sequence similarity 35, member A pseudogene	0	0	0	0	315	10	0	0	18	4	0	1	1	0	0	251	0	1250	0	81	108	0	0	0
PDPK1	3.38088	2.83531	0.66782	3-phosphoinositide dependent protein kinase-1	0	0	580	0	0	51	0	18	443	0	0	2	0	59	0	0	0	0	0	114	371	0	0	0
NUDT1	9.42982	-2.69977	0.670583	nudix (nucleoside diphosphate linked moiety X)-type motif 1	0	95	0	0	6	0	0	7	0	0	953	53	0	0	147	0	0	0	0	443	281	0	0	0
PDIA3	450.874	1.96633	0.670906	protein disulfide isomerase family A, member 3	1762	118	1630	454	58	1165	702	1880	176	60	648	106	2	150	132	204	0	0	753	4281	10191	0	0	0
RABEP1	302.468	-2.56916	0.670906	rabaptin, RAB GTPase binding effector protein 1	0	0	0	0	630	9	444	209	32	88	0	5096	118	210	2	4690	0	642	532	695	942	0	0	0
SURF6	18.114	-2.71053	0.670906	surfeit 6	0	1	3	0	13	0	23	0	0	102	521	0	2	0	0	0	13	112	9	80	211	0	0	0
GPRC5B	9.43118	-3.06402	0.670906	G protein-coupled receptor, class C, group 5, member B	10	0	0	0	0	0	0	0	0	215	13	0	0	0	32	0	0	91	311	114	966	0	0	0
BROX	37.7379	2.2142	0.672229	BRO1 domain and CAAX motif containing	183	0	644	0	0	561	0	276	4	0	0	0	0	0	0	1063	0	0	0	398	261	0	0	0
KDM3B	30.4093	-2.25945	0.672229	lysine (K)-specific demethylase 3B	0	0	394	0	2	62	48	1	0	0	0	0	0	7108	0	26	0	312	4	224	167	0	0	0
ZFYVE21	7.50086	-2.9462	0.672229	zinc finger, FYVE domain containing 21	0	1	78	0	0	2	0	0	0	82	0	0	0	378	0	0	506	8	0	979	1165	0	0	0
GTDC1	5.07348	-3.34067	0.672229	glycosyltransferase-like domain containing 1	0	0	0	0	0	4	0	0	0	722	0	40	0	0	0	0	0	0	84	360	78	0	0	0
NBPF8	210.296	-1.59284	0.674404	neuroblastoma breakpoint family, member 8	21	56	38	183	121	1433	28	245	129	2811	1412	450	237	337	561	55	53	15	66	595	203	178	0	0
ARL5A	165.482	2.46522	0.674404	ADP-ribosylation factor-like 5A	140	62	0	121	461	0	1777	972	250	72	41	2	0	0	0	114	214	0	4	404	264	0	0	0
ADH5	160.169	-2.25034	0.674404	alcohol dehydrogenase 5 (class III), chi polypeptide	0	0	1086	166	0	22	12	136	2	12	489	6	732	792	0	32	1344	180	610	2718	2727	0	4	0
IDS	146.091	-2.58384	0.674404	iduronate 2-sulfatase	0	24	26	127	0	89	0	76	0	140	0	48	236	0	2	1100	920	282	0	638	1211	2	0	0
PGBD1	42.9367	-1.88707	0.674404	piggyBac transposable element derived 1	16	0	2	40	0	0	0	821	0	0	0	0	384	0	0	7111	1458	0	2	288	519	0	0	0
IFITM1	26.0171	1.82575	0.674404	interferon induced transmembrane protein 1	5	0	34	14	256	553	1122	22	5	14	10	301	7	1	1	2	10	6	35	273	67	0	0	0
PRKRA	22.6177	-2.13525	0.674404	protein kinase, interferon-inducible double stranded RNA dependent activator	0	6	0	0	226	32	0	0	0	966	114	0	0	2667	160	0	1876	0	0	2618	2577	0	0	0
ANKRD13C	13.5528	-2.26977	0.674404	ankyrin repeat domain 13C	0	398	2	0	0	0	4	32	0	0	4	0	3398	0	0	0	208	0	27	602	1152	0	0	0
ETFDH	8.81329	-3.03679	0.674404	electron-transferring-flavoprotein dehydrogenase	0	0	0	885	0	0	0	0	0	2	0	0	92	95	588	0	0	0	0	695	576	0	0	0
RBM14	7.82239	2.6317	0.674404	RNA binding motif protein 14	2	80	26	84	0	29	0	114	0	4	0	0	0	6	68	0	0	0	0	280	1131	0	0	0
CEP135	7.29362	-3.25777	0.674404	centrosomal protein 135kDa	0	0	0	0	0	6	0	1	0	0	0	0	0	0	0	124	0	31	5068	230	123	0	0	0
GNAL	5.34329	-2.73571	0.674404	guanine nucleotide binding protein (G protein), alpha activating activity polypeptide, olfactory type	0	0	238	0	0	0	0	8	0	32	0	6	8	0	39	2	12	0	0	133	84	0	0	0
SLC41A3	3.2709	1.97478	0.674404	solute carrier family 41, member 3	0	0	922	83	0	0	1112	0	2338	4	0	5	0	2	0	2	0	0	0	526	1543	0	0	0
ATP10D	2.16054	-3.42689	0.674404	ATPase, class V, type 10D	0	0	0	0	270	0	0	1	0	220	0	0	41	0	0	0	0	0	0	304	84	0	0	0
DUSP7	185.649	2.13412	0.674451	dual specificity phosphatase 7	0	20	959	0	1019	1163	193	0	2077	365	20	14	0	76	0	0	158	0	1618	495	326	0	0	0
LOC644617	19.4881	2.73496	0.676259	NA	0	496	88	0	190	0	0	491	0	0	0	0	0	0	0	0	0	25	4	258	169	0	0	0
SCAMP1	3.69692	3.30515	0.679067	secretory carrier membrane protein 1	0	142	0	0	6	0	0	244	62	0	0	0	0	0	0	0	0	0	4	504	507	0	0	0
NIPA2	46.2956	2.23789	0.682415	non imprinted in Prader-Willi/Angelman syndrome 2	12	0	381	265	0	0	0	1526	273	0	0	0	58	18	0	216	42	0	0	670	866	0	0	0
COMMD7	3.89478	2.8183	0.683707	COMM domain containing 7	17	0	0	38	0	0	0	70	19	0	0	0	0	2	0	0	0	53	4	2297	2557	0	0	0
ANTXR2	3.8276	2.9374	0.685078	anthrax toxin receptor 2	26	30	0	2	0	0	0	9	0	54	0	0	0	0	4	4	0	0	0	241	396	0	0	0
EFEMP1	1674.49	-2.11516	0.685196	EGF containing fibulin-like extracellular matrix protein 1	10	268	648	1420	40	829	0	672	1557	2750	14635	0	1680	72	223	135	2147	1497	1686	9396	16343	0	0	0
RHOT1	46.8149	2.21968	0.685196	ras homolog family member T1	0	623	257	0	278	0	0	0	216	0	730	0	0	0	0	0	0	0	0	528	836	0	0	0
PPP1R10	12.6269	-2.80233	0.685583	protein phosphatase 1, regulatory subunit 10	0	5	299	0	0	0	0	0	5	6	0	0	125	97	33	0	0	0	656	204	165	0	0	0
MTHFD1L	24.1549	2.24722	0.68813	methylenetetrahydrofolate dehydrogenase (NADP+ dependent) 1-like	2084	22	6	0	10	0	26	328	615	0	0	111	13	0	2	61	0	0	0	360	166	0	0	0
PCM1	590.483	2.32418	0.688208	pericentriolar material 1	3560	571	90	1021	3963	656	0	88	232	2	0	129	4	0	0	317	602	362	5005	1554	668	5	0	0
PRPF39	333.987	1.91521	0.692992	pre-mRNA processing factor 39	1427	915	396	4732	425	980	65	1	4	642	5	4	146	4392	18	8	41	0	1	987	271	0	0	0
ZDHHC12	21.5413	2.29724	0.695554	zinc finger, DHHC-type containing 12	14	2	28	16	0	18	2165	300	30	32	0	0	2	0	12	164	0	0	1	1397	1961	0	6	0
EDEM2	8.13467	2.97969	0.69558	ER degradation enhancer, mannosidase alpha-like 2	0	18	82	36	0	0	0	0	562	38	0	0	0	0	0	10	0	0	0	795	1638	0	0	0
HDAC3	22.8845	2.35474	0.696632	histone deacetylase 3	4	0	64	24	2	150	12	176	432	0	96	2	0	37	0	27	0	0	0	1484	2301	0	0	0
CCSER2	10.44	2.28005	0.696632	coiled-coil serine-rich protein 2	2	14	1213	2	114	1890	0	0	50	0	0	0	0	1	22	22	0	0	0	953	512	8	6204	0
NEK2	17.9035	2.3761	0.697092	NIMA-related kinase 2	0	1983	0	0	70	205	0	898	18	0	0	0	198	0	0	42	0	0	0	625	308	0	0	0
RPL22	679.502	1.56267	0.697465	ribosomal protein L22	60	277	489	665	376	2149	853	1771	4454	285	92	46	179	178	196	1813	89	481	561	4192	2604	13	2	0
CENPA	8.48661	2.799	0.697465	centromere protein A	0	416	0	0	84	2	0	78	2	2	0	10	3	0	0	0	0	0	0	18	22	0	0	0
PLA2G15	3.24094	3.36491	0.697465	phospholipase A2, group XV	1941	0	0	0	0	0	0	77	0	0	0	0	0	0	0	0	2	0	0	430	1544	0	0	0
YME1L1	537.601	2.34387	0.698262	YME1-like 1 ATPase	1999	1425	1825	311	2600	123	54	158	163	75	192	195	632	0	3344	0	0	0	0	1911	4378	0	0	0
AP2S1	127.921	1.54275	0.698262	adaptor-related protein complex 2, sigma 1 subunit	149	117	295	195	309	210	315	261	217	82	15	1	51	3	47	65	19	70	411	1095	1007	0	0	0
MIPOL1	35.8797	2.40116	0.698262	mirror-image polydactyly 1	0	206	0	0	269	0	8	4091	0	38	0	36	0	0	0	120	0	0	0	436	171	0	0	0
AX747021	14.9818	-2.8173	0.698262	NA	0	0	0	0	55	1	0	0	1	0	0	165	0	260	0	150	104	157	0	102	507	0	0	0
POLR3GL	9.82921	-2.97702	0.698262	polymerase (RNA) III (DNA directed) polypeptide G (32kD)-like	0	0	0	0	0	16	0	0	0	0	0	0	0	0	837	2	3621	0	258	188	245	0	0	0
SPRYD4	1.91066	-3.03654	0.698262	SPRY domain containing 4	110	0	0	0	0	0	0	0	0	0	0	326	0	0	0	167	30	2	0	1190	585	0	0	0
ARMC10	120.332	-2.1577	0.701805	armadillo repeat containing 10	261	0	0	37	165	30	0	0	0	1996	753	0	135	4566	2165	0	0	0	288	378	202	0	0	0
EPB41L2	46.9069	2.13303	0.701805	erythrocyte membrane protein band 4.1-like 2	0	167	6	0	960	187	80	214	56	76	0	0	0	20	2	0	347	4	0	334	489	0	2	0
NAIP	2.09984	3.0076	0.701805	NLR family, apoptosis inhibitory protein	0	0	20	16	0	0	3	0	120	50	0	0	0	4	0	0	0	0	0	40	2	0	0	0
FOXJ2	18.4318	1.97514	0.702913	forkhead box J2	0	132	286	0	0	0	0	115	18	0	0	0	0	0	0	2821	0	0	0	144	88	0	0	0
CRYBG3	7.52621	2.3154	0.703617	beta-gamma crystallin domain containing 3	0	0	22	2	37	1160	0	0	37	0	0	0	4	0	378	239	2	0	0	339	44	0	367	0
IPO9	181.842	2.34304	0.704704	importin 9	90	404	267	446	191	631	554	4	840	169	0	0	0	0	4273	113	62	0	0	995	3719	0	0	0
C20orf24	139.587	-2.25907	0.704704	chromosome 20 open reading frame 24	1	0	0	38	8	944	134	133	2	628	991	7	3044	1914	27	74	0	0	40	784	291	0	0	0
PHF20	312.223	1.84832	0.704989	PHD finger protein 20	96	252	8131	379	10	4	12980	804	2741	0	68	68	1624	72	531	515	50	24	18	1431	1138	0	2	0
ZNF629	5.32333	-2.85196	0.704989	zinc finger protein 629	0	1	0	60	0	0	0	0	2	4	0	0	149	0	0	112	321	0	0	58	218	0	0	0
SAMD11	3.92129	-3.14939	0.704989	sterile alpha motif domain containing 11	0	0	0	0	2	0	2	0	0	0	0	264	24	0	0	66	0	0	0	107	267	0	0	0
CDCP1	297.371	1.58074	0.705174	CUB domain containing protein 1	0	0	0	1766	1463	3234	21	0	8660	0	11	0	0	181	20	0	978	104	2	1455	484	0	0	0
RNF149	229.467	1.64219	0.705174	ring finger protein 149	52	61	346	1434	54	357	204	971	490	49	97	101	130	539	163	82	11	0	1354	466	129	0	0	0
MED27	64.5977	2.35786	0.705174	mediator complex subunit 27	0	648	0	0	343	556	2582	0	46	98	0	0	0	0	120	0	58	0	0	473	659	0	0	0
FGFR1	63.1955	1.98235	0.705174	fibroblast growth factor receptor 1	0	17	0	1124	282	422	0	0	921	0	2	0	0	164	514	1	74	2	2	278	695	0	0	0
PTRH2	45.8932	2.06614	0.705174	peptidyl-tRNA hydrolase 2	351	0	0	0	1283	0	62	50	851	0	22	0	324	0	14	0	170	25	0	1748	950	0	0	0
PEX2	42.6009	2.31586	0.705174	peroxisomal biogenesis factor 2	126	0	49	2959	4	305	364	1484	0	308	0	0	0	314	0	0	0	2	0	1820	981	0	0	0
KLHL21	39.0002	2.04542	0.705174	kelch-like family member 21	6	114	0	0	216	75	0	0	1217	6	0	0	0	410	0	22	248	33	0	233	409	0	0	0
TRPC4AP	29.5545	2.29661	0.705174	transient receptor potential cation channel, subfamily C, member 4 associated protein	296	437	0	0	1006	0	0	28	0	0	0	0	238	0	59	34	0	0	0	362	2778	0	38	0
C12orf65	27.7723	2.24017	0.705174	chromosome 12 open reading frame 65	0	847	328	0	83	0	0	17	154	0	0	0	0	40	186	357	0	0	0	917	512	0	0	0
UBE2J2	20.5417	2.36987	0.705174	ubiquitin-conjugating enzyme E2, J2	277	116	14	0	0	72	12	48	557	0	0	0	197	0	0	125	6	0	0	701	964	0	2	0
TVP23C-CDRT4	18.4624	-2.08888	0.705174	TVP23C-CDRT4 readthrough	8	27	422	0	0	0	0	0	0	0	0	0	77	0	2990	0	0	0	232	277	262	0	0	0
ARMCX6	15.8459	2.27446	0.705174	armadillo repeat containing, X-linked 6	0	0	132	1416	0	559	0	0	0	25	0	0	0	0	0	0	638	0	2	764	394	1310	0	0
ACSL3	13.8846	-2.22185	0.705174	acyl-CoA synthetase long-chain family member 3	0	2	0	0	6	0	16	25	0	0	0	10	2721	311	0	794	2	1	0	784	1622	2	0	0
MEIS3P1	8.16597	2.1213	0.705174	Meis homeobox 3 pseudogene 1	0	20	34	58	209	2	873	2	0	4	0	0	4	241	4	6	2	0	0	294	78	0	0	0
HNRNPUL2	7.64555	-2.69931	0.705174	heterogeneous nuclear ribonucleoprotein U-like 2	0	10	0	0	0	0	2	0	0	0	60	0	0	54	4	725	21	0	417	430	62	0	0	0
GLYR1	6.62163	2.39266	0.705174	glyoxylate reductase 1 homolog (Arabidopsis)	4	2	0	20	41	0	12	16	28	0	0	0	0	97	0	67	0	0	10	67	118	0	0	0
MGC2752	6.23394	2.10821	0.705174	NA	85	36	6	0	21	4	2	4	19	0	2	0	0	2	8	2	12	0	0	241	832	0	0	0
CEP72	4.81354	-3.34423	0.705174	centrosomal protein 72kDa	0	0	0	0	0	0	0	0	2	0	0	95	0	0	1445	0	0	0	0	73	28	0	0	0
BCR	3.19188	2.76722	0.705174	breakpoint cluster region	0	83	0	2	22	0	4	0	29	0	0	0	0	0	130	5	0	0	0	181	467	0	0	0
C9orf91	2.28326	3.32115	0.705174	chromosome 9 open reading frame 91	0	0	38	0	1329	0	0	0	0	0	0	0	0	2	0	0	0	0	0	134	0	0	0	0
CENPT	2.78195	2.75529	0.705425	centromere protein T	0	0	0	0	2	10	0	40	8	2	0	0	0	0	0	575	2	0	0	49	451	0	0	0
IPP	2.53407	2.73231	0.705425	intracisternal A particle-promoted polypeptide	8	0	0	19	0	27	2	2	0	0	1	0	0	0	0	0	4	0	0	84	110	0	0	0
DIAPH2	5.52099	-2.73511	0.70699	diaphanous-related formin 2	0	0	0	0	0	0	15	0	0	6	0	564	0	1601	0	4	90	0	0	190	170	0	0	0
RPF1	451.94	1.61829	0.710446	ribosome production factor 1 homolog (S. cerevisiae)	64	139	57	3122	1992	1832	105	146	353	84	658	145	230	248	41	107	627	36	122	2722	1488	2	0	0
PSG4	2594.55	-2.03535	0.710531	pregnancy specific beta-1-glycoprotein 4	1157	37	250	2772	1609	2018	4	1421	272	5597	599	0	2	6988	3	3057	6698	10448	8763	16298	15199	2	0	0
GBE1	388.728	-1.83609	0.710531	glucan (1,4-alpha-), branching enzyme 1	256	0	560	43	4	36	4	166	316	980	135	383	423	3900	198	200	36	529	8725	685	2354	0	0	0
IFT81	16.0778	-1.49307	0.711374	intraflagellar transport 81 homolog (Chlamydomonas)	2458	0	0	0	0	30	1	0	0	124	2	0	0	0	0	0	95	0	6351	311	320	0	0	0
AK091624	3.14866	2.54113	0.713324	NA	30	0	1	3	0	0	770	0	19	0	0	86	0	0	5	0	0	1	1	46	6	0	0	0
ERH	118.924	1.53612	0.714444	enhancer of rudimentary homolog (Drosophila)	428	147	40	45	284	135	812	65	145	13	6	84	118	277	36	30	34	1	190	392	256	0	2	0
SIRT5	13.5767	-3.35786	0.714444	sirtuin 5	0	0	0	0	5	0	0	0	0	1299	0	0	0	0	0	682	276	0	0	74	300	0	0	0
CDC25A	4.46227	-2.78313	0.714472	cell division cycle 25A	0	229	256	0	0	0	0	0	2	10	2	0	0	0	0	54	26	0	0	147	38	0	0	0
ATAD5	37.1509	2.37367	0.715714	ATPase family, AAA domain containing 5	0	0	370	0	208	0	1041	0	378	0	0	0	0	401	0	0	222	0	0	566	267	0	0	0
AMMECR1L	11.4896	-2.73792	0.715714	AMMECR1-like	0	66	10	0	0	0	0	1	0	0	0	0	0	13	2104	0	128	0	97	80	68	0	0	0
EP300	10.5486	1.76179	0.715714	E1A binding protein p300	19	0	0	12	25	57	6	0	61	0	0	0	3262	14	2	0	2	0	0	32	144	0	0	0
PLOD3	10.2559	-2.04412	0.715714	procollagen-lysine, 2-oxoglutarate 5-dioxygenase 3	0	0	0	0	6	287	0	20	0	0	0	490	0	13	0	33	84	1529	0	173	1828	0	0	0
CCDC101	7.15976	2.91987	0.715714	coiled-coil domain containing 101	252	0	0	2	111	416	0	0	0	88	0	0	0	4	0	0	0	0	0	185	284	0	0	0
HIST1H2AC	2.20632	3.29274	0.715714	histone cluster 1, H2ac	1806	0	4	0	42	0	0	0	0	0	0	458	0	2	0	0	0	0	0	198	294	0	0	0
CEP44	41.6305	2.41915	0.719805	centrosomal protein 44kDa	219	12	0	165	0	1	0	261	637	0	0	0	375	40	0	0	55	0	0	365	63	1	0	0
SRF	17.5063	-2.60276	0.719954	serum response factor (c-fos serum response element-binding transcription factor)	0	0	0	18	0	374	0	0	0	0	0	598	0	0	0	10	219	422	0	50	14	0	0	0
NR1H2	3.37243	2.84515	0.720207	nuclear receptor subfamily 1, group H, member 2	0	12	0	310	10	0	62	0	0	328	0	0	0	0	0	0	0	0	6	238	1498	0	0	0
AKR7A2	11.8161	2.17702	0.7208	aldo-keto reductase family 7, member A2 (aflatoxin aldehyde reductase)	40	2	0	0	0	0	131	1295	28	0	369	0	0	18	215	0	4	0	0	243	197	0	0	0
KIF18B	13.3003	2.01127	0.720924	kinesin family member 18B	420	23	2	0	0	2002	0	682	0	0	0	2	8	0	0	339	18	0	0	71	438	0	0	0
BC040208	5.98679	-2.42618	0.720924	NA	0	0	6	0	0	2	0	0	45	0	2	15	0	55	1	32	23	189	0	164	178	0	0	0
TMEM107	21.3281	1.92621	0.722296	transmembrane protein 107	38	24	116	73	2	1749	0	3	0	8	0	0	0	12	0	2	52	1	416	355	308	0	0	0
RAP2C	439.201	-2.28408	0.723911	RAP2C, member of RAS oncogene family	20	398	0	194	330	0	14	4	127	1	1342	2954	554	1093	14	0	544	0	1860	1070	256	0	0	0
MSRB1	30.8011	-2.41835	0.723911	methionine sulfoxide reductase B1	0	36	0	0	74	0	0	6	0	0	0	0	227	0	2169	0	399	0	250	966	710	0	0	0
ZNF343	2.91409	-2.25498	0.724279	zinc finger protein 343	0	1	0	3	4	0	0	0	0	6	3	15	0	8	5	1	1	9	0	34	34	0	0	0
BIN1	3.38728	-2.69608	0.726584	bridging integrator 1	0	0	2	64	0	0	0	0	0	0	0	18	18	0	8	0	18	0	234	71	241	0	0	0
HRK	2.17624	-3.27474	0.726584	harakiri, BCL2 interacting protein	0	0	62	0	0	0	0	0	1	0	0	0	0	561	0	0	44	0	0	20	9	0	0	0
TAF10	21.47	1.68192	0.726728	TAF10 RNA polymerase II, TATA box binding protein (TBP)-associated factor, 30kDa	155	8	7	18	12	11	0	15	1432	2	358	0	3	441	3	4	7	0	62	88	120	0	0	0
NDUFS6	38.2055	-1.84804	0.727099	NADH dehydrogenase (ubiquinone) Fe-S protein 6, 13kDa (NADH-coenzyme Q reductase)	0	18	6	36	24	0	519	2	10	2	8	337	22	610	207	4	14	276	10	795	567	0	0	0
CDKN1B	1.95927	2.71505	0.727099	cyclin-dependent kinase inhibitor 1B (p27, Kip1)	0	1	2	66	0	32	0	0	8	0	0	0	188	4	0	0	0	0	0	31	8	0	0	0
AK296947	3.34707	2.69729	0.727896	NA	17	0	24	7	7	0	0	0	2	4	0	0	0	0	0	0	0	0	184	417	303	0	0	0
LOC100506548	5.174	-3.19463	0.729051	uncharacterized LOC100506548	0	0	0	4	0	0	0	406	0	70	0	4	0	0	0	0	333	0	0	183	279	0	0	0
DAZAP2	388.448	-2.17031	0.72939	DAZ associated protein 2	24	2581	4	20	88	0	2	0	1909	972	0	739	6	206	4	1815	1147	2345	2090	3593	3420	0	0	0
RAD9A	29.9954	1.84767	0.72939	RAD9 homolog A (S. pombe)	36	241	18	1	13	8	0	58	56	20	17	3	0	15	60	2	3	6	22	366	459	0	0	0
RNF19A	15.5004	2.39796	0.72939	ring finger protein 19A, RBR E3 ubiquitin protein ligase	0	30	168	0	0	0	3798	22	11	0	0	28	0	0	0	20	0	0	0	222	261	0	0	0
CTDSP1	4.49606	2.72447	0.730361	CTD (carboxy-terminal domain, RNA polymerase II, polypeptide A) small phosphatase 1	3	0	0	0	191	0	36	68	0	0	0	0	0	120	4	5	0	0	0	34	169	0	0	0
LAMTOR3	17.5072	-1.97896	0.731913	late endosomal/lysosomal adaptor, MAPK and MTOR activator 3	4	2	6	118	8	26	0	0	0	56	77	0	0	50	0	0	463	0	1310	939	480	0	0	0
RPS19BP1	27.5781	2.49568	0.731986	ribosomal protein S19 binding protein 1	0	141	0	572	203	0	1269	0	2	0	0	30	0	0	0	52	0	0	0	1183	1327	0	0	0
AKAP1	14.2065	-2.33986	0.731986	A kinase (PRKA) anchor protein 1	0	16	11	0	0	1	907	0	0	0	0	235	2	0	0	0	0	1177	0	60	42	0	0	0
C6orf89	36.4901	2.37012	0.732015	chromosome 6 open reading frame 89	196	102	0	36	797	226	0	2	0	0	0	359	0	0	0	48	39	0	0	877	1863	0	0	0
C14orf178	18.9764	-2.34722	0.732015	chromosome 14 open reading frame 178	0	0	0	0	14	162	18	0	4	0	0	24	53	92	113	1	58	0	84	84	69	0	0	0
MRI1	4.18229	-2.83977	0.732015	methylthioribose-1-phosphate isomerase 1	0	0	3	0	0	79	0	0	0	0	0	0	0	81	0	7	27	30	0	181	309	0	0	0
PDZD11	324.348	2.12406	0.732894	PDZ domain containing 11	341	186	595	1175	216	0	3499	366	551	66	0	2	0	46	100	30	302	0	911	2777	1587	0	0	0
NOG	176.314	1.93484	0.73312	noggin	768	135	35	485	483	1175	0	88	35	65	12	0	71	31	65	400	1387	0	50	169	141	2703	2	0
FBXL3	72.7574	-1.53397	0.73312	F-box and leucine-rich repeat protein 3	0	52	0	0	0	1236	94	0	4	1328	0	91	392	0	0	0	0	227	3	292	62	0	92	0
DYNC1I2	523.685	1.59708	0.733493	dynein, cytoplasmic 1, intermediate chain 2	3524	260	72	658	544	693	703	2036	200	40	62	824	48	941	375	10	553	6	348	2287	1737	0	0	0
NDUFS2	186.158	2.0292	0.733493	NADH dehydrogenase (ubiquinone) Fe-S protein 2, 49kDa (NADH-coenzyme Q reductase)	855	22	2029	1	468	1434	713	14	6	757	2	126	121	6	0	798	39	0	2	2949	4480	0	0	0
SEMA4F	6.36901	2.99971	0.735993	sema domain, immunoglobulin domain (Ig), transmembrane domain (TM) and short cytoplasmic domain, (semaphorin) 4F	0	0	0	0	0	168	1108	0	0	0	0	0	1	4	0	0	0	2	2	80	530	0	0	0
DHX32	308.182	1.87298	0.736019	DEAH (Asp-Glu-Ala-His) box polypeptide 32	6	9	144	4	1448	423	4031	333	276	0	9	106	458	99	8377	331	103	92	2	1259	502	0	2	0
STAMBP	110.369	2.27708	0.736019	STAM binding protein	1981	88	299	0	0	52	118	1	1184	70	16	104	46	0	0	0	1	349	17	1481	886	0	0	0
CFDP1	94.5921	2.31856	0.736019	craniofacial development protein 1	748	485	0	32	0	0	0	90	174	2	56	0	59	711	49	0	6	30	42	1424	1049	0	0	0
ITSN1	40.3449	1.45104	0.736019	intersectin 1 (SH3 domain protein)	0	0	272	2728	2	1	0	0	138	6	62	0	1857	0	0	0	0	0	0	515	778	0	0	0
IBA57	11.9238	-2.55608	0.736019	IBA57, iron-sulfur cluster assembly homolog (S. cerevisiae)	0	0	180	271	0	0	0	0	0	0	0	2	1327	0	0	0	161	0	0	18	148	0	0	0
CSTF3	8.11383	-2.19029	0.736019	cleavage stimulation factor, 3' pre-RNA, subunit 3, 77kDa	0	0	0	0	0	0	30	117	0	70	0	0	3272	18	0	2	4	18	12	934	1060	0	0	0
SZT2	4.86527	2.16347	0.736019	seizure threshold 2 homolog (mouse)	296	16	684	0	45	0	0	0	3	6	2	2	0	0	0	0	0	0	6	356	488	0	0	0
LGMN	184.082	-2.57327	0.736511	legumain	700	54	4	0	0	80	0	0	83	1685	1051	258	80	0	0	0	0	360	1554	1542	2433	0	0	0
PIGT	113.326	2.28205	0.738238	phosphatidylinositol glycan anchor biosynthesis, class T	486	0	1919	304	14	1268	301	0	0	1645	0	12	9	152	52	72	46	0	0	1653	3877	0	0	0
SYT15	2.05736	-3.00788	0.738238	synaptotagmin XV	0	0	0	0	2	0	0	0	0	0	0	0	8	27	0	0	0	0	18	0	2	0	0	0
TSNAX	407.461	-2.35052	0.741136	translin-associated factor X	6	6	0	484	813	0	481	2	77	1557	0	823	1527	127	242	0	0	16	3362	988	544	0	0	0
KIAA0947	18.9197	-2.02251	0.741136	KIAA0947	0	95	2	36	0	0	0	0	16	0	0	6	197	1634	0	0	2	0	3418	181	2	0	0	0
GTF3C4	17.2655	-2.40745	0.741136	general transcription factor IIIC, polypeptide 4, 90kDa	8	0	139	0	0	0	46	0	2	0	0	292	1945	0	0	0	0	0	0	70	105	0	0	0
IVD	10.0794	1.86895	0.741136	isovaleryl-CoA dehydrogenase	29	6	1496	0	55	0	0	0	50	0	0	0	0	0	0	16	824	0	0	398	1249	0	0	0
TRUB1	23.8324	2.32735	0.742889	TruB pseudouridine (psi) synthase family member 1	0	0	32	151	441	0	0	20	142	0	4	232	0	337	0	0	14	0	0	171	172	0	0	0
BEX2	6.92451	2.9493	0.742889	brain expressed X-linked 2	74	107	0	57	252	0	0	0	0	7	0	0	0	0	0	0	0	0	0	231	207	0	0	0
EFHD2	4.43336	-2.61036	0.743409	EF-hand domain family, member D2	0	0	0	0	120	4	0	0	2	26	78	0	0	2	0	0	2	0	56	28	46	0	0	0
ASAH1	77.1472	-1.9004	0.744674	N-acylsphingosine amidohydrolase (acid ceramidase) 1	68	7	0	81	29	3344	39	12	5	39	154	4	85	43	337	379	0	267	0	1047	933	0	2948	0
RRN3P2	6.56909	-2.93741	0.744938	RNA polymerase I transcription factor homolog (S. cerevisiae) pseudogene 2	0	0	0	0	0	0	0	0	48	42	0	52	210	0	182	0	0	0	0	10	18	0	0	0
DCTN4	201.955	1.4722	0.746842	dynactin 4 (p62)	0	126	764	0	0	11705	1951	12	175	412	0	0	71	0	1036	0	0	0	6	1370	268	0	0	0
VAMP5	148.714	2.16889	0.746842	vesicle-associated membrane protein 5	757	0	25	1109	183	43	0	491	142	662	999	0	0	43	10	0	92	44	59	3497	2056	0	0	0
MEGF9	66.3579	2.14294	0.746842	multiple EGF-like-domains 9	6116	283	0	0	2214	0	5048	594	356	2	0	0	41	0	0	0	0	194	90	281	85	0	0	0
ATP5A1	3340.56	-1.32488	0.748937	ATP synthase, H+ transporting, mitochondrial F1 complex, alpha subunit 1, cardiac muscle	659	1310	3572	3921	1130	1022	1013	1813	3450	7055	3879	272	5908	13407	10960	2480	3711	3514	2541	15266	16707	8	4	0
IP6K1	3.17559	-3.20923	0.749457	inositol hexakisphosphate kinase 1	0	0	0	0	0	0	0	2	0	0	290	0	0	0	0	81	0	0	519	35	189	0	0	0
TIPIN	21.6014	2.47138	0.750146	TIMELESS interacting protein	0	0	296	0	0	2636	0	861	0	0	0	0	0	0	0	0	51	4	0	1620	1282	0	2	0
TM9SF1	465.578	-2.10521	0.750662	transmembrane 9 superfamily member 1	207	592	0	0	25	45	91	0	351	151	12	1098	982	3801	0	1124	573	238	1807	2490	4342	2	0	0
ADIPOR1	48.3217	1.70742	0.750662	adiponectin receptor 1	3	0	1357	783	7	8	24	3	357	322	0	6	10	21	3	9	25	82	0	2080	3700	0	0	0
ZMYM1	38.7371	1.82405	0.750662	zinc finger, MYM-type 1	0	350	0	0	36	113	0	912	282	0	8	0	0	0	2	0	1233	0	0	578	254	0	0	0
MANF	30.3471	1.9117	0.750662	mesencephalic astrocyte-derived neurotrophic factor	107	0	47	0	2	369	155	979	0	24	0	0	0	6	0	721	12	0	288	770	440	0	0	0
CNTRL	24.8552	2.01976	0.750662	centriolin	0	220	0	0	0	0	0	1266	365	0	134	0	33	0	0	0	2	6	46	92	2	0	0	0
CNTLN	22.071	1.8082	0.750662	centlein, centrosomal protein	2	0	70	2314	0	275	100	2272	4	0	2	0	136	0	327	0	2	4	16	322	242	0	0	0
DNAJC1	21.8503	2.25659	0.750662	DnaJ (Hsp40) homolog, subfamily C, member 1	0	405	0	2	0	0	153	0	722	0	0	376	0	0	0	0	0	282	0	159	65	0	606	0
B4GALT4	19.5637	2.30609	0.750662	UDP-Gal:betaGlcNAc beta 1,4- galactosyltransferase, polypeptide 4	112	0	849	0	22	88	0	91	12	30	72	0	0	0	0	0	0	0	2	611	1227	0	0	0
CBLB	15.208	-2.8647	0.750662	Cbl proto-oncogene B, E3 ubiquitin protein ligase	0	430	0	0	0	0	0	0	0	22	0	0	349	0	0	153	270	68	0	151	180	0	0	0
LOC100093631	13.7426	-1.67363	0.750662	general transcription factor II, i, pseudogene	0	147	2	4	24	6	2	7	7	6	12	8	2	8	991	3	146	18	3	101	57	0	0	0
CARD8	9.55334	2.45744	0.750662	caspase recruitment domain family, member 8	89	0	0	260	28	23	0	539	0	0	0	10	4	0	0	0	158	0	0	142	11	0	0	0
HDAC8	8.71349	1.66552	0.750662	histone deacetylase 8	0	0	0	0	750	0	0	2143	80	0	966	0	0	0	0	1	0	0	0	526	545	0	0	0
DNAJC25	7.87283	-2.81449	0.750662	DnaJ (Hsp40) homolog, subfamily C , member 25	0	0	0	0	0	0	0	33	0	129	0	41	0	0	110	373	238	0	0	78	20	0	0	0
SEMA3E	4.27697	2.53318	0.750662	sema domain, immunoglobulin domain (Ig), short basic domain, secreted, (semaphorin) 3E	146	0	4	0	0	0	12	32	33	0	0	0	0	310	0	0	4	2	0	311	633	0	0	0
MRPL38	4.06265	2.52232	0.750662	mitochondrial ribosomal protein L38	0	0	0	0	30	18	29	14	0	0	161	2	2	310	0	0	0	0	0	251	709	0	0	0
CTNNBIP1	2.65635	3.08067	0.750662	catenin, beta interacting protein 1	35	0	0	0	15	0	0	1937	0	2	0	0	0	0	0	0	0	0	0	113	109	0	0	0
CYB5D2	2.43662	-2.34536	0.750662	cytochrome b5 domain containing 2	0	0	0	57	0	0	0	2	0	0	812	0	299	0	0	20	0	261	0	457	542	0	0	0
CDC27	39.3547	1.99789	0.750865	cell division cycle 27	329	0	0	0	884	0	8	2446	50	0	33	12	444	0	90	0	0	0	3	2307	1858	0	0	0
TACO1	7.60865	-2.83828	0.750865	translational activator of mitochondrially encoded cytochrome c oxidase I	0	0	0	0	0	0	14	502	0	0	6	0	0	845	14	163	0	0	0	84	166	0	0	0
GTF2IP1	5.56333	-1.87083	0.750865	general transcription factor IIi, pseudogene 1	0	46	0	2	0	8	2	6	4	2	4	6	2	6	90	0	142	4	2	47	44	0	0	0
TMEM205	74.5849	-1.76945	0.751358	transmembrane protein 205	38	58	2	428	0	68	0	0	0	273	535	0	0	1426	0	0	28	209	0	1872	1216	0	0	0
LOXL2	32.9862	1.89613	0.751358	lysyl oxidase-like 2	720	17	0	0	2	34	12	324	1229	0	9	535	0	0	19	0	78	4	2	485	6570	0	8	0
SOX4	1844.81	-1.59177	0.751423	SRY (sex determining region Y)-box 4	276	838	541	1174	4	2210	21947	1147	877	17419	790	1517	5588	4092	5363	2	947	7071	1504	6737	1859	30	22	0
PAPSS1	61.1775	-1.98245	0.751423	3'-phosphoadenosine 5'-phosphosulfate synthase 1	0	0	0	0	0	0	6	696	44	110	1022	0	442	0	0	0	2	12	4514	1985	1747	0	0	0
ZNF282	48.0511	2.33416	0.751423	zinc finger protein 282	210	423	246	547	0	0	0	22	0	0	0	0	0	1073	136	0	0	0	0	85	34	0	0	0
TMEM222	35.6571	2.04791	0.751423	transmembrane protein 222	0	0	430	0	0	0	0	2239	2825	36	0	42	10	2	0	8	25	0	0	368	1252	6	2	0
ACBD5	27.4611	-2.34117	0.751423	acyl-CoA binding domain containing 5	6	0	0	0	0	34	0	0	635	0	753	212	0	275	0	0	18	0	0	333	284	0	0	0
CD82	27.0715	-2.17159	0.751423	CD82 molecule	0	0	0	0	6	0	0	19	52	0	0	0	0	2921	134	0	0	237	1716	618	2671	0	0	0
FBF1	4.02715	2.51038	0.751423	Fas (TNFRSF6) binding factor 1	0	0	0	0	30	17	29	14	0	0	156	2	2	306	0	0	0	0	0	270	699	0	0	0
RNF187	2.43642	2.86821	0.751423	ring finger protein 187	0	0	0	346	39	0	462	0	0	0	0	263	0	1	0	0	0	0	0	57	17	0	0	0
GFPT1	83.5082	-1.89244	0.751889	glutamine--fructose-6-phosphate transaminase 1	0	0	9	0	253	0	9	275	17	0	0	0	0	56	846	1243	3692	1457	36	943	701	0	0	0
PFKL	1.90213	-2.73917	0.751909	phosphofructokinase, liver	0	0	0	0	2	0	0	1	87	0	0	0	0	0	12	2	22	0	6	559	3814	0	8	0
NDFIP1	221.455	-1.92	0.752601	Nedd4 family interacting protein 1	66	89	0	16	0	8	793	133	8	386	85	166	78	373	370	2878	24	41	2	1032	855	29	8	0
RHOQ	44.0243	2.00982	0.752601	ras homolog family member Q	182	173	4111	100	202	138	0	2854	14	289	0	0	0	2	2	0	241	6	0	1566	286	0	0	0
DUSP12	36.4199	1.96747	0.752601	dual specificity phosphatase 12	0	276	0	1015	0	30	177	49	180	36	6	0	0	0	212	0	272	2	0	1137	1015	20	0	0
INO80	27.5869	2.25763	0.752601	INO80 complex subunit	5	0	307	0	0	0	0	3169	0	43	0	0	132	0	0	154	0	0	0	127	10	0	0	0
PPP6R2	4.40819	-2.88302	0.752601	protein phosphatase 6, regulatory subunit 2	0	0	0	0	0	0	0	0	96	0	326	16	0	0	0	0	60	271	0	81	26	0	0	0
AX747853	2.96928	2.85061	0.752601	NA	17	0	14	25	0	1	0	0	0	0	4	0	0	0	0	0	0	0	0	80	372	0	0	0
RFX7	2.61339	3.1664	0.752601	regulatory factor X, 7	0	0	357	0	175	0	0	0	48	0	0	0	0	0	0	0	2	0	0	187	10	0	0	0
KIAA1244	2.36963	-2.87249	0.752601	KIAA1244	0	0	0	0	40	0	3	0	0	0	0	0	24	0	0	0	19	54	0	110	109	0	0	0
BDNF-AS	33.9206	2.315	0.752796	BDNF antisense RNA	0	236	80	166	289	0	0	167	59	0	0	0	0	0	0	813	62	2	0	186	140	0	0	0
AK124930	114.037	-2.14451	0.752916	NA	78	54	0	110	0	48	2	73	0	4	2	6	130	2	828	1271	169	69	0	372	254	0	0	0
HEXB	99.8121	-1.93364	0.753437	hexosaminidase B (beta polypeptide)	0	0	24	2594	62	45	259	0	4	4	1	315	806	0	6920	0	217	24	2	4295	9693	0	16	0
FLJ00313	5.71374	-2.44114	0.754686	NA	0	0	0	3	0	2	3	8	0	14	178	0	0	0	20	0	40	19	0	12	16	0	0	0
AREL1	37.7799	2.02629	0.755333	apoptosis resistant E3 ubiquitin protein ligase 1	0	89	146	0	270	1114	0	4016	19	0	0	0	2	0	0	7	96	107	2	163	1649	0	0	0
MATN2	312.721	2.24568	0.755356	matrilin 2	126	467	0	2527	325	5652	2	1630	432	120	0	0	10	6	0	0	2219	1360	47	2135	6923	5	0	0
CWF19L2	20.3507	1.87946	0.755356	CWF19-like 2, cell cycle control (S. pombe)	7	7	110	74	3	1719	0	62	743	0	0	2	0	18	49	18	486	0	0	578	929	0	0	0
NUTM2A-AS1	18.8769	2.18702	0.756633	NUTM2A antisense RNA 1	0	256	22	24	161	19	0	44	32	0	0	6	274	0	0	12	417	1	0	317	380	0	0	0
PSMD10	31.5498	1.81891	0.756682	proteasome (prosome, macropain) 26S subunit, non-ATPase, 10	0	969	0	0	668	262	4	150	0	0	2	0	32	0	0	0	0	507	0	3312	2368	0	2	0
ROR1	3.46338	2.96299	0.756682	receptor tyrosine kinase-like orphan receptor 1	0	104	84	0	0	0	0	71	0	0	0	0	0	0	0	0	0	0	99	174	194	0	0	0
PFKFB2	942.054	-2.28411	0.758753	6-phosphofructo-2-kinase/fructose-2,6-biphosphatase 2	4	1154	0	0	590	522	48	0	3	2394	0	1954	1927	1242	667	3063	2677	2035	0	1058	241	0	0	0
C12orf4	51.2468	-1.70846	0.758958	chromosome 12 open reading frame 4	0	0	193	0	0	0	0	0	386	0	0	0	3871	0	0	0	234	215	0	644	610	0	0	0
MOB3B	7.95744	2.53355	0.758958	MOB kinase activator 3B	48	0	0	0	20	44	0	50	0	0	0	0	6	0	0	0	0	0	1716	398	392	0	0	0
METTL3	513.712	1.88053	0.760099	methyltransferase like 3	32	84	1794	3359	379	2767	1253	0	39	35	146	260	77	0	1193	208	559	5	124	1645	2147	0	0	0
PPP2R5C	471.45	2.1157	0.760927	protein phosphatase 2, regulatory subunit B', gamma	0	72	0	2268	6189	18	274	4237	1720	154	141	0	0	218	900	86	1676	14	72	2385	2026	0	2	0
GCDH	5.00717	2.96436	0.760927	glutaryl-CoA dehydrogenase	0	299	0	144	0	116	0	0	0	0	0	0	0	137	0	0	0	0	0	134	234	0	0	0
C12orf10	7.00636	-2.87443	0.761244	chromosome 12 open reading frame 10	0	271	0	0	0	0	0	0	0	0	0	28	84	333	0	0	0	0	326	757	987	0	0	0
CCAR1	1553.09	-1.84538	0.761614	cell division cycle and apoptosis regulator 1	14	232	2	218	393	1217	4680	112	1086	578	1760	2	3856	11542	3043	824	3058	0	7278	3139	3701	0	8	0
MARCKS	274.3	1.2335	0.761614	myristoylated alanine-rich protein kinase C substrate	0	1031	552	77	0	1873	460	0	9973	28	0	0	2141	0	12	0	0	0	0	3551	1252	6777	0	0
CWC27	269.375	2.39188	0.762218	CWC27 spliceosome-associated protein homolog (S. cerevisiae)	1475	3020	903	0	1165	22	709	4	234	0	0	104	0	334	8095	0	152	0	0	1432	2491	2	0	0
GLE1	101.19	-2.08319	0.762218	GLE1 RNA export mediator	24	1079	2	0	0	128	0	0	83	4	671	32	220	650	7	521	2	340	7	521	1445	0	0	0
SFMBT2	83.231	2.09166	0.762218	Scm-like with four mbt domains 2	90	0	0	4	174	356	1461	325	452	18	0	42	8	836	0	0	839	8	6	94	10	0	0	0
RRP1B	42.6444	-1.93448	0.762218	ribosomal RNA processing 1B	0	0	0	0	381	0	483	2	0	319	0	0	19	0	122	2	1285	163	0	598	559	2	0	0
PDE4D	40.3906	-1.52638	0.762218	phosphodiesterase 4D, cAMP-specific	0	1	0	0	0	0	1472	13	3	1	0	4850	1168	20	0	0	0	241	6	36	0	0	0	0
ASF1B	25.5282	2.04655	0.762218	anti-silencing function 1B histone chaperone	0	110	60	0	62	0	0	823	422	0	4	0	0	0	0	0	168	2	88	2438	4818	0	0	0
ZBED5	23.4285	2.14077	0.762218	zinc finger, BED-type containing 5	20	31	0	0	1573	0	0	0	188	0	0	0	318	0	0	0	38	196	0	519	642	0	2	0
HDHD1	15.3333	-2.70396	0.762218	haloacid dehalogenase-like hydrolase domain containing 1	0	20	0	0	0	0	0	0	0	0	0	0	768	192	74	0	325	48	0	753	1051	0	0	0
TERF2IP	8.57747	-2.359	0.762218	telomeric repeat binding factor 2, interacting protein	0	0	2	0	0	0	0	0	17	1561	0	0	0	13	504	4	140	0	0	388	74	0	0	0
ZNF184	5.14039	-2.36781	0.762218	zinc finger protein 184	2	2724	0	26	0	0	0	0	0	0	94	0	0	0	0	0	93	0	0	184	439	0	0	0
TNFAIP3	3.34919	2.93828	0.762218	tumor necrosis factor, alpha-induced protein 3	0	0	0	0	0	0	0	33	34	163	0	0	0	0	0	0	0	2	2	8	41	0	0	0
LOC100505549	3.27118	2.12661	0.762218	NA	0	6	25	0	365	2226	0	0	0	0	0	0	0	0	0	0	273	6	0	71	9	0	0	0
LRRC37A	2.07795	2.81108	0.762218	leucine rich repeat containing 37A	15	0	17	0	0	0	0	4	0	2	0	0	0	1	0	0	0	0	0	78	7	0	0	0
CSNK2A3	2.00787	-2.69617	0.762218	casein kinase 2, alpha 3 polypeptide	0	2	0	0	0	0	0	36	0	0	0	0	0	11	0	0	4	5	26	7	31	0	0	0
CCAT1	4.20325	-3.13878	0.763402	colon cancer associated transcript 1 (non-protein coding)	0	2	0	0	0	0	1288	0	0	0	0	774	79	0	0	0	0	0	0	29	7	0	0	0
ELL3	1.93095	-2.65126	0.763402	elongation factor RNA polymerase II-like 3	1	0	1	0	0	0	0	0	1	22	0	3	0	0	56	0	0	1	1	38	1	0	0	0
ZXDC	10.7095	1.65376	0.763554	ZXD family zinc finger C	34	0	680	76	376	0	0	6	0	0	703	18	1	0	0	3	0	2	0	206	36	0	0	0
ALG2	7.83064	-2.80659	0.763554	ALG2, alpha-1,3/1,6-mannosyltransferase	0	6	0	1	0	0	4	0	0	0	0	23	0	1285	0	0	0	0	175	582	729	0	0	0
PRPF38A	649.766	-2.05027	0.764429	pre-mRNA processing factor 38A	0	132	1494	126	208	2	300	0	809	310	0	9387	2473	11	5031	403	14	2372	264	1498	1883	0	0	0
RHOBTB3	550.993	-1.7969	0.764429	Rho-related BTB domain containing 3	320	318	22	229	135	52	7448	858	14	429	134	3444	3629	16	898	3	409	4	1	564	385	0	2	0
SNORA8	274.296	2.37624	0.764429	small nucleolar RNA, H/ACA box 8	1308	738	0	531	1325	81	0	725	99	0	0	0	0	16	9	1269	342	139	0	723	277	0	0	0
HNRNPH2	225.441	1.5794	0.764429	heterogeneous nuclear ribonucleoprotein H2 (H')	70	73	809	4008	1075	205	290	10	585	2	15	567	810	80	116	31	167	20	17	3079	7362	0	0	0
UBE2D2	223.332	2.31967	0.764429	ubiquitin-conjugating enzyme E2D 2	1755	379	114	0	0	13	14	1706	58	84	0	89	0	0	0	4	316	50	93	838	480	2	0	0
PSG6	190.04	-1.61571	0.764429	pregnancy specific beta-1-glycoprotein 6	521	0	0	569	18	300	2	22	21	364	0	0	2	869	2	0	1099	2021	909	3187	2880	2	0	0
CYLD	164.755	-2.03266	0.764429	cylindromatosis (turban tumor syndrome)	100	34	18	394	0	506	2	38	0	556	36	243	0	1809	0	221	3362	12	3810	924	862	0	0	0
TRIP11	113.378	1.22561	0.764429	thyroid hormone receptor interactor 11	44	0	204	5565	0	169	96	553	573	0	0	0	2386	0	0	0	26	0	0	870	888	0	0	0
HADH	53.8392	-2.46152	0.764429	hydroxyacyl-CoA dehydrogenase	0	24	20	0	0	0	0	442	0	0	402	228	1457	105	0	68	26	0	1318	1405	920	0	0	0
GATAD2B	51.6607	-2.01227	0.764429	GATA zinc finger domain containing 2B	0	30	0	270	0	60	0	0	0	574	2339	44	0	0	0	1081	0	2	1572	187	40	0	0	0
CPED1	44.8373	2.02654	0.764429	cadherin-like and PC-esterase domain containing 1	8	0	156	0	2	384	0	0	1249	0	0	0	0	536	724	0	0	0	73	458	297	0	0	0
ACBD3	31.0485	1.67182	0.764429	acyl-CoA binding domain containing 3	224	2	130	10	21	5	4678	1404	1176	0	0	175	0	15	10	89	6	1	8	236	13	0	0	0
ANO6	30.4919	-2.05548	0.764429	anoctamin 6	227	0	0	0	472	21	0	0	0	10	0	20	0	2	46	2088	332	0	52	496	294	0	0	0
HILPDA	21.3726	2.70274	0.764429	hypoxia inducible lipid droplet-associated	118	0	104	0	0	385	178	0	24	0	0	0	0	0	0	80	81	0	0	230	394	0	0	0
CC2D1B	21.2344	-1.98835	0.764429	coiled-coil and C2 domain containing 1B	6	0	0	237	0	0	246	14	0	0	800	5	0	241	2	0	665	8	0	33	332	0	0	0
ARF3	15.3751	-2.47615	0.764429	ADP-ribosylation factor 3	0	0	308	3	0	26	0	0	0	0	12	114	0	0	170	1168	0	0	0	520	1086	0	0	0
YEATS2	5.17564	2.84542	0.764429	YEATS domain containing 2	83	0	0	0	302	451	0	0	0	0	0	2	0	0	0	0	91	0	0	104	214	0	0	0
KIAA1522	4.34675	-2.47024	0.764429	KIAA1522	0	0	4	0	0	496	0	0	0	396	0	36	0	0	682	0	0	16	0	123	146	0	0	0
APEX2	3.89497	2.1955	0.764429	APEX nuclease (apurinic/apyrimidinic endonuclease) 2	0	36	0	0	22	0	0	0	0	0	0	0	0	0	2624	1824	0	0	0	835	936	0	0	0
NHLRC2	3.24349	-2.80316	0.764429	NHL repeat containing 2	0	0	0	0	0	0	277	0	0	0	0	106	42	0	14	0	120	0	0	178	39	0	0	0
MANSC1	3.05203	-2.37815	0.764429	MANSC domain containing 1	0	0	0	0	0	0	0	1229	4	24	0	0	0	0	6	7	0	6	4	418	283	0	0	0
ACYP1	5.32765	-2.63187	0.766327	acylphosphatase 1, erythrocyte (common) type	0	2	0	0	0	0	0	398	0	2	0	189	70	0	0	0	11	261	0	153	96	0	0	0
LOC100288637	4.94463	2.83839	0.766327	OTU domain containing 7A pseudogene	42	0	0	0	0	0	0	0	47	0	0	0	322	0	0	0	290	1	0	9	8	0	1	0
MRPL24	37.3979	1.94528	0.76648	mitochondrial ribosomal protein L24	67	0	62	58	0	261	198	2117	0	0	0	339	94	0	0	16	0	3	6	644	800	0	0	0
TMED3	64.9031	2.02643	0.768708	transmembrane emp24 protein transport domain containing 3	0	555	304	0	17	777	958	2	110	0	0	154	0	2	0	4	4	296	0	2309	3214	0	0	0
AUNIP	4.54079	-2.92446	0.769507	aurora kinase A and ninein interacting protein	0	0	95	0	0	0	0	0	0	100	0	0	0	469	110	0	0	0	0	314	90	0	0	0
GRINA	6.4477	-2.18799	0.770629	glutamate receptor, ionotropic, N-methyl D-aspartate-associated protein 1 (glutamate binding)	0	0	6	3	0	0	14	0	0	6	4	124	0	1	7	78	10	14	0	28	16	0	0	0
SNORD49B	8.57663	-2.63608	0.771136	small nucleolar RNA, C/D box 49B	41	0	0	0	0	0	0	0	5	49	4	0	0	235	350	0	70	0	0	332	266	0	0	0
JAM3	9.66022	2.44457	0.771417	junctional adhesion molecule 3	119	0	20	1097	0	0	0	0	17	2	0	0	0	0	0	0	8	0	20	675	589	0	0	0
BC062328	32.3305	-1.56528	0.771585	NA	0	0	0	0	0	0	1553	4	0	59	0	322	3703	19	0	0	1	12	222	507	155	3	0	0
FAH	46.3695	-1.82385	0.771609	fumarylacetoacetate hydrolase (fumarylacetoacetase)	0	1	23	0	331	0	0	270	0	0	0	0	293	0	107	0	1486	0	585	1192	1723	0	0	0
PEX5L	5.34465	2.00053	0.771609	peroxisomal biogenesis factor 5-like	0	65	0	1	0	509	0	0	6	0	2147	12	2	2	0	0	6	0	10	32	0	0	0	0
AX748200	342.873	1.9156	0.773517	NA	150	31	865	0	1409	1163	3466	0	0	178	23	5	106	237	364	105	115	1833	245	3625	2494	0	0	0
ARMC9	27.5926	-2.18526	0.773517	armadillo repeat containing 9	0	20	0	5	47	0	0	0	0	832	4893	0	0	615	0	0	0	14	0	994	1603	0	0	0
CHERP	11.1519	-2.4621	0.775553	calcium homeostasis endoplasmic reticulum protein	0	0	0	2	0	0	24	0	142	0	0	68	10	2	931	0	2	0	160	137	147	0	0	0
PHKB	64.9793	-2.0791	0.775572	phosphorylase kinase, beta	3	0	22	0	172	297	0	2	2	86	228	2	0	2181	422	252	1538	0	102	1064	900	15	11	0
NFIL3	8.68021	-3.11572	0.776772	nuclear factor, interleukin 3 regulated	0	0	4	0	0	0	0	0	0	0	0	0	5507	0	0	0	175	0	0	70	46	0	0	0
IRF2BPL	116.847	-1.80657	0.777429	interferon regulatory factor 2 binding protein-like	0	0	93	145	0	87	50	134	8	225	351	217	533	315	86	8	44	6	122	46	26	0	353	0
LOC550643	116.571	-1.97318	0.777429	uncharacterized LOC550643	0	0	6	250	0	0	0	0	332	438	0	463	2	1270	0	541	207	973	0	998	494	0	0	0
BIRC2	213.45	2.1075	0.77796	baculoviral IAP repeat containing 2	2	24	2022	2360	1500	82	0	1664	12	212	14	68	0	0	97	2	40	0	2888	1711	1306	0	2	0
HCCS	44.3965	1.90395	0.780631	holocytochrome c synthase	0	0	8	0	38	457	616	0	1467	0	0	36	0	0	312	5	0	358	0	1235	1272	0	2	0
PDXP	5.14541	2.68324	0.780631	pyridoxal (pyridoxine, vitamin B6) phosphatase	0	0	28	0	0	0	12	341	48	0	0	0	0	0	0	0	7	253	0	106	8	0	0	0
SH3BP1	5.14541	2.68324	0.780631	SH3-domain binding protein 1	0	0	28	0	0	0	12	341	48	0	0	0	0	0	0	0	7	253	0	108	8	0	0	0
PNISR	593.294	1.90543	0.780891	PNN-interacting serine/arginine-rich protein	88	4	2151	72	2397	2	1249	1273	2443	2	1221	552	9	13	1050	0	733	17	13	3021	1994	2	0	2
KIAA1841	16.0665	-2.65532	0.782807	KIAA1841	0	0	99	0	0	197	0	0	0	0	0	0	0	66	0	10	1255	0	305	202	38	0	0	0
TMEM59	714.803	-1.71083	0.784212	transmembrane protein 59	398	892	0	118	13	252	183	279	740	1191	611	1002	1528	659	3774	0	2360	554	547	10311	7128	4	2	0
MSL3	29.6506	-2.15034	0.784212	male-specific lethal 3 homolog (Drosophila)	10	23	0	0	0	65	0	0	0	0	0	0	167	429	4505	0	0	0	0	739	317	0	0	0
RARS2	183.55	2.24469	0.784614	arginyl-tRNA synthetase 2, mitochondrial	860	734	585	586	38	96	164	0	0	2052	277	4	0	0	0	26	83	2	0	2662	1280	0	0	0
COG7	22.946	-2.15074	0.784614	component of oligomeric golgi complex 7	0	0	0	0	0	48	51	1	0	0	1830	83	64	0	0	237	17	0	0	107	279	0	0	0
MCTP1	8.24996	2.71991	0.784614	multiple C2 domains, transmembrane 1	99	59	2	0	61	19	0	0	0	0	0	0	0	0	0	0	0	10	0	387	349	0	2	0
RRAS	2.58901	2.76201	0.785764	related RAS viral (r-ras) oncogene homolog	21	0	0	0	26	0	0	0	0	0	0	0	0	455	0	0	0	489	2	306	566	0	0	0
CCNB1	1850.65	2.15917	0.787305	cyclin B1	7934	12580	2	0	8843	9946	114	21046	1896	225	122	0	5879	62	0	896	6509	173	0	7770	5520	8	12	0
GLG1	1373.8	-1.60683	0.787305	golgi glycoprotein 1	22	983	69	1114	566	208	1780	941	1133	2553	2934	2033	0	5417	42	1939	4980	1120	1407	2134	1169	0	0	0
MAPRE1	804.491	1.75657	0.787305	microtubule-associated protein, RP/EB family, member 1	216	394	1082	613	40	5709	1496	3512	2036	34	47	190	1508	1148	647	153	512	0	0	2900	1780	1	2	0
PITHD1	329.674	-1.80103	0.787305	PITH (C-terminal proteasome-interacting domain of thioredoxin-like) domain containing 1	0	208	234	119	211	131	169	248	8	28	518	336	0	2747	3292	87	169	6	55	667	803	0	0	0
2016-03-01	24.9498	-1.96414	0.787305	mitochondrial amidoxime reducing component 1	0	218	0	531	0	2	0	0	0	111	0	0	0	0	2114	0	2	0	170	202	86	0	0	0
TBRG4	8.69547	1.79241	0.787305	transforming growth factor beta regulator 4	0	0	0	52	69	0	26	6	2	2	4264	4	0	0	0	2	4	14	0	1150	2775	0	4	0
TIMP3	2215.57	1.74952	0.787725	TIMP metallopeptidase inhibitor 3	0	4148	1841	7356	1263	7207	4826	1788	9867	1920	178	2	1002	18	3599	2848	844	4	1158	4144	983	2	10	0
PPIE	144.198	-1.67305	0.787725	peptidylprolyl isomerase E (cyclophilin E)	0	32	0	0	66	978	4	0	0	338	1610	36	0	0	589	0	595	2176	0	1667	1692	0	0	0
PAWR	91.3678	2.26955	0.787725	PRKC, apoptosis, WT1, regulator	31	4	409	0	43	351	335	602	1657	0	43	128	2	0	0	0	0	65	0	369	19	0	0	0
BC013599	27.0218	2.44713	0.787725	NA	108	262	0	0	163	0	0	107	46	0	0	5	342	0	0	0	280	0	0	167	111	0	0	0
MARK3	26.9614	2.12236	0.787725	MAP/microtubule affinity-regulating kinase 3	0	0	46	692	140	0	2	328	141	0	5	0	73	2	0	0	16	0	63	399	189	2	2	0
ZNF518A	18.2871	2.12891	0.787725	zinc finger protein 518A	0	0	0	431	295	1509	0	63	0	0	0	235	127	0	0	0	0	0	0	113	2	1803	2	0
ATP6AP1	17.633	2.35176	0.787725	ATPase, H+ transporting, lysosomal accessory protein 1	0	138	0	0	3	111	828	56	0	0	2	81	0	13	0	0	2	0	34	599	641	0	0	0
CNOT8	16.6004	-1.85145	0.787725	CCR4-NOT transcription complex, subunit 8	0	24	0	0	303	0	304	0	4	0	0	2	0	4985	0	0	0	100	0	1425	1129	0	0	0
LSM7	13.5406	2.00155	0.787725	LSM7 homolog, U6 small nuclear RNA associated (S. cerevisiae)	105	18	17	10	6	82	0	0	0	12	5	10	0	2	4	0	13	0	4	697	337	0	0	0
EMC6	6.73028	2.1438	0.787725	ER membrane protein complex subunit 6	2	16	36	0	22	33	2	0	2	0	0	0	4	2	298	16	0	0	0	1176	716	0	0	0
FAM86B2	3.3769	-2.95444	0.787725	family with sequence similarity 86, member B2	0	0	0	0	0	4	0	0	0	26	0	0	0	0	75	0	30	0	0	8	42	0	0	0
ZNF593	2.53967	2.6426	0.787725	zinc finger protein 593	237	0	28	219	6	0	0	0	5	0	0	5	0	0	0	0	0	0	0	420	428	0	0	0
IER3	2.12746	2.60953	0.787725	immediate early response 3	4	17	0	221	0	0	0	14	0	0	69	0	137	0	0	0	0	0	0	36	89	0	0	0
FXR1	379.744	2.09177	0.789871	fragile X mental retardation, autosomal homolog 1	0	1962	343	1371	36	532	0	140	1773	167	0	612	2	4859	0	15	128	84	2	2177	2189	0	0	0
CTPS2	3.83173	-2.85697	0.790684	CTP synthase 2	0	0	0	663	0	0	0	0	0	0	0	0	0	0	0	336	66	0	160	194	62	0	0	0
BDNF	149.843	1.72473	0.792674	brain-derived neurotrophic factor	20	357	362	532	700	0	0	385	144	0	2	0	0	0	0	941	588	8	0	448	364	0	2	0
AK093534	8.40919	2.23669	0.792674	NA	0	7	44	55	0	24	0	141	133	0	1	4	0	16	0	72	0	0	0	147	130	0	0	0
ENO1	23566	-1.066	0.793032	enolase 1, (alpha)	32922	11685	4212	19726	12869	17115	27516	15066	17224	15909	56648	40179	41632	33512	37852	33548	34948	12987	47801	71316	118903	8	10246	2
FTSJ3	83.684	-1.93523	0.793032	FtsJ homolog 3 (E. coli)	8	22	71	1	7	53	207	0	0	0	115	281	117	697	37	281	10	93	0	464	1939	0	0	0
TXNDC15	36.8733	-1.96709	0.793032	thioredoxin domain containing 15	2	0	0	14	61	4	340	0	2	0	0	178	64	0	6	625	214	4	386	668	380	0	2	0
NFATC3	19.0388	1.58359	0.793032	nuclear factor of activated T-cells, cytoplasmic, calcineurin-dependent 3	0	0	0	0	0	241	1168	0	1388	0	0	1317	0	24	1	0	0	0	0	250	82	0	0	0
BYSL	2.50398	2.93529	0.793032	bystin-like	0	0	0	56	163	0	2	0	0	46	0	0	0	0	4	0	0	0	0	106	886	0	0	0
CASC3	54.6647	-1.97458	0.796488	cancer susceptibility candidate 3	34	44	0	0	88	0	0	3	0	0	0	224	0	0	0	5566	1208	0	642	160	230	0	0	0
TBC1D22B	3.20562	-3.02426	0.797121	TBC1 domain family, member 22B	0	0	0	0	0	0	0	0	2	0	0	0	0	92	0	351	0	0	0	34	218	0	0	0
RBMS1	378.858	1.87888	0.79726	RNA binding motif, single stranded interacting protein 1	3279	105	593	40	155	594	317	1338	2	0	12	0	892	285	4143	62	171	8	2	1004	839	0	0	0
GFM2	46.2746	-2.08681	0.79726	G elongation factor, mitochondrial 2	0	20	6	129	22	15	31	2	19	0	0	1806	96	0	241	469	137	0	0	597	1480	2	0	0
REST	39.9653	2.26346	0.79726	RE1-silencing transcription factor	12	10	1017	189	311	17	0	0	120	177	0	234	0	0	22	0	0	0	24	1418	343	21	56	0
PLCE1	9.25651	-2.60539	0.79726	phospholipase C, epsilon 1	0	1	0	0	13	0	0	0	1	0	0	0	0	0	83	115	23	0	927	160	51	0	0	0
SYDE1	5.5961	2.22714	0.79726	synapse defective 1, Rho GTPase, homolog 1 (C. elegans)	0	0	0	30	2	0	4	44	28	0	6	2	0	2	0	0	0	2	6	16	18	0	0	0
SLAMF7	4.8359	2.93547	0.79726	SLAM family member 7	0	0	39	0	0	0	0	56	77	4	0	0	0	0	0	0	0	0	0	358	515	0	0	0
STAM2	6.40299	-1.47818	0.797698	signal transducing adaptor molecule (SH3 domain and ITAM motif) 2	0	0	2226	0	0	0	0	36	0	805	5	66	0	7	0	0	8	0	0	894	668	0	0	0
ADRM1	37.8545	1.8975	0.798065	adhesion regulating molecule 1	46	4	0	2	253	0	139	17	188	0	20	8	18	26	0	84	16	2	8	1029	3045	0	2	0
ATP6AP2	701.556	-1.91017	0.799409	ATPase, H+ transporting, lysosomal accessory protein 2	0	0	4	461	999	10	686	364	291	3968	177	0	578	391	612	379	526	1300	2782	3462	2766	0	0	0
CSNK1E	3.69116	2.51465	0.800835	casein kinase 1, epsilon / LOC400927-CSNK1E readthrough	0	18	0	0	0	0	24	37	0	1	0	265	0	0	0	6	0	0	2	178	128	0	2	0
CCDC148	5.66634	-2.45618	0.800912	coiled-coil domain containing 148	1317	0	0	0	0	0	0	0	0	0	0	0	0	54	93	0	140	0	0	405	129	0	0	0
DYNC1LI1	30.0806	-1.99954	0.802231	dynein, cytoplasmic 1, light intermediate chain 1	0	0	0	0	34	0	354	0	42	2	2	4	0	164	2	4	2762	16	372	1024	916	0	24	0
PPP1R18	2.88412	2.69579	0.802231	protein phosphatase 1, regulatory subunit 18	6	0	0	0	22	0	42	0	0	0	385	2	0	0	0	4	0	0	0	164	36	0	0	0
NSUN2	31.6732	-1.83424	0.802958	NOP2/Sun RNA methyltransferase family, member 2	29	0	12	0	12	486	331	0	0	0	0	215	2696	0	0	128	18	20	0	489	1453	0	0	0
TLN1	137.389	-1.57701	0.803934	talin 1	130	57	12	2032	53	2717	38	7	42	15	224	2	6	838	2	997	371	94	44	318	391	12	4	0
GMPPA	3.00322	-3.00296	0.803934	GDP-mannose pyrophosphorylase A	2	306	0	0	0	0	0	0	0	90	0	0	0	0	0	76	0	0	0	750	1339	0	0	0
HMGA2	125.24	2.0584	0.805372	high mobility group AT-hook 2	192	140	784	0	177	3	0	201	412	69	108	0	6	0	108	3831	70	0	2	545	269	0	0	0
SNORA61	23.1385	2.0543	0.805392	small nucleolar RNA, H/ACA box 61	0	574	0	0	235	427	0	0	0	585	0	0	0	0	0	32	0	0	0	61	103	0	0	0
PIGK	203.369	1.16485	0.805579	phosphatidylinositol glycan anchor biosynthesis, class K	0	0	81	860	6	8384	0	8	1059	2	0	2024	2	9	178	34	732	18	24	2662	1683	0	0	0
ERGIC1	41.6501	-1.79378	0.805579	endoplasmic reticulum-golgi intermediate compartment (ERGIC) 1	0	54	18	29	14	8	8	2	20	5	192	10	15	1	2	635	383	21	0	707	1751	0	0	0
SWAP70	475.319	-1.95371	0.805928	SWAP switching B-cell complex 70kDa subunit	2395	64	327	12	172	0	1143	0	8	594	48	2	0	4809	246	808	270	122	3690	780	2080	0	0	0
ATG7	127.594	-1.53365	0.805928	autophagy related 7	88	0	72	13	0	41	0	630	652	646	0	0	0	36	188	0	6	839	6185	1248	1041	0	0	0
RPP21	34.413	-1.83323	0.805928	ribonuclease P/MRP 21kDa subunit	166	3	8	0	8	0	58	47	1	0	10	60	102	0	61	154	94	89	6	497	314	0	0	0
UBE3B	9.8915	2.02421	0.805928	ubiquitin protein ligase E3B	0	0	0	0	960	688	0	0	891	0	0	0	0	184	0	0	120	0	0	499	731	18	12	0
UBE2M	7.41488	-2.01702	0.805928	ubiquitin-conjugating enzyme E2M	0	0	0	2	10	12	2	2	0	12	27	13	16	59	0	0	2	4	0	24	30	0	0	0
CYC1	151.115	-1.95988	0.805974	cytochrome c-1	0	0	0	0	236	16	1439	158	20	66	1101	171	354	54	2	140	416	37	14	2050	2936	0	0	0
PPP2R1A	346.328	-1.69508	0.806282	protein phosphatase 2, regulatory subunit A, alpha	0	40	282	424	561	34	36	38	20	70	65	8	12	180	2639	3025	222	282	667	1371	6493	0	0	0
SLC39A6	105.84	2.40333	0.806282	solute carrier family 39 (zinc transporter), member 6	0	97	0	695	0	0	538	705	256	0	62	18	81	0	262	0	0	0	57	346	666	0	0	0
FLVCR1	15.4297	1.4588	0.806282	feline leukemia virus subgroup C cellular receptor 1	0	118	0	0	1109	0	0	0	0	0	0	1083	668	0	0	0	0	0	2	201	91	0	0	0
TRAPPC3	6.78304	1.87806	0.806282	trafficking protein particle complex 3	132	0	0	0	0	3	37	99	0	0	0	10	0	0	0	0	10	2679	0	356	725	0	0	0
ELL2	1012.34	-1.52167	0.80808	elongation factor, RNA polymerase II, 2	93	435	195	14	132	777	6	1370	1836	2301	753	3820	729	495	2476	1374	2581	6	2138	1721	596	10	12	0
GARS	981.547	1.81682	0.80808	glycyl-tRNA synthetase	3496	1655	833	2251	978	1153	3687	3	2963	0	1503	177	85	111	0	196	14	1339	40	2900	6364	3	2	0
FAM120A	551.857	2.1822	0.80808	family with sequence similarity 120A	969	873	0	2111	454	237	3824	3139	98	272	0	18	0	0	396	1241	179	0	0	1681	516	2	6	0
PLTP	78.5272	1.89631	0.80808	phospholipid transfer protein	26	7	100	754	0	93	156	379	9	89	0	10	3	163	43	0	25	0	34	379	1242	0	0	0
BC034684	7.14507	2.52255	0.80808	NA	0	0	253	877	0	0	0	0	92	0	0	0	0	0	0	0	9	79	0	341	632	0	0	0
ZNF830	3.78248	2.49628	0.80808	zinc finger protein 830	16	0	0	0	42	0	14	0	0	175	2	485	0	0	0	4	0	0	0	114	216	0	0	0
HNRNPR	1357.22	-1.23558	0.808457	heterogeneous nuclear ribonucleoprotein R	376	686	759	584	1714	1000	863	7084	786	273	479	646	976	593	2235	7478	1197	4422	2670	3086	4132	2	3	0
PCCB	87.2287	2.00952	0.808457	propionyl CoA carboxylase, beta polypeptide	43	17	794	1757	18	0	2046	0	183	0	0	49	32	148	12	35	2	0	2625	1357	2184	0	0	0
SHISA5	79.2323	1.80657	0.808457	shisa family member 5	228	283	120	76	1	32	58	9	386	0	30	0	1566	150	92	0	4	2	116	978	3170	0	0	0
COL18A1	26.5756	1.80923	0.808457	collagen, type XVIII, alpha 1	4	103	1585	0	4	21	0	141	48	0	0	0	0	224	40	0	22	2	61	224	103	0	0	0
TNRC6C	15.3219	2.13416	0.808457	trinucleotide repeat containing 6C	0	53	1	10	86	24	0	39	44	0	0	0	0	0	0	1841	0	0	33	42	4	0	0	0
ZNF738	5.01864	2.51118	0.808457	zinc finger protein 738	0	2	38	0	0	52	89	2	0	38	0	0	0	0	0	0	0	6	0	99	74	0	0	0
TRAPPC10	3.65404	2.90175	0.808457	trafficking protein particle complex 10	0	58	123	0	0	0	0	152	0	0	0	0	1	0	0	4	0	0	0	58	50	0	0	0
PLAU	36.7665	1.47367	0.809026	plasminogen activator, urokinase	1581	0	0	404	0	0	0	0	0	0	0	0	0	1037	1028	0	0	0	0	106	943	0	0	0
CFLAR	13.8646	2.16426	0.809026	CASP8 and FADD-like apoptosis regulator	0	46	76	242	2	743	83	0	4	0	0	176	0	0	0	2	25	2	0	866	838	0	0	0
PRDX6	1787.08	-1.26497	0.81008	peroxiredoxin 6	212	334	546	2148	692	1778	416	733	3476	2235	561	2149	497	1931	6175	1246	2239	5526	4341	14877	10028	0	0	0
C4orf27	118.753	2.19121	0.81008	chromosome 4 open reading frame 27	0	62	1142	910	237	386	0	615	44	0	10	0	0	21	0	70	199	0	3552	1189	1109	0	0	0
ADAMTS9	28.0788	-2.09509	0.81008	ADAM metallopeptidase with thrombospondin type 1 motif, 9	0	0	14	16	0	377	0	2	130	695	0	0	0	0	0	0	217	10	220	89	82	0	0	0
CDK9	16.9768	-2.46978	0.81008	cyclin-dependent kinase 9	0	0	0	0	8	0	1209	5	0	131	0	256	26	0	446	0	0	0	82	587	1111	0	0	0
SP140	8.34457	2.51634	0.81008	SP140 nuclear body protein	0	0	0	82	60	0	561	16	0	0	0	221	0	0	10	0	0	4	0	82	186	0	0	0
TMEM131	6.16741	2.27974	0.81008	transmembrane protein 131	11	0	0	24	60	144	2	0	5	0	0	0	0	686	264	0	0	2	0	219	89	0	0	0
CLASP1	3.84185	-2.88282	0.81008	cytoplasmic linker associated protein 1	0	0	0	0	0	0	6	0	0	0	0	0	18	0	0	1265	0	0	78	200	175	0	0	0
KIF24	2.02545	2.64854	0.810084	kinesin family member 24	205	0	0	5	0	38	10	0	0	0	0	0	0	2	0	3	0	0	0	56	137	0	0	0
SNHG9	2.22377	-2.4627	0.811442	small nucleolar RNA host gene 9 (non-protein coding)	0	0	2	0	0	2	29	0	0	19	0	4	6	0	0	0	4	0	0	26	13	0	0	0
EED	645.974	-2.23657	0.811445	embryonic ectoderm development	0	0	6	0	0	0	898	360	785	474	4	4104	64	0	2983	3432	420	381	1214	2485	961	64	0	0
IMMP2L	12.8728	2.5383	0.811445	IMP2 inner mitochondrial membrane peptidase-like (S. cerevisiae)	0	0	0	879	0	0	296	0	16	0	0	0	0	0	508	0	271	0	0	285	238	0	0	0
GNAI1	214.856	1.14315	0.813873	guanine nucleotide binding protein (G protein), alpha inhibiting activity polypeptide 1	852	22	224	0	12	1465	0	0	5779	385	0	10	8	1671	2	8	0	0	196	2772	3341	0	0	0
POP4	316.72	2.06327	0.814339	processing of precursor 4, ribonuclease P/MRP subunit (S. cerevisiae)	1	370	0	1945	650	280	219	2202	353	34	106	713	4	366	0	0	2	2	0	1953	1284	0	0	0
NUDCD2	33.1586	1.8181	0.814339	NudC domain containing 2	16	87	68	8	53	161	5	50	2455	10	0	562	2	0	80	0	1107	0	0	2193	1576	0	0	0
GGACT	3.75881	2.78996	0.814339	gamma-glutamylamine cyclotransferase	0	0	0	0	67	0	0	2	612	158	0	0	0	5	0	0	2	0	0	59	56	0	0	0
MRPS35	385.605	-1.9659	0.814597	mitochondrial ribosomal protein S35	98	84	12	0	166	0	0	3514	606	2276	0	173	82	17	334	339	1270	623	599	2197	2288	0	0	0
RAD51L3-RFFL	148.465	1.71182	0.814597	RAD51L3-RFFL readthrough	1234	0	195	2431	1609	0	0	24	673	3	0	2	0	1348	756	28	95	0	0	1263	915	2	0	0
MAP4	71.4189	1.98219	0.814597	microtubule-associated protein 4	2	126	1196	114	212	1164	1523	2372	1	0	0	0	4	0	360	161	0	8	0	1302	1870	0	0	0
PIH1D1	46.1371	2.10108	0.814597	PIH1 domain containing 1	332	68	0	203	70	8	1218	1282	0	106	0	34	0	0	0	10	168	0	20	2353	2555	2	4	0
PHF11	44.55	1.90823	0.814597	PHD finger protein 11	1668	406	40	2679	0	0	0	0	30	0	2	0	142	0	106	22	62	0	0	737	502	0	0	0
ZNF148	37.8263	-1.87445	0.814597	zinc finger protein 148	44	0	0	68	0	24	285	4	0	0	0	0	34	0	7150	6	536	0	0	789	784	0	0	0
H3F3C	16.2935	-1.21505	0.814597	H3 histone, family 3C	18	20	10	6	4	17	6	7	5	40	19	16	24	4	56	27	9	11	46	64	39	20	24	0
DNAH14	11.6679	-1.75278	0.814597	dynein, axonemal, heavy chain 14	0	2	0	0	0	2587	23	0	0	0	0	0	0	0	0	1018	58	75	0	544	114	0	0	0
TACC3	9.94291	1.77032	0.814597	transforming, acidic coiled-coil containing protein 3	40	2	953	0	0	371	0	338	0	0	0	0	0	176	28	0	4	0	10	219	1003	0	0	0
PDE4DIP	4.7427	-2.70563	0.814597	phosphodiesterase 4D interacting protein	0	3	0	0	0	0	0	1	2	0	0	0	0	91	0	0	28	0	1101	340	525	0	0	0
HIST1H1C	4.20873	-2.33493	0.814597	histone cluster 1, H1c	536	0	0	0	0	0	0	8	0	0	0	18	30	0	514	10	6	6	0	469	631	0	0	0
TMEM5	34.181	1.79519	0.814755	transmembrane protein 5	0	180	28	0	809	0	0	0	303	4	0	0	0	386	34	0	0	406	0	370	631	0	0	0
GCN1L1	36.3138	1.91565	0.815186	GCN1 general control of amino-acid synthesis 1-like 1 (yeast)	0	690	640	0	32	684	85	82	4	0	450	191	0	24	0	2	0	0	0	304	713	0	0	0
NPEPPS	494.964	1.64946	0.815346	aminopeptidase puromycin sensitive	1344	34	1251	809	414	347	1013	3322	3	5939	34	713	279	423	23	2	603	0	126	1295	1604	0	784	0
JUN	64.789	-2.05244	0.815346	jun proto-oncogene	26	19	0	12	10	46	79	13	36	0	0	21	492	57	498	251	0	0	0	100	163	2	0	0
PCGF5	39.742	1.89035	0.815346	polycomb group ring finger 5	0	154	927	0	96	95	275	0	0	8	56	0	0	0	4	0	3	55	0	930	729	0	0	0
CCNY	25.3623	2.25731	0.815346	cyclin Y	0	0	0	0	193	398	0	588	296	26	0	0	451	1	0	0	0	0	0	373	246	0	0	0
LTA4H	24.8905	-1.83768	0.815346	leukotriene A4 hydrolase	0	230	0	4	0	0	105	0	4	157	3291	0	0	0	0	3165	0	0	0	3703	2313	6	2	0
PARP12	22.4636	1.94523	0.815346	poly (ADP-ribose) polymerase family, member 12	476	898	2	505	0	88	0	0	0	0	0	0	0	0	44	23	603	0	0	281	581	0	0	0
TUBGCP3	17.1907	-2.93381	0.815346	tubulin, gamma complex associated protein 3	0	0	0	0	0	15	0	0	2	0	283	0	0	0	0	3467	0	0	0	103	118	0	0	0
AK125463	13.8559	-2.62718	0.815346	NA	0	0	0	0	94	0	0	0	0	0	0	0	302	58	242	198	0	0	497	51	47	0	0	0
EZH1	5.45028	2.68649	0.815346	enhancer of zeste homolog 1 (Drosophila)	0	0	64	197	23	0	0	0	0	0	0	0	7	0	509	0	0	0	0	104	179	0	0	0
IPO13	2.95097	2.85642	0.815346	importin 13	0	0	0	0	899	0	1750	0	53	0	0	0	0	0	4	0	0	0	1	38	8	0	0	0
BTBD1	2.19465	2.2099	0.815346	BTB (POZ) domain containing 1	18	206	2	856	12	0	4	0	0	0	0	4	0	2	0	0	0	0	2	254	382	0	0	0
MIR3064	16.0777	1.53138	0.815525	microRNA 3064	4	19	566	6	131	5	7	21	34	6	4	0	7	9	371	0	24	4	24	68	246	0	0	0
SFPQ	2009.66	1.21679	0.817195	splicing factor proline/glutamine-rich	4286	3257	4198	1349	5152	4748	2245	2923	969	160	219	528	430	1986	496	3525	1780	957	5327	3761	1298	4	0	0
EPB41L3	52.5744	-1.47875	0.817195	erythrocyte membrane protein band 4.1-like 3	353	0	8	64	2	0	0	11	187	127	150	0	0	82	109	1350	1094	0	0	645	515	0	0	0
LUZP1	51.8704	-1.7957	0.817195	leucine zipper protein 1	0	0	19	0	0	0	13	235	263	0	4	790	0	0	157	0	477	429	1369	649	436	0	0	0
PEAR1	31.7804	2.15638	0.817195	platelet endothelial aggregation receptor 1	2	122	162	0	34	58	0	256	272	0	0	25	0	0	0	159	158	0	0	82	43	0	807	0
POLA2	13.1829	2.51613	0.817195	polymerase (DNA directed), alpha 2, accessory subunit	0	86	0	0	97	399	0	0	22	0	0	0	0	16	11	0	0	0	562	1155	2213	0	0	0
STAG3L3	2.65813	2.53112	0.817195	stromal antigen 3-like 3	36	0	156	0	0	8	0	198	0	0	0	0	0	0	0	0	0	2	541	97	126	0	0	0
BLM	92.2536	-1.72958	0.817254	Bloom syndrome, RecQ helicase-like	0	0	0	0	0	5	0	0	716	20	0	0	6	1648	0	3162	497	287	0	488	263	0	0	0
GTF2H1	61.5603	-1.17318	0.817254	general transcription factor IIH, polypeptide 1, 62kDa	0	19	68	88	2751	0	0	0	2	7	208	2570	0	0	0	8	350	2	91	3099	3264	0	0	0
SLC36A4	35.656	1.79851	0.817254	solute carrier family 36 (proton/amino acid symporter), member 4	1129	0	3	18	0	2	309	1054	148	0	0	24	115	115	0	22	0	0	9	791	176	0	0	0
GTF2H2C	16.4592	-1.95699	0.817254	general transcription factor IIH, polypeptide 2C	0	18	12	5	8	6	0	0	2	234	0	84	108	0	56	14	370	2	0	446	235	0	0	0
AK126532	11.4344	-1.75555	0.819026	NA	0	224	0	696	0	0	0	8	0	84	0	0	0	0	0	1859	0	3	0	198	179	1	0	0
DPYD	293.885	2.24286	0.819071	dihydropyrimidine dehydrogenase	0	0	63	1840	505	2520	0	174	912	212	6	0	0	0	326	159	61	889	0	627	486	0	0	0
HIBADH	55.5063	-1.48249	0.819071	3-hydroxyisobutyrate dehydrogenase	28	2	0	1	30	0	2	820	0	300	1365	4327	10	2	0	0	158	2	0	2245	3227	0	0	0
RNF26	8.14264	2.15591	0.819071	ring finger protein 26	0	28	0	0	269	6	0	558	64	2	0	0	0	74	74	0	2	0	0	459	4714	0	0	0
CYB5R1	2.23995	2.824	0.819071	cytochrome b5 reductase 1	0	0	0	0	4	150	0	0	36	0	0	0	0	0	0	0	0	2	270	399	1431	0	0	0
DNAJC11	5.26453	-2.3205	0.819101	DnaJ (Hsp40) homolog, subfamily C, member 11	141	0	0	0	277	0	0	0	0	0	28	0	0	10	0	0	28	10	1406	523	2135	0	0	0
TYW1	40.1206	2.00106	0.819214	tRNA-yW synthesizing protein 1 homolog (S. cerevisiae)	0	0	0	885	434	700	2	936	0	0	0	0	0	8	0	0	762	0	0	216	224	0	0	0
RPL22L1	266.501	-1.63972	0.821574	ribosomal protein L22-like 1	118	12	14	156	459	23	16	416	0	326	204	174	0	517	994	99	712	664	829	2532	1084	0	0	0
AMMECR1	8.72682	2.02627	0.821574	Alport syndrome, mental retardation, midface hypoplasia and elliptocytosis chromosomal region gene 1	0	0	0	0	76	0	555	1608	385	0	0	23	0	0	0	0	0	0	13	373	212	0	0	0
DARS	511.577	1.84881	0.822101	aspartyl-tRNA synthetase	1734	1141	112	374	110	10	0	4189	946	210	2812	0	9	59	2	1088	40	2	841	4403	3831	0	0	0
FAM134C	480.265	2.19589	0.822101	family with sequence similarity 134, member C	9	1563	0	3119	0	5076	1123	0	2337	2754	0	1870	81	0	150	190	70	0	2	674	1568	0	0	0
ASXL2	11.3281	-2.41448	0.822101	additional sex combs like 2 (Drosophila)	0	0	0	4	0	0	0	0	19	90	0	0	0	0	0	74	0	687	646	87	0	0	0	0
EEF1D	798.26	-1.38515	0.82236	eukaryotic translation elongation factor 1 delta (guanine nucleotide exchange protein)	771	562	534	164	88	353	38	12	1296	761	3902	697	290	439	433	854	1276	1714	583	6065	10255	0	0	0
NRG1	2.33337	2.41444	0.82236	neuregulin 1	259	0	20	0	0	0	2	19	0	0	0	0	0	0	2	0	3	0	65	312	140	0	0	0
IRF2BP2	1462.62	-1.86369	0.822712	interferon regulatory factor 2 binding protein 2	0	824	293	960	1980	1388	0	2	34	1016	1186	13007	3266	88	2494	2700	1163	62	2	1446	70	0	0	0
ZNF280B	265.052	-1.21888	0.822712	zinc finger protein 280B	0	995	18	45	0	0	0	0	0	146	391	189	0	3589	6993	0	0	12980	0	514	668	0	0	0
DDX19B	6.58516	2.62585	0.822712	DEAD (Asp-Glu-Ala-Asp) box polypeptide 19B	0	0	0	0	473	1588	0	0	111	9	0	0	0	0	0	0	0	0	0	692	645	0	0	0
MIR1292	13.1245	-2.05285	0.824374	microRNA 1292	0	20	0	3	2	0	3	0	9	3	58	33	0	46	0	8	1	54	0	89	209	0	0	0
GATA6	12.6237	-2.30311	0.824374	GATA binding protein 6	0	0	0	64	4	0	0	2	10	60	0	151	0	0	0	36	90	0	262	114	116	0	0	0
ZNF800	2.47271	2.2814	0.824374	zinc finger protein 800	0	15	426	20	147	0	2	2	0	0	0	0	0	6	0	0	78	0	0	390	44	0	0	0
SUMO1	2230.24	-1.23514	0.824824	small ubiquitin-like modifier 1	331	368	4105	2139	950	496	1760	515	1841	632	613	3465	7392	3409	6125	1718	4913	660	9128	14266	9080	6	16	0
TTPAL	10.9149	2.28405	0.824824	tocopherol (alpha) transfer protein-like	173	0	0	0	6	0	0	1631	2	102	0	0	0	0	0	2	28	0	0	402	348	0	0	0
BTN3A2	4.20974	1.78396	0.825906	butyrophilin, subfamily 3, member A2	0	0	1080	0	0	792	0	0	0	0	0	99	4	167	0	0	0	0	0	217	305	0	0	0
IDH1	42.0498	-1.78277	0.826155	isocitrate dehydrogenase 1 (NADP+), soluble	40	0	0	0	420	32	80	38	0	382	0	2	5750	64	0	0	24	14	6	1336	1492	2	4	0
HMGCS1	980.23	1.77958	0.826424	3-hydroxy-3-methylglutaryl-CoA synthase 1 (soluble)	0	318	117	338	4043	9101	192	2312	1788	0	450	282	412	1138	717	396	469	0	1585	935	799	536	2123	0
C19orf10	25.2765	1.71196	0.826424	chromosome 19 open reading frame 10	517	114	162	12	10	4	2	0	2	4	0	0	38	8	24	168	2	18	5	3486	4552	0	27	0
CYB561A3	2.49718	-2.30592	0.826424	cytochrome b561 family, member A3	0	0	0	0	4	42	0	0	1	2	0	0	2	0	16	0	25	0	6	636	2070	0	0	0
RNF39	3.0558	2.26427	0.826539	ring finger protein 39	5	16	0	6	9	75	21	0	0	0	0	1	0	0	0	0	0	0	11	14	31	0	0	0
ZNF625-ZNF20	30.2332	2.20065	0.826937	ZNF625-ZNF20 readthrough (NMD candidate)	175	0	41	134	65	0	314	0	295	0	0	0	0	31	0	0	125	0	167	64	17	0	0	0
ATL3	57.1118	1.07585	0.827182	atlastin GTPase 3	0	0	960	70	180	0	0	179	182	20	0	0	73	6397	2	0	2	0	25	1691	1361	0	0	0
FAS	496.859	2.02172	0.827411	Fas cell surface death receptor	513	1232	60	0	3814	2798	0	2542	1408	0	6	0	0	124	452	11804	694	74	172	2416	4727	459	0	0
CRYBB2P1	9.71463	-2.35032	0.827411	crystallin, beta B2 pseudogene 1	0	0	0	0	0	0	0	26	0	0	135	345	0	2444	0	16	2	0	0	680	447	0	0	0
SYNCRIP	2323.98	1.30258	0.828184	synaptotagmin binding, cytoplasmic RNA interacting protein	1659	2980	5702	2179	4059	8255	11330	2177	500	295	588	3913	2908	2474	4352	114	960	193	97	5143	5900	2	0	0
WARS	217.814	1.07083	0.828184	tryptophanyl-tRNA synthetase	18	604	8	0	4023	28	893	0	733	0	0	0	6	1803	0	236	12	0	589	3604	5128	0	0	0
CASK	152.468	2.19023	0.828184	calcium/calmodulin-dependent serine protein kinase (MAGUK family)	115	34	0	172	665	83	895	1249	0	6	0	0	165	0	297	692	1	0	0	152	172	0	0	0
FGD5-AS1	137.007	-2.23336	0.828184	FGD5 antisense RNA 1	36	0	0	303	0	129	141	0	32	0	0	0	0	658	3388	98	995	355	415	676	600	0	0	0
COQ6	46.9253	1.86905	0.828184	coenzyme Q6 monooxygenase	158	100	2514	0	77	0	0	67	232	0	0	0	0	0	0	827	0	0	324	499	598	0	0	0
C12orf44	43.3738	-1.83894	0.828184	NA	46	62	0	0	308	0	18	0	0	0	0	199	0	0	0	18	319	2390	0	426	1461	0	0	0
HGS	17.0038	-2.06386	0.828184	hepatocyte growth factor-regulated tyrosine kinase substrate	0	0	0	1	179	0	8	46	0	153	1020	0	0	2	56	0	8	4	0	125	732	0	0	0
C1orf112	16.1765	1.46455	0.828184	chromosome 1 open reading frame 112	94	0	1052	0	0	458	0	68	0	0	0	1449	14	0	2	0	0	0	0	735	1145	0	0	0
OSBPL1A	4.53243	2.29352	0.828184	oxysterol binding protein-like 1A	0	4	11	0	0	139	0	27	31	303	0	0	0	601	0	0	2	0	0	424	189	0	0	0
PRR3	4.35439	2.4242	0.828184	proline rich 3	0	8	0	70	111	0	0	0	4	0	0	192	0	0	0	1	757	0	0	157	338	0	0	0
MFSD10	2.01134	2.7881	0.828184	major facilitator superfamily domain containing 10	6	253	0	0	0	0	0	0	30	2	44	0	0	0	0	0	0	0	0	211	816	0	0	0
AZIN1	888.816	1.80776	0.830898	antizyme inhibitor 1	63	9	8512	4976	1151	9989	271	104	230	3722	316	4	0	0	8672	68	635	547	56	2945	4974	0	0	0
PPP1R9A	134.303	1.17032	0.831089	protein phosphatase 1, regulatory subunit 9A	0	4548	0	1358	0	22	0	2	5317	0	1	0	0	0	0	0	0	933	0	386	362	0	0	0
SETX	152.971	2.0958	0.831317	senataxin	56	2451	0	0	4066	1027	2	172	1162	0	0	4	734	1070	57	0	10	0	116	674	208	0	0	0
BAG1	56.2883	1.38987	0.831317	BCL2-associated athanogene	2	0	215	19	320	0	1971	0	0	18	17	113	947	0	0	0	0	2	0	402	287	0	0	0
FAHD2A	34.1376	2.09237	0.831317	fumarylacetoacetate hydrolase domain containing 2A	863	0	184	155	0	75	8	0	0	36	0	0	0	0	326	0	399	0	0	626	821	0	0	0
RIC8A	12.6772	1.6252	0.831317	RIC8 guanine nucleotide exchange factor A	4	0	1841	0	2	213	0	36	0	0	0	0	18	0	1648	24	0	0	0	415	2037	2	0	0
ORC2	9.74594	2.55263	0.831317	origin recognition complex, subunit 2	0	46	0	0	96	524	0	20	0	0	0	877	0	0	0	18	0	0	0	569	111	0	0	0
AKAP6	6.16327	-1.84866	0.831317	A kinase (PRKA) anchor protein 6	2	2	0	0	2	0	10	106	6	8	0	2	10	0	4	0	26	32	4	0	33	0	12	0
RFXANK	4.86652	-2.44784	0.831317	regulatory factor X-associated ankyrin-containing protein	1	0	0	0	0	0	0	0	8	380	28	2	0	0	0	0	151	32	0	1053	798	0	0	0
RPIA	2.82668	2.47982	0.831317	ribose 5-phosphate isomerase A	26	16	0	0	0	5	3	0	0	0	0	0	0	58	8	0	0	0	0	25	68	0	0	0
TMEM9	126.761	-1.95892	0.833327	transmembrane protein 9	0	20	30	0	721	8	0	610	6	1545	0	2265	12	1297	316	0	520	93	61	1379	1620	0	0	0
COG5	105.407	1.67201	0.833327	component of oligomeric golgi complex 5	550	276	0	446	0	146	0	915	331	0	752	47	0	0	0	0	0	0	0	857	336	0	0	0
NARS2	5.88277	2.88149	0.833327	asparaginyl-tRNA synthetase 2, mitochondrial (putative)	0	0	0	0	110	0	0	812	0	0	0	0	0	0	0	0	0	0	8	747	756	0	0	0
NAB1	4.33242	-2.70822	0.833327	NGFI-A binding protein 1 (EGR1 binding protein 1)	0	0	0	0	0	0	929	0	0	0	0	472	205	0	0	0	0	48	0	93	62	0	0	0
DHFRL1	4.32569	-2.79138	0.833327	dihydrofolate reductase-like 1	0	0	0	0	0	6	0	0	0	17	262	0	0	0	0	0	61	0	0	70	6	0	0	0
CRY1	2.08977	2.57542	0.833327	cryptochrome circadian clock 1	0	67	0	0	0	44	0	0	4	0	0	0	0	0	161	0	156	0	0	437	830	0	0	0
USP24	58.2798	-1.71656	0.833914	ubiquitin specific peptidase 24	0	242	0	4	0	258	274	0	1	48	1224	705	784	2	1	0	284	0	0	250	0	0	0	0
TOPORS	612.985	2.04118	0.834035	topoisomerase I binding, arginine/serine-rich, E3 ubiquitin protein ligase	38	226	1991	3019	2850	1865	130	778	0	0	12	3969	296	0	596	1271	0	10	0	796	1273	0	0	0
SMAD5	579.612	2.03623	0.834035	SMAD family member 5	834	918	1623	1224	111	5406	0	2	683	236	0	586	551	558	0	19	235	0	0	1025	809	0	0	0
FKBP1A-SDCBP2	76.2949	1.47785	0.837058	FKBP1A-SDCBP2 readthrough (NMD candidate)	8	70	61	614	20	321	16	155	56	64	10	175	8	13	53	23	64	0	12	899	1163	0	0	0
MTFP1	24.8243	1.93455	0.837581	mitochondrial fission process 1	232	0	19	4	0	1120	4	296	12	170	50	0	9	0	0	0	1	2	0	1644	1906	0	0	0
TENM4	10.3648	1.23946	0.837581	teneurin transmembrane protein 4	0	0	79	0	0	0	0	0	792	0	0	0	0	6004	0	118	0	0	0	176	40	0	0	0
PLOD1	2.94653	-2.26994	0.837581	procollagen-lysine, 2-oxoglutarate 5-dioxygenase 1	278	0	0	0	0	1	0	148	0	0	0	4	0	0	399	14	32	2	0	701	1929	0	0	0
SLA2	11.144	-1.87765	0.837598	Src-like-adaptor 2	1	0	0	3	0	57	26	13	0	18	34	1	196	123	6	27	0	0	3	29	7	0	0	0
AX747628	85.089	-1.82331	0.838406	NA	0	0	0	0	0	639	0	236	1	0	0	143	488	0	268	1436	371	538	0	26	0	0	0	0
PFAS	171.35	1.44726	0.839337	phosphoribosylformylglycinamidine synthase	56	8	836	557	441	24	411	303	28	4	64	185	16	9	54	615	69	18	86	327	277	2	1899	0
DDX27	117.309	1.79198	0.839337	DEAD (Asp-Glu-Ala-Asp) box polypeptide 27	0	733	51	382	325	4	378	38	2	29	10	44	274	0	8	13	75	0	69	457	1814	0	0	0
PAM16	8.57539	-2.12696	0.839337	presequence translocase-associated motor 16 homolog (S. cerevisiae)	161	12	0	0	0	0	6	0	0	56	8	397	12	0	0	6	6	22	0	314	130	0	2	0
SEC22C	10.1481	-2.58237	0.840899	SEC22 vesicle trafficking protein homolog C (S. cerevisiae)	0	0	0	0	0	10	179	0	7	132	0	0	5	0	0	1082	0	0	0	984	903	0	0	0
VGLL3	61.1644	-1.17343	0.842147	vestigial-like family member 3	26	0	18	0	0	1575	0	2	85	48	0	0	0	4	3	0	349	162	2384	565	148	0	0	0
TRIM8	5.50687	2.18182	0.842147	tripartite motif containing 8	0	16	6	20	0	10	0	0	41	32	2	0	0	0	0	0	0	6	5	49	44	0	0	0
POLQ	90.0448	1.09333	0.843839	polymerase (DNA directed), theta	0	998	330	0	380	0	1	2	17	0	0	0	2623	1	0	0	0	0	1198	309	284	0	0	0
BAG2	196.213	1.9404	0.843968	BCL2-associated athanogene 2	1305	12	40	578	408	637	9	2	417	260	38	1	0	0	0	82	282	19	0	1009	801	0	0	0
PAK1	16.3664	2.19219	0.843968	p21 protein (Cdc42/Rac)-activated kinase 1	82	0	119	0	31	655	0	2	0	55	0	2	0	0	0	4	36	0	0	742	1213	0	0	0
SNORD63	4.23936	-2.58691	0.843968	small nucleolar RNA, C/D box 63	0	0	0	449	0	2	0	0	0	0	0	0	66	0	0	236	722	0	0	29	8	0	0	0
GABPB1-AS1	3.56837	2.36275	0.843968	GABPB1 antisense RNA 1	0	5	0	0	33	166	0	2	18	0	0	0	7	0	0	0	369	0	0	93	110	0	0	0
TJP2	2.09375	-2.45571	0.843968	tight junction protein 2	0	0	252	228	0	0	0	0	0	0	0	0	0	0	46	1348	0	0	0	240	20	0	0	0
HNRNPUL2-BSCL2	213.843	2.01787	0.845199	HNRNPUL2-BSCL2 readthrough	1411	262	1241	6	310	0	2	0	0	8	0	44	233	130	77	1350	73	117	0	2545	2557	0	0	0
ASTE1	5.47745	1.72977	0.846488	asteroid homolog 1 (Drosophila)	0	0	568	0	0	9	0	64	316	0	0	0	0	2	0	1369	6	0	0	401	94	0	0	0
ZNF28	2.925	1.83721	0.846939	zinc finger protein 28	0	0	6354	0	3	0	3426	2	60	0	0	0	207	0	0	0	0	0	10	316	148	0	0	0
RAB9A	74.3148	1.8055	0.847345	RAB9A, member RAS oncogene family	6	0	174	318	553	80	18	0	60	0	22	1	8	87	155	46	74	0	22	2011	1178	0	0	0
CBWD6	50.476	1.59851	0.847345	COBW domain containing 6	2	490	26	76	114	425	4	232	5	22	0	110	14	38	2046	18	11	2	0	360	122	0	0	0
AGAP9	37.16	1.39999	0.847345	ArfGAP with GTPase domain, ankyrin repeat and PH domain 9	0	214	1214	0	59	0	64	0	0	199	463	37	18	0	0	3	0	0	0	165	102	0	0	0
ZNF322	33.1351	1.64391	0.847345	zinc finger protein 322	29	146	2	90	14	264	258	44	0	0	0	0	0	0	0	2	0	0	2135	133	33	2	0	0
TTC33	9.57126	-1.68846	0.847345	tetratricopeptide repeat domain 33	64	0	20	2	0	0	6	0	1	0	2	0	22	74	18	0	1913	16	54	219	6	2	0	0
CORO7-PAM16	8.50947	-2.11385	0.847345	CORO7-PAM16 readthrough	161	12	0	0	0	0	6	0	0	58	8	441	9	0	0	6	5	22	0	329	259	0	2	0
MBIP	3.90659	2.14412	0.847345	MAP3K12 binding inhibitory protein 1	0	14	0	15	0	82	0	34	6	2	0	0	0	0	0	3	2	4	0	893	737	0	6	0
DCLRE1B	3.14887	-2.74751	0.847345	DNA cross-link repair 1B	0	0	0	4	0	0	99	0	0	0	462	0	0	84	0	4	0	0	0	218	254	0	0	0
TTC23	2.89459	-2.82843	0.847345	tetratricopeptide repeat domain 23	0	2	0	0	0	0	0	0	0	0	0	56	0	0	0	0	0	0	291	86	144	0	0	0
LOXL1	2.46566	2.12173	0.847345	lysyl oxidase-like 1	2	2	0	26	0	16	0	5	0	0	0	0	0	0	1	4	3	266	2	454	381	0	0	0
VAPA	2855.3	-1.19387	0.847362	VAMP (vesicle-associated membrane protein)-associated protein A, 33kDa	145	3329	598	1377	2223	507	2564	4868	1619	617	13751	3161	3153	2959	6285	3266	3107	1917	4878	7409	7111	2	6	2
CASC4	25.1889	-1.77522	0.847362	cancer susceptibility candidate 4	0	10	0	668	0	0	0	0	0	26	0	0	2	68	2330	0	846	0	631	370	279	0	0	0
ERCC5	22.9951	1.86572	0.847698	excision repair cross-complementation group 5	1542	0	88	0	0	0	85	175	0	88	0	0	0	0	22	82	0	0	1	282	134	0	0	0
SGPP1	12.6919	2.12318	0.847698	sphingosine-1-phosphate phosphatase 1	38	262	0	116	0	6	8	0	57	0	0	0	20	11	0	303	4	0	0	124	18	0	0	0
FAM213B	11.4986	2.26417	0.847698	family with sequence similarity 213, member B	0	274	0	517	0	3	0	0	168	0	2	0	0	14	22	0	0	40	0	44	306	0	0	0
CSNK1D	2.3012	2.02652	0.847698	casein kinase 1, delta	10	10	0	0	0	4	0	16	0	234	1144	0	0	0	0	0	0	0	0	108	391	0	0	0
TIMM9	10.5883	2.51264	0.847805	translocase of inner mitochondrial membrane 9 homolog (yeast)	0	183	64	94	0	0	59	0	0	0	0	0	0	4	0	0	20	0	0	761	477	0	0	0
RBM22	101.53	-1.55438	0.848226	RNA binding motif protein 22	220	8	0	0	0	645	30	0	0	0	43	511	0	0	1216	0	0	1988	546	324	194	0	0	0
WWC3	22.9091	-1.80768	0.848226	WWC family member 3	0	0	0	0	22	0	5	352	232	42	0	0	0	2206	0	228	14	0	0	82	11	0	0	0
CSTF2	6.84874	-2.06586	0.848226	cleavage stimulation factor, 3' pre-RNA, subunit 2, 64kDa	0	0	0	0	8	2	165	2	0	0	0	338	33	6	72	0	486	0	20	713	1402	0	0	0
NT5C3B	3.10901	-2.46756	0.848226	5'-nucleotidase, cytosolic IIIB	158	4	0	0	0	0	0	0	0	0	0	271	0	0	0	59	2	0	12	445	774	0	0	0
MRPS18B	83.1629	1.35826	0.848936	mitochondrial ribosomal protein S18B	1468	363	79	68	5	0	0	254	140	0	941	2	0	0	0	0	0	0	401	1657	2351	0	2	0
NET1	54.5773	1.76006	0.848936	neuroepithelial cell transforming 1	1010	281	772	0	57	0	6	0	46	0	7	282	12	0	523	124	0	0	0	263	366	0	0	0
ASNS	37.5828	1.95408	0.848936	asparagine synthetase (glutamine-hydrolyzing)	3929	0	0	0	2244	468	0	12	0	0	0	0	0	0	62	441	0	0	96	1612	1067	0	0	0
UNK	2.86797	-2.81369	0.849197	unkempt family zinc finger	0	2	0	0	0	0	0	0	744	40	0	0	0	0	0	406	0	0	0	620	770	0	0	0
ZC3HAV1	520.353	-1.90166	0.849493	zinc finger CCCH-type, antiviral 1	4	42	2	2	3098	0	6009	684	0	101	88	2493	10	6597	0	340	469	10144	284	765	505	0	0	0
ANKLE2	89.3149	1.9808	0.849493	ankyrin repeat and LEM domain containing 2	0	0	177	345	1	273	1306	1438	484	0	0	411	13	0	0	42	12	14	1044	529	289	0	0	0
CENPP	33.1468	-1.67987	0.849493	centromere protein P	432	4	79	0	0	0	6	0	3	0	0	1068	0	0	172	224	1292	4	0	200	398	0	2	0
NAT10	18.0534	1.96488	0.849493	N-acetyltransferase 10 (GCN5-related)	0	0	1718	4167	225	2	1448	36	0	0	0	0	127	0	0	0	38	0	0	500	1179	0	0	0
LOC653160	15.122	1.97026	0.849493	uncharacterized LOC653160	6	6	0	195	42	91	0	0	107	73	4	0	0	0	0	24	19	1	3	245	154	0	0	0
TMEM206	10.6045	-2.00138	0.849493	transmembrane protein 206	0	0	0	2	18	928	0	0	0	733	0	22	0	0	0	56	94	0	0	336	509	0	0	0
SAT2	6.05757	2.47905	0.849493	spermidine/spermine N1-acetyltransferase family member 2	91	0	0	298	0	14	9	0	0	0	0	0	0	0	0	309	12	0	0	402	206	0	0	0
AAMDC	8.8207	-2.67969	0.850283	adipogenesis associated, Mth938 domain containing	0	0	0	0	0	390	0	0	0	0	0	146	453	0	0	243	0	0	0	284	200	0	0	0
SEC11A	730.539	-1.44266	0.852643	SEC11 homolog A (S. cerevisiae)	56	201	13	125	500	1309	1635	249	435	6	1633	2581	254	40	33	679	719	2238	2604	6707	3952	0	0	0
C5orf15	82.4037	-1.79613	0.852643	chromosome 5 open reading frame 15	31	0	66	40	43	6	3	18	93	61	4	0	0	124	855	477	0	106	94	737	377	0	288	0
CREM	12.4456	2.13861	0.852643	cAMP responsive element modulator	1300	0	0	230	0	0	0	0	0	0	0	671	0	0	0	50	0	0	0	320	202	0	0	0
TMEM256	20.5406	2.07215	0.854516	transmembrane protein 256	100	61	113	6	0	0	2	24	9	0	32	0	0	0	0	12	119	8	0	390	208	0	0	0
WDR6	20.3797	1.51584	0.854516	WD repeat domain 6	1074	379	0	49	0	0	0	0	81	106	0	187	0	8	0	3	6	30	1	742	4387	0	0	0
PPP1CC	982.81	1.85271	0.856927	protein phosphatase 1, catalytic subunit, gamma isozyme	357	941	18	0	5949	4493	1558	1254	2760	0	0	1928	2	1070	1166	8	248	271	16	2490	1595	0	0	0
DYNC2H1	615.153	-1.9412	0.856927	dynein, cytoplasmic 2, heavy chain 1	0	282	309	104	572	126	2	3127	112	0	2500	1204	0	40	0	255	3229	4	4047	806	310	0	0	0
ARG2	288.842	-1.91931	0.856927	arginase 2	298	64	0	13	181	82	82	1275	0	3005	15	0	0	1984	1846	1432	193	0	914	1338	1037	2	0	0
PLA2G16	83.1259	-1.92685	0.856927	phospholipase A2, group XVI	0	20	0	455	69	0	0	147	0	28	1847	574	0	0	0	0	14	92	560	1015	706	0	0	0
SMAD4	75.1325	-1.56156	0.856927	SMAD family member 4	103	0	181	6	12	10	0	0	418	222	0	0	4	1495	381	0	167	0	159	374	520	0	0	0
ZFP91-CNTF	38.4216	1.65079	0.856927	ZFP91-CNTF readthrough (NMD candidate)	0	725	0	0	189	0	0	135	104	33	0	595	0	2	10	0	0	39	65	119	177	2	0	0
HOOK3	34.4863	2.08193	0.856927	hook microtubule-tethering protein 3	0	10	0	1025	42	215	0	141	201	12	19	0	0	0	0	195	206	0	2	534	401	47	0	0
BPGM	27.5769	1.14629	0.856927	2,3-bisphosphoglycerate mutase	0	0	0	0	0	0	24	1443	216	0	0	0	0	3410	0	599	0	0	0	619	26	0	0	0
SMARCAD1	24.0574	1.67643	0.856927	SWI/SNF-related, matrix-associated actin-dependent regulator of chromatin, subfamily a, containing DEAD/H box 1	0	96	957	2158	13	82	0	68	2	303	30	0	0	41	0	0	17	7	0	992	798	0	0	0
RRBP1	20.6684	-1.5765	0.856927	ribosome binding protein 1	0	8	222	0	0	29	0	622	0	46	2	19	108	2	4	0	31	808	0	245	283	2	16	0
GUF1	13.3443	2.1039	0.856927	GUF1 GTPase homolog (S. cerevisiae)	0	0	0	104	392	732	0	0	80	0	4	0	0	0	0	78	2	17	0	520	306	0	0	0
L3MBTL2	10.7956	2.39637	0.856927	l(3)mbt-like 2 (Drosophila)	0	0	0	0	740	0	0	0	148	0	0	176	2	0	0	0	0	0	392	153	988	0	0	0
ARMCX5-GPRASP2	9.60956	2.4796	0.856927	ARMCX5-GPRASP2 readthrough	492	0	0	445	0	199	0	0	0	0	0	0	10	0	188	0	0	0	0	144	397	0	0	0
UBXN6	5.85229	2.25285	0.856927	UBX domain protein 6	0	33	0	77	45	14	6	0	0	4	8	0	0	0	3	0	0	0	0	100	111	0	0	0
CNDP2	4.48811	-2.72432	0.856927	CNDP dipeptidase 2 (metallopeptidase M20 family)	0	4	0	0	0	1448	1	0	0	0	778	2	0	0	0	0	86	0	0	1054	4489	0	0	0
MEF2BNB	3.36685	-2.44463	0.856927	MEF2B neighbor	2	0	164	0	3	0	0	0	0	25	0	0	24	0	0	0	374	0	0	189	307	0	0	0
NAA40	31.1842	-1.81823	0.858005	N(alpha)-acetyltransferase 40, NatD catalytic subunit	0	0	314	0	0	0	0	57	35	3	0	14	236	1045	0	1670	0	0	68	223	590	0	0	0
RPP40	19.6384	-2.15716	0.858005	ribonuclease P/MRP 40kDa subunit	24	0	0	16	0	0	0	10	6	119	22	0	8	0	0	1000	136	0	0	614	316	0	0	0
GTF2IRD1P1	3.71274	2.33832	0.860295	GTF2I repeat domain containing 1 pseusogene 1	0	2	0	0	63	8	0	60	6	0	0	0	0	0	0	0	108	6	0	278	194	0	0	0
INSR	2236.21	-1.68526	0.860597	insulin receptor	336	556	559	218	53	2987	0	2	4691	4598	8283	2798	0	2428	4479	5030	878	3262	3954	1758	1170	7704	2	0
SLC35B4	28.9984	1.86122	0.860597	solute carrier family 35 (UDP-xylose/UDP-N-acetylglucosamine transporter), member B4	0	0	200	357	63	0	1337	0	0	58	0	0	6	0	8	2	206	0	0	539	1315	0	0	0
MFN2	20.1929	1.92842	0.860597	mitofusin 2	0	133	8	98	0	0	0	12	642	318	0	4	196	0	0	0	8	16	0	261	1807	0	0	0
AFF1	13.1175	2.01533	0.860597	AF4/FMR2 family, member 1	74	0	0	98	565	0	3	35	0	0	0	8	26	1	0	0	0	1	1104	460	241	0	0	0
IMPAD1	77.5499	-1.70624	0.861558	inositol monophosphatase domain containing 1	112	2	8	18	40	0	4	140	8	186	118	0	14	761	212	0	6	80	1432	734	246	0	2	0
MAEA	46.5945	1.76488	0.861558	macrophage erythroblast attacher	1384	0	220	8	0	342	0	0	0	4	0	20	351	0	0	130	52	0	0	999	2051	0	0	0
CTDSP2	10.0457	-2.26053	0.861558	CTD (carboxy-terminal domain, RNA polymerase II, polypeptide A) small phosphatase 2	0	0	110	0	14	0	0	0	0	40	0	0	12	75	0	58	0	4	138	651	770	0	0	0
PIM2	9.33545	2.12871	0.861558	pim-2 oncogene	0	29	52	6	15	14	306	209	0	0	0	95	0	0	0	0	83	0	0	75	460	0	0	0
SEC24D	8.84171	-1.94778	0.861558	SEC24 family member D	101	0	0	0	17	0	0	4	0	0	1060	551	6	0	0	118	0	0	0	358	777	0	0	0
LMNB2	5.02629	2.41523	0.861558	lamin B2	0	0	0	0	22	42	0	0	35	0	0	0	4	2	0	8	0	0	0	142	108	0	0	0
SCARA3	4.45466	-2.00724	0.861558	scavenger receptor class A, member 3	2	6	51	0	0	0	0	0	0	0	36	536	0	13	4	12	2	0	372	214	210	0	0	0
SPECC1L	27.6035	1.73872	0.862548	sperm antigen with calponin homology and coiled-coil domains 1-like	0	183	0	0	0	77	3334	0	0	2	0	2	341	101	0	371	0	0	0	161	146	0	0	0
MRP63	477.103	-1.31409	0.86351	NA	237	399	6	211	126	199	22	12	1199	722	884	215	1021	844	1908	508	609	78	1193	2521	1211	0	0	0
RAB21	1713.12	1.53935	0.864542	RAB21, member RAS oncogene family	0	5936	568	9528	2080	743	6339	3917	267	1391	86	94	27	182	11378	564	4390	297	229	2027	320	0	0	2
C14orf119	948.752	1.36732	0.864542	chromosome 14 open reading frame 119	201	92	3467	312	1236	394	7157	2506	1113	190	416	173	30	82	380	1703	1660	12	1847	6487	3905	2	4	0
PRMT5	238.517	1.91499	0.864542	protein arginine methyltransferase 5	903	26	1968	0	58	0	4224	1131	807	0	638	0	2	0	0	2	492	0	574	1444	1754	0	0	0
AK310094	188.731	-1.70487	0.864542	NA	33	32	0	53	224	309	40	15	477	17	0	221	487	30	0	1199	788	7	826	1358	1029	1	2204	0
CYBRD1	121.476	-2.16009	0.864542	cytochrome b reductase 1	9	0	94	0	580	44	0	0	76	0	0	0	62	652	533	0	43	1968	1590	1577	1452	0	0	2
MCPH1	75.6355	1.51867	0.864542	microcephalin 1	270	254	340	0	12	0	0	0	852	0	0	443	2	30	0	0	69	227	0	135	120	0	0	0
NFE2L3	58.7079	1.05894	0.864542	nuclear factor, erythroid 2-like 3	4	180	2282	26	0	392	0	0	0	2521	0	0	0	0	1163	8	4	0	0	350	292	0	0	0
PSPC1	13.5918	1.91388	0.864542	paraspeckle component 1	0	0	73	0	497	118	1	5	13	104	14	4	0	2	0	2	258	0	0	219	185	0	3	0
ORAI2	7.48865	-2.13604	0.864542	ORAI calcium release-activated calcium modulator 2	0	11	0	0	298	0	0	0	0	195	0	0	0	0	0	0	88	553	8	324	867	0	0	0
PHF5A	5.44439	2.60582	0.864542	PHD finger protein 5A	0	140	0	0	56	0	74	0	0	0	0	3	6	0	0	0	0	0	0	276	222	0	0	0
GIPC1	2.90517	2.04014	0.864542	GIPC PDZ domain containing family, member 1	6	4	6	8	4	18	0	0	6	6	773	0	0	0	0	0	0	0	0	22	164	0	0	0
CHMP5	42.9282	1.81726	0.865019	charged multivesicular body protein 5	0	846	649	46	74	634	424	0	0	4	78	0	0	260	0	0	37	0	0	3163	1845	0	0	0
MINOS1-NBL1	152.24	-1.10822	0.865727	MINOS1-NBL1 readthrough	117	124	43	112	99	73	269	180	15	28	239	316	602	490	115	129	72	143	176	715	367	0	0	0
AL049948	145.557	1.81862	0.865727	NA	0	386	0	480	101	86	40	969	437	20	67	336	18	2	0	2	60	68	0	1390	1145	0	0	0
CMC1	139.471	-1.6552	0.865727	C-x(9)-C motif containing 1	1029	0	26	241	26	170	50	90	0	214	0	127	8	813	65	14	1022	118	40	1684	806	0	0	0
CCDC93	102.127	1.10797	0.865727	coiled-coil domain containing 93	12	51	2	0	1683	0	8744	999	0	0	0	2	0	0	3589	0	0	0	0	641	351	0	0	0
CIRBP	30.3784	1.87513	0.865727	cold inducible RNA binding protein	2	126	47	70	0	258	0	6	30	2	0	0	0	0	13	49	16	27	451	412	1448	0	0	0
CLP1	18.4487	1.99625	0.865727	cleavage and polyadenylation factor I subunit 1	261	0	0	0	468	2342	0	0	4	0	2	0	0	0	0	0	26	0	57	759	1365	0	0	0
WDR82	9.63988	2.35784	0.865727	WD repeat domain 82	10	91	36	0	0	0	6	0	330	0	277	0	0	0	28	0	0	0	0	335	80	0	0	0
AK128559	4.34696	-2.29701	0.865727	NA	0	197	0	498	0	0	0	0	0	1	0	0	86	0	18	47	0	0	32	268	156	0	0	0
ERCC6L2	1.88934	2.15182	0.865727	excision repair cross-complementation group 6-like 2	0	139	26	2	0	0	0	0	0	0	0	0	0	0	0	0	14	6844	0	371	418	0	0	0
EZR	4344.89	1.0269	0.865955	ezrin	2432	2928	6914	7682	3980	13238	4062	7617	13697	3229	1041	1002	3470	3047	1957	4450	3802	3004	7168	6517	16787	2979	5010	0
EIF3I	4263.35	-1.13953	0.865955	eukaryotic translation initiation factor 3, subunit I	1104	479	5459	5543	1852	1286	7432	3919	1198	182	8311	4762	9456	10026	3270	6252	6778	8530	5195	22007	14787	0	6654	0
MINOS1	980.774	-1.12395	0.865955	mitochondrial inner membrane organizing system 1	1304	912	463	520	819	405	687	801	69	305	2468	2111	2990	2413	567	444	463	1326	1065	3167	1666	1412	4	0
MRE11A	339.523	1.73356	0.865955	MRE11 meiotic recombination 11 homolog A (S. cerevisiae)	0	76	3674	0	7009	2	118	4041	1457	0	2	174	40	0	6031	240	0	0	958	2215	1724	4	0	0
BSCL2	218.339	2.01234	0.865955	Berardinelli-Seip congenital lipodystrophy 2 (seipin)	1411	284	1290	6	312	0	0	0	0	8	0	44	233	130	82	1364	73	117	0	2527	2623	0	0	0
RALA	189.111	1.7348	0.865955	v-ral simian leukemia viral oncogene homolog A (ras related)	102	56	209	868	0	4	10	162	1579	108	174	2	0	189	53	193	0	18	235	978	1002	4	8	0
ITGAE	160.039	-1.80789	0.865955	integrin, alpha E (antigen CD103, human mucosal lymphocyte antigen 1; alpha polypeptide)	44	50	2	0	263	0	152	0	112	304	38	307	938	56	0	846	36	2	233	1328	660	0	0	0
TIA1	154.803	1.00137	0.865955	TIA1 cytotoxic granule-associated RNA binding protein	0	544	323	6	322	2071	0	0	828	0	7806	20	4	0	0	10	2	0	47	848	435	0	0	0
LMO7	97.2412	-1.6416	0.865955	LIM domain 7	0	0	122	0	0	69	752	0	0	436	0	5240	20	0	0	146	404	131	0	83	276	0	0	0
ALS2	39.641	1.45623	0.865955	amyotrophic lateral sclerosis 2 (juvenile)	0	0	2370	2395	0	68	0	403	2	0	0	0	0	40	0	0	1128	0	2	823	426	0	0	0
VCPIP1	38.4102	1.08515	0.865955	valosin containing protein (p97)/p47 complex interacting protein 1	0	41	0	0	0	0	1648	21	264	0	0	0	794	0	0	0	0	2	2782	174	155	0	0	0
INIP	37.8225	1.4611	0.865955	INTS3 and NABP interacting protein	0	0	460	0	196	110	0	0	899	0	0	2	0	0	0	2	868	6	319	666	681	0	0	0
CETN3	22.0896	1.65742	0.865955	centrin, EF-hand protein, 3	172	102	0	1	408	0	0	2	0	0	0	0	0	0	0	2172	16	0	52	2404	1178	0	0	0
IER2	19.288	-2.04558	0.865955	immediate early response 2	0	344	22	0	0	1	5	13	0	0	0	207	125	0	154	84	1	0	18	87	248	1	0	0
OAF	18.6163	-2.29047	0.865955	OAF homolog (Drosophila)	0	17	0	0	0	0	0	97	0	70	200	0	0	159	2	0	87	0	325	136	172	0	0	0
MTA3	14.4218	1.57354	0.865955	metastasis associated 1 family, member 3	0	1444	0	14	18	10	740	0	0	0	0	4	4	0	489	22	0	0	365	641	431	0	0	0
C12orf43	9.79986	-2.22644	0.865955	chromosome 12 open reading frame 43	0	80	0	0	0	0	12	0	0	69	0	0	0	32	0	213	191	4	197	324	864	0	0	0
CD2BP2	9.14936	2.22085	0.865955	CD2 (cytoplasmic tail) binding protein 2	0	128	0	0	0	0	0	0	559	499	0	8	2	0	16	0	0	0	6	112	965	0	2	0
SUGP1	8.31267	2.42376	0.865955	SURP and G patch domain containing 1	0	0	0	159	62	0	5	0	69	56	0	0	0	0	0	78	0	0	0	77	605	0	0	0
PRELID2	5.82384	2.4074	0.865955	PRELI domain containing 2	49	0	38	0	178	2	0	155	0	0	0	0	13	0	0	0	0	0	0	230	199	0	0	0
CPQ	4.85625	1.96359	0.865955	carboxypeptidase Q	1980	0	52	0	0	0	0	0	18	12	0	0	0	0	0	0	0	0	274	404	828	0	0	0
ARHGAP23	4.80966	2.24035	0.865955	Rho GTPase activating protein 23	70	4	0	8	0	0	0	0	156	0	0	2	47	0	0	12	0	0	2	20	28	0	0	0
HPS3	3.80744	1.69184	0.865955	Hermansky-Pudlak syndrome 3	4	24	0	0	0	34	255	0	0	0	0	0	3033	0	0	0	0	0	0	870	908	0	0	0
KIFAP3	2.02233	-2.66002	0.865955	kinesin-associated protein 3	0	2	0	0	366	0	0	0	0	0	30	0	0	0	0	0	0	2	0	1155	1355	0	0	0
SLC25A17	23.3513	-1.64388	0.866539	solute carrier family 25 (mitochondrial carrier; peroxisomal membrane protein, 34kDa), member 17	0	0	4	1060	0	0	48	0	0	0	376	27	0	0	0	149	109	516	0	1479	1423	0	0	0
EDARADD	2.10658	-1.95897	0.86831	EDAR-associated death domain	0	0	2	2	0	2	2	0	0	10	11	0	4	0	2	2	2	0	0	14	21	0	0	0
YRDC	5.10928	1.99674	0.868695	yrdC N(6)-threonylcarbamoyltransferase domain containing	0	12	4	0	28	0	1168	0	30	3	0	7	0	1	0	4	78	0	0	33	19	1	0	0
ETFA	676.804	1.46175	0.868971	electron-transfer-flavoprotein, alpha polypeptide	434	338	16	1752	676	407	10	7294	579	272	276	178	163	16	585	7	40	361	2356	4255	3320	0	0	0
GNAQ	313.842	1.90891	0.868971	guanine nucleotide binding protein (G protein), q polypeptide	50	96	2587	0	739	6389	52	830	173	0	324	0	0	687	0	8585	18	99	18	1125	332	6	42	0
MRPL20	244.023	-1.21213	0.868971	mitochondrial ribosomal protein L20	104	158	56	294	129	14	2707	285	177	128	1496	238	58	144	78	293	190	67	962	2380	988	0	0	0
PSMG1	182.318	-1.74779	0.868971	proteasome (prosome, macropain) assembly chaperone 1	0	20	995	0	4	207	1768	25	38	0	593	63	41	423	2629	0	384	603	538	2984	2512	0	0	2
SUGP2	112.338	-1.91787	0.868971	SURP and G patch domain containing 2	0	0	107	0	181	14	0	2	46	65	0	0	255	566	785	191	118	200	70	149	236	0	0	0
SP1	91.678	1.17471	0.868971	Sp1 transcription factor	0	0	0	0	158	589	2	2600	259	0	0	861	0	0	1	6	0	381	2	425	96	2	0	0
UBLCP1	83.7307	1.03711	0.868971	ubiquitin-like domain containing CTD phosphatase 1	0	11	213	24	2	2059	0	540	0	0	0	7190	26	9	1806	0	0	0	4	1688	3321	0	0	0
DQ594001	63.8879	1.03831	0.868971	NA	17	0	0	0	1751	0	498	0	229	0	0	1526	0	0	51	0	2545	0	0	161	278	0	0	0
GOLPH3	56.6764	-1.56713	0.868971	golgi phosphoprotein 3 (coat-protein)	2	90	0	0	2	109	833	4	0	148	2	8	250	12	1948	0	23	588	6	138	26	0	2	0
LRRN1	29.5555	1.23807	0.868971	leucine rich repeat neuronal 1	0	2	2216	226	0	53	0	10	89	2	4	0	0	1381	365	0	0	6	32	498	161	0	6	0
RABIF	28.0526	1.87395	0.868971	RAB interacting factor	2	184	106	0	6	235	0	8	113	0	6	0	62	0	140	8	10	0	4	1022	735	0	0	0
BTAF1	26.5319	1.7962	0.868971	BTAF1 RNA polymerase II, B-TFIID transcription factor-associated, 170kDa	2	0	142	0	729	0	1611	111	0	0	0	0	76	0	17	0	1	0	170	136	54	0	0	0
PCLO	16.3388	1.12972	0.868971	piccolo presynaptic cytomatrix protein	0	0	114	0	0	19	2179	0	0	4587	0	0	0	0	0	0	0	0	9945	181	66	0	0	0
ADD3	15.6452	-1.99969	0.868971	adducin 3 (gamma)	97	0	0	0	0	26	2	0	20	0	0	0	1411	0	7	0	48	0	264	191	441	0	0	0
MAN2C1	8.97897	2.41649	0.868971	mannosidase, alpha, class 2C, member 1	0	56	0	0	54	0	0	46	0	0	598	6	0	0	0	0	0	175	0	48	415	0	0	0
BC041654	1.95574	-2.63281	0.868971	NA	0	2	0	0	413	0	0	0	0	0	0	2	268	0	0	0	36	0	0	160	30	0	0	0
NUP214	228.322	-1.80712	0.869152	nucleoporin 214kDa	0	70	2	155	3	511	234	0	104	459	1305	535	777	7	2	300	11	4	0	295	379	0	1	0
AK025664	4.63498	-2.72373	0.869221	NA	0	0	0	0	0	0	78	5	0	0	0	0	1089	0	0	116	0	0	0	241	69	0	0	0
NUDT5	796.249	-1.3233	0.869737	nudix (nucleoside diphosphate linked moiety X)-type motif 5	744	54	300	210	528	1503	19	1287	44	249	421	905	1226	3566	5748	140	19	709	1942	4099	2718	0	0	0
SNORD58B	3.46	2.44578	0.870576	small nucleolar RNA, C/D box 58B	0	0	0	0	0	41	288	37	0	4	0	0	79	0	0	0	0	0	0	313	134	0	0	0
TIMP1	503.938	-1.31655	0.871604	TIMP metallopeptidase inhibitor 1	22	123	292	390	37	1	558	970	561	471	53	252	2318	1919	428	1306	741	459	242	1812	1446	0	0	0
RBBP4	4103.17	-1.30856	0.871697	retinoblastoma binding protein 4	4218	1285	5923	3913	1390	4568	53	73	377	5685	6830	1729	12224	20984	343	8108	4785	647	6713	9081	9097	0	2	0
FGD1	11.2659	1.91208	0.871697	FYVE, RhoGEF and PH domain containing 1	389	15	0	0	154	0	0	0	0	9	0	1567	0	0	2	10	12	0	0	85	94	0	0	0
HRSP12	9.17517	2.2181	0.871697	heat-responsive protein 12	0	0	0	295	58	0	0	100	6	0	90	0	4	0	91	0	0	0	4	404	255	0	2	0
MCMBP	144.537	-2.06813	0.872533	minichromosome maintenance complex binding protein	0	0	34	0	169	0	109	0	520	922	2	307	0	3373	812	0	2	3779	112	1058	126	0	0	0
DPCD	64.0738	1.90734	0.873525	deleted in primary ciliary dyskinesia homolog (mouse)	368	0	248	4	347	462	0	36	186	0	0	0	0	0	33	0	526	102	0	956	660	0	2	0
PLCD3	4.30329	-2.19821	0.873998	phospholipase C, delta 3	0	82	6	2	0	0	0	1	0	0	20	38	11	0	0	0	0	2	0	102	490	0	0	0
MRPL10	2.22653	-2.16306	0.873998	mitochondrial ribosomal protein L10	0	580	0	0	1	2	0	0	2	0	12	0	66	0	26	0	0	4	0	797	1321	0	0	0
SOD2	128.608	-1.58448	0.875137	superoxide dismutase 2, mitochondrial	12	1	1030	0	24	436	62	55	0	122	21	743	11	7	887	165	191	26	5034	3752	2921	0	2	0
KCTD6	33.1187	-1.40202	0.875211	potassium channel tetramerization domain containing 6	1229	0	9	0	0	0	0	0	17	150	0	622	5	0	256	0	0	27	0	451	344	0	2	0
TRIM27	10.3197	-1.31282	0.875211	tripartite motif containing 27	332	0	0	817	0	0	0	0	0	0	0	88	2	20	0	2668	2	0	0	506	1208	49	0	0
FAM213A	81.3499	-1.75237	0.875556	family with sequence similarity 213, member A	74	2	6	496	13	114	0	30	2	289	0	2	0	353	1782	0	228	176	1878	2293	2533	0	0	0
MAF	56.8527	0.992714	0.875556	v-maf avian musculoaponeurotic fibrosarcoma oncogene homolog	106	0	154	253	0	0	0	0	894	2154	0	0	0	10	0	0	0	1478	38	160	50	0	0	0
ADD1	39.7543	-1.3403	0.875556	adducin 1 (alpha)	14	4	0	54	619	0	0	0	0	210	1340	0	1192	0	0	123	0	0	2	362	878	18	0	0
GBA2	10.5297	2.41892	0.875556	glucosidase, beta (bile acid) 2	74	68	457	0	28	0	0	0	0	16	0	0	0	0	0	0	0	1	0	143	363	0	0	0
LEMD3	3.61914	-1.9661	0.875556	LEM domain containing 3	0	0	0	0	0	0	122	3199	0	0	0	22	38	0	0	0	0	0	0	81	64	0	0	0
SCYL1	2.74933	-2.61161	0.875556	SCY1-like 1 (S. cerevisiae)	0	59	0	4	0	0	0	0	0	350	0	48	0	0	6	0	0	0	0	191	1076	0	0	0
MRFAP1L1	768.998	-1.23851	0.877164	Morf4 family associated protein 1-like 1	0	62	1	216	1846	2	0	2331	18	0	5018	0	1348	2573	1	5362	2870	18	5753	1583	1926	0	0	0
CCR6	65.9543	-1.78953	0.877164	chemokine (C-C motif) receptor 6	0	0	80	0	0	0	0	0	384	0	1966	49	0	0	0	1168	433	0	987	633	875	0	0	0
RBM41	44.814	-1.66722	0.877164	RNA binding motif protein 41	10	386	0	0	0	0	51	0	100	348	0	95	0	0	0	0	2666	0	0	386	116	0	0	0
CD68	37.508	-1.74638	0.877164	CD68 molecule	0	22	0	0	4	431	0	0	86	2	282	0	0	2217	0	0	90	40	20	472	524	0	0	0
UROS	34.8204	-1.87137	0.877164	uroporphyrinogen III synthase	0	0	0	0	0	0	164	49	50	632	229	115	0	0	482	53	0	0	0	1070	1562	0	0	0
CDR2	15.6406	-1.65326	0.877164	cerebellar degeneration-related protein 2, 62kDa	0	34	0	0	6	8	0	148	0	0	3353	0	0	0	154	0	150	0	0	296	156	0	0	0
ATXN7L3B	14.3211	1.92207	0.877164	ataxin 7-like 3B	0	1173	316	0	2	0	0	244	0	0	0	30	0	0	29	0	6	0	0	658	1089	0	0	0
GTF3C3	11.1702	1.54339	0.877164	general transcription factor IIIC, polypeptide 3, 102kDa	0	4	86	74	3418	199	50	10	4	0	0	0	297	21	0	0	6	12	2	783	798	4	4	0
LOC285074	10.8784	-2.2165	0.877164	anaphase promoting complex subunit 1 pseudogene	0	22	0	0	0	0	0	0	0	0	1210	0	104	0	1	304	56	0	0	147	140	0	0	0
SLC35C2	7.94466	-2.11623	0.877164	solute carrier family 35 (GDP-fucose transporter), member C2	12	0	0	0	0	6	0	6	0	94	4	1455	0	0	0	0	0	0	0	467	1542	0	0	0
MRPS26	5.21118	-2.26918	0.877164	mitochondrial ribosomal protein S26	0	0	0	0	0	0	2	0	10	166	0	26	0	10	0	0	10	33	0	412	824	0	0	0
C9orf69	4.67291	2.62663	0.877164	chromosome 9 open reading frame 69	0	0	0	0	0	0	0	106	450	2	0	0	4	0	0	0	0	0	0	16	30	0	0	0
SMIM12	159.004	1.57877	0.877366	small integral membrane protein 12	24	0	0	1422	896	166	197	42	4	48	47	6	148	338	1651	116	4	36	99	1255	2290	6	2	0
SAP30BP	147.818	1.90917	0.877366	SAP30 binding protein	999	0	0	712	52	0	567	1504	214	886	0	4	97	69	2270	54	18	0	0	1986	2248	0	2	0
HAUS5	90.8006	0.984943	0.877366	HAUS augmin-like complex, subunit 5	0	533	1766	4	390	310	0	0	161	0	0	0	0	4	3813	0	0	0	71	445	640	2	4	0
MFHAS1	63.7676	-1.04594	0.877366	malignant fibrous histiocytoma amplified sequence 1	0	480	0	1274	0	0	0	0	0	0	0	4190	0	423	0	0	281	0	0	310	234	0	0	0
RBM27	48.1169	1.58615	0.877366	RNA binding motif protein 27	7	223	242	0	52	123	0	9	18	33	19	17	48	0	8	36	8	41	8	563	227	0	0	0
LEPR	30.7661	1.61673	0.877366	leptin receptor	8	18	0	99	0	3078	0	168	148	0	0	0	0	1	71	1192	29	0	0	273	187	0	0	0
HELQ	24.1373	1.90045	0.877366	helicase, POLQ-like	0	1288	0	0	569	2964	0	0	0	0	0	0	50	0	0	0	534	0	0	514	696	0	0	0
BTG1	17.6281	-1.69718	0.877366	B-cell translocation gene 1, anti-proliferative	1	26	246	161	0	0	0	2	1	0	18	0	0	2221	198	52	1	0	0	324	174	0	2	0
MTMR12	11.4868	2.05127	0.877366	myotubularin related protein 12	0	6	246	0	94	2	0	88	0	196	282	0	0	4	2	0	8	0	0	84	28	0	0	0
KLHL26	1.98114	1.8865	0.877366	kelch-like family member 26	1	36	0	3	26	2	1	0	0	0	0	1	0	2	2	3	1	0	1	10	38	0	0	0
EMB	8.17519	-2.47301	0.878406	embigin	0	0	0	0	13	0	0	0	0	74	462	0	0	13	0	0	0	0	55	592	479	0	0	0
CDC73	280.595	1.73834	0.878729	cell division cycle 73	1661	92	138	2059	48	0	8368	428	56	14	0	202	465	174	187	0	0	4076	77	761	737	0	0	0
VPS13C	17.9405	-1.54749	0.878729	vacuolar protein sorting 13 homolog C (S. cerevisiae)	0	0	207	0	22	11	0	25	0	0	27	0	0	268	0	36	84	3566	1557	487	609	0	0	0
IBTK	248.099	0.963185	0.879043	inhibitor of Bruton agammaglobulinemia tyrosine kinase	621	0	756	5617	142	0	0	206	569	0	0	0	0	0	0	866	161	592	2	943	584	0	0	0
AK090736	3.18552	-2.40633	0.880579	NA	0	0	0	0	0	0	0	49	0	126	121	0	0	0	313	53	0	0	0	278	468	0	0	0
WDR54	76.6201	1.64748	0.882936	WD repeat domain 54	60	0	155	0	398	332	0	1367	223	0	492	0	0	2	0	30	0	0	555	1071	1449	0	0	0
CPSF2	220.464	1.7146	0.883211	cleavage and polyadenylation specific factor 2, 100kDa	2	32	204	0	1383	1344	6354	668	16	2	111	487	0	264	6	1	1500	2	8	1148	1091	0	0	0
AP3M2	52.8706	-1.09754	0.883889	adaptor-related protein complex 3, mu 2 subunit	704	0	0	2652	0	0	0	0	4	0	0	0	0	0	3241	0	0	299	0	570	253	4	2	0
BC073817	52.1757	1.02163	0.883889	NA	0	0	250	163	0	0	0	0	1255	1267	0	0	0	68	10	0	1691	0	0	1288	1643	0	0	0
C3orf37	17.1513	1.93883	0.883889	NA	0	32	122	2533	0	0	0	65	0	32	0	0	0	0	0	28	0	0	0	564	993	0	0	0
AX747537	39.1989	1.84397	0.884411	NA	0	105	0	250	0	126	0	278	579	142	0	20	0	0	38	0	0	0	108	182	195	0	0	0
DR1	59.8103	-1.74696	0.885235	down-regulator of transcription 1, TBP-binding (negative cofactor 2)	0	52	2	0	74	74	455	1	2	286	0	382	0	24	115	11	66	19	6	200	549	0	0	0
ATP6V1H	629.733	-1.83076	0.886099	ATPase, H+ transporting, lysosomal 50/57kDa, V1 subunit H	0	420	0	54	886	181	3081	147	2	1258	1496	717	3548	0	3	984	86	0	2407	2431	2166	0	0	0
COX14	245.395	-1.29247	0.886099	cytochrome c oxidase assembly homolog 14 (S. cerevisiae)	215	42	8	72	46	230	631	229	165	96	472	585	67	1083	924	824	200	0	173	1770	685	0	0	0
URGCP	6.99475	-1.87876	0.886099	upregulator of cell proliferation	0	0	0	18	0	126	0	0	0	22	178	2	0	386	2	34	37	1	4	117	1111	0	0	0
LRRC37A4P	5.14711	2.59632	0.886417	leucine rich repeat containing 37, member A4, pseudogene	93	200	0	252	2	0	0	0	0	0	0	0	0	0	0	10	0	0	0	20	40	0	0	0
FGF2	629.907	1.42543	0.88681	fibroblast growth factor 2 (basic)	386	304	12	1519	866	3605	0	604	3002	263	21	355	101	144	1135	857	596	12	763	2096	484	4	3952	0
NSRP1	404.239	-1.54483	0.88681	nuclear speckle splicing regulatory protein 1	175	2353	0	606	455	49	292	73	86	1469	57	74	440	0	3132	53	23	757	527	1865	1117	0	0	0
PPAPDC1A	96.8462	1.70667	0.88681	phosphatidic acid phosphatase type 2 domain containing 1A	20	0	10	4944	124	249	0	2087	696	0	80	0	0	0	108	0	26	118	426	3288	2426	0	0	0
KHDRBS3	42.7393	-1.71729	0.887522	KH domain containing, RNA binding, signal transduction associated 3	0	154	0	0	160	0	316	0	0	68	0	564	153	4	0	119	27	0	2872	265	123	1	0	0
LEPROT	652.548	1.23226	0.887831	leptin receptor overlapping transcript	1233	10	172	947	1336	3138	107	2962	657	793	93	103	215	381	441	506	1289	87	314	3122	1680	0	4	0
RAB34	294.208	1.80803	0.887831	RAB34, member RAS oncogene family	584	312	10	1660	423	1769	33	0	566	126	207	349	0	0	310	141	172	0	0	2581	4322	0	0	0
SF3B3	257.584	-1.80793	0.887831	splicing factor 3b, subunit 3, 130kDa	1	28	1457	0	143	549	0	26	7	2	178	0	9682	2308	0	1375	678	5499	167	918	2643	0	0	0
KIAA0754	140.076	1.05354	0.887831	KIAA0754	0	1972	923	6065	0	0	0	0	0	0	2	0	0	0	0	0	180	4243	0	249	0	0	0	0
CMTM1	85.8697	-1.02947	0.887831	CKLF-like MARVEL transmembrane domain containing 1	0	0	0	1674	0	0	13	0	0	0	0	403	0	1057	0	1410	356	0	0	151	0	0	0	0
PARP9	44.707	-1.09425	0.887831	poly (ADP-ribose) polymerase family, member 9	0	1475	1373	0	0	0	0	0	0	274	0	0	1329	0	0	0	0	0	4	394	899	0	0	0
NBPF24	43.2616	-1.60925	0.887831	NA	1	3	0	77	0	346	0	51	33	231	731	110	8	144	130	5	17	4	2	116	66	20	0	0
ABCA5	7.52983	2.35104	0.887831	ATP-binding cassette, sub-family A (ABC1), member 5	0	0	4	0	0	0	1198	143	2	0	0	0	0	0	0	0	132	0	294	60	27	0	0	0
CHM	2.75886	2.17546	0.887831	choroideremia (Rab escort protein 1)	0	10	0	0	56	0	29	20	0	0	0	4	0	0	0	783	2	0	0	252	42	0	0	0
AP3D1	67.5475	-1.92503	0.887835	adaptor-related protein complex 3, delta 1 subunit	4	16	0	0	111	0	36	446	0	115	27	50	162	658	0	0	231	0	3633	280	282	0	0	0
SYT1	22.3254	2.001	0.887835	synaptotagmin I	307	0	0	39	1846	0	0	0	0	0	62	0	0	208	0	0	0	0	0	182	51	0	0	0
PWWP2A	7.26683	2.34315	0.887835	PWWP domain containing 2A	0	160	0	342	0	126	0	0	30	6	0	0	9	0	0	0	0	0	0	104	0	0	0	0
MAP2K2	5.94422	-2.34432	0.887835	mitogen-activated protein kinase kinase 2	645	0	0	0	4	0	0	8	0	36	47	0	0	0	0	0	0	0	4	104	128	0	0	0
NTAN1	5.09393	-2.20951	0.887835	N-terminal asparagine amidase	0	0	0	0	0	10	0	4	675	0	872	0	0	0	0	5	0	0	125	701	452	0	0	0
LINC00339	2.30285	2.04538	0.887835	long intergenic non-protein coding RNA 339	1	0	0	1	0	43	0	1692	4	4	0	0	0	0	63	0	2	0	0	132	52	3	0	0
XPO6	60.8083	1.85975	0.888376	exportin 6	0	402	0	170	152	0	16	39	148	2	614	2	52	39	0	98	0	31	0	676	616	0	0	0
PAPD5	8.56515	1.40736	0.889046	PAP associated domain containing 5	0	10	0	0	72	65	0	2659	1	2	16	819	2	0	8	0	0	0	0	470	176	0	0	0
NECAB1	1111.06	1.84036	0.891813	N-terminal EF-hand calcium binding protein 1	333	856	538	1113	1396	5178	0	2	9202	0	310	0	70	1595	71	444	0	46	3714	1229	386	2589	0	0
UTP6	255.975	-1.85191	0.891813	UTP6, small subunit (SSU) processome component, homolog (yeast)	248	232	57	0	106	2	59	171	4	0	0	1335	1343	6179	167	429	948	0	0	1542	1341	0	9	0
ECM1	21.562	2.12159	0.891813	extracellular matrix protein 1	104	8	80	450	0	90	0	0	72	0	2	0	0	0	0	24	0	32	0	78	359	0	0	0
GLCE	8.36505	-2.08937	0.891813	glucuronic acid epimerase	0	0	2	0	141	0	0	10	2	0	0	402	0	4	170	0	378	4	0	463	284	1	0	0
LOC23117	7.80651	1.67346	0.891813	NA	1	53	74	0	2	8	2	13	29	0	2	355	0	2	0	29	4	0	1	51	82	0	0	0
TMEM109	6.58721	1.81276	0.891813	transmembrane protein 109	46	6	600	0	16	7	24	8	4	0	0	0	0	516	0	0	8	10	0	905	1906	2	2	0
ARHGAP35	4.26857	2.12815	0.891813	Rho GTPase activating protein 35	0	0	0	270	0	74	0	22	0	692	0	0	0	2	9	2	0	0	4	36	29	0	0	0
INTS3	2.22393	1.57623	0.891813	integrator complex subunit 3	6	4	0	4	0	16	7	2	38	2	2	0	60	2	2	0	0	0	2	61	121	0	0	0
SYNJ2BP-COX16	593.821	1.27556	0.892251	SYNJ2BP-COX16 readthrough	139	255	217	4605	2328	134	1180	17	588	59	157	296	1427	294	771	321	321	25	361	2267	1143	0	1	0
ZC3H13	501.04	1.84062	0.89329	zinc finger CCCH-type containing 13	3887	2729	2	235	0	517	0	29	218	346	103	7	518	25	0	704	227	100	0	917	1042	0	0	0
RCAN1	162.275	0.949347	0.89329	regulator of calcineurin 1	1815	120	3	0	1015	473	0	726	424	0	0	0	0	0	12	3868	0	0	0	811	900	0	0	0
NBEAL1	46.5118	1.04897	0.89329	neurobeachin-like 1	1397	0	302	0	0	0	0	0	0	0	0	0	0	1361	0	95	0	0	3652	242	46	0	0	0
SEC61A1	43.5224	-1.35358	0.89329	Sec61 alpha 1 subunit (S. cerevisiae)	2	0	2	80	104	68	89	0	6	105	4	1749	0	0	218	6	2	56	1032	527	5324	2	0	0
C21orf59	40.4176	1.72391	0.89329	chromosome 21 open reading frame 59	0	26	122	0	931	34	389	8	0	62	18	0	0	281	0	0	0	0	499	1210	1802	0	0	0
GATAD1	3.01663	2.38132	0.89329	GATA zinc finger domain containing 1	0	0	0	0	0	70	1	209	0	0	0	0	0	0	0	691	0	114	0	238	18	0	0	0
ARHGAP5	193.382	-1.73694	0.893346	Rho GTPase activating protein 5	14	0	1641	2	56	171	3510	52	10	970	0	0	0	1238	45	12268	527	42	180	1444	861	4	12	0
ZNF92	11.3743	1.65803	0.893346	zinc finger protein 92	118	20	1	3558	0	0	0	4	18	0	0	0	88	4	2	2	0	28	0	386	0	0	10	0
ADCK2	11.1786	2.42447	0.893346	aarF domain containing kinase 2	0	0	42	187	76	97	0	0	0	17	0	0	0	0	0	0	0	0	0	65	27	0	0	0
TMEM234	5.06397	-2.56813	0.893346	transmembrane protein 234	0	4	0	0	0	2	0	0	0	0	0	0	1526	0	139	0	0	0	0	409	451	0	0	0
EDEM3	16.8348	2.17896	0.893432	ER degradation enhancer, mannosidase alpha-like 3	8	0	0	0	29	249	92	1023	0	0	34	0	0	0	0	0	0	0	100	150	170	0	0	0
FAM102A	6.4166	-2.0313	0.893432	family with sequence similarity 102, member A	0	6	0	0	4	0	0	138	0	0	24	6	0	143	0	77	0	103	2	153	240	0	0	0
LRRC41	4.55722	-1.52595	0.893432	leucine rich repeat containing 41	226	0	0	0	0	8	0	9	0	44	0	3086	0	0	1368	0	26	0	0	293	1578	9	0	0
FKBP4	35.643	-1.55543	0.894044	FK506 binding protein 4, 59kDa	21	0	532	2	79	4	26	6	4	0	69	227	127	44	37	0	58	5	4	362	1480	0	0	0
EIF6	1841	-1.17604	0.89426	eukaryotic translation initiation factor 6	468	1256	1919	1755	1123	1041	6	2416	649	2185	7084	1837	4507	2323	401	2910	2362	1175	1096	15063	10438	2	3	0
XPOT	64.8706	0.961283	0.89426	exportin, tRNA	2	84	4	921	0	290	0	2	236	0	42	0	0	6893	0	0	2837	0	0	1173	1766	0	0	0
AKR1B1	6045.94	-1.08626	0.894328	aldo-keto reductase family 1, member B1 (aldose reductase)	2402	3335	6277	6009	766	8844	6431	2268	3754	7528	6388	1597	5244	4942	24361	828	5948	18737	9494	30208	44992	0	131	0
DLG1	1281.16	1.93433	0.894328	discs, large homolog 1 (Drosophila)	0	1700	2257	4317	4536	1433	75	8398	24	0	315	0	1	0	0	859	3125	477	131	1939	1881	0	0	0
CCNB2	621.981	2.03861	0.894328	cyclin B2	3657	7616	0	0	2007	1937	0	2774	361	1953	0	0	31	0	1178	254	8	0	713	2616	2506	0	0	0
NIPBL	243.693	-1.82989	0.894328	Nipped-B homolog (Drosophila)	0	64	6	0	3152	0	3507	33	124	42	135	1272	2323	1364	73	0	12	850	0	1214	874	0	2	0
ACAA2	216.559	-1.76411	0.894328	acetyl-CoA acyltransferase 2	0	30	306	135	0	0	1929	39	63	1921	827	0	1326	2	246	24	755	2	110	2357	3270	3	0	0
ID3	87.8842	-1.57921	0.894328	inhibitor of DNA binding 3, dominant negative helix-loop-helix protein	16	8	4	140	21	39	781	83	54	22	2	533	444	0	456	0	1	2	68	910	1030	0	0	0
SLC25A26	87.5598	1.10869	0.894328	solute carrier family 25 (S-adenosylmethionine carrier), member 26	0	0	216	0	141	344	389	2427	0	834	42	0	0	0	156	0	0	0	43	797	669	0	0	0
PNKD	80.12	-2.01749	0.894328	paroxysmal nonkinesigenic dyskinesia	0	46	30	105	26	43	0	0	0	94	0	0	272	370	110	0	4	424	0	627	488	0	0	0
FZD6	49.0652	1.86787	0.894328	frizzled class receptor 6	182	0	28	335	52	1421	60	8	145	40	74	0	0	0	0	0	328	6	0	444	222	0	0	0
OS9	44.7624	-1.83806	0.894328	osteosarcoma amplified 9, endoplasmic reticulum lectin	0	0	0	32	0	573	275	0	44	14	0	0	0	48	1219	0	264	182	0	299	1428	0	0	0
CELF6	38.4695	1.48224	0.894328	CUGBP, Elav-like family member 6	0	9	168	0	108	1409	0	99	0	0	0	0	0	0	1157	0	41	246	0	551	1325	0	0	0
UTRN	34.1929	1.9016	0.894328	utrophin	23	3997	2	206	2	354	0	0	222	68	0	0	0	0	370	0	0	0	0	381	107	0	0	0
AKAP17A	32.2203	1.05673	0.894328	A kinase (PRKA) anchor protein 17A	0	0	0	302	0	0	0	0	2185	0	1262	0	513	0	22	0	5	0	30	146	48	0	0	0
ATF7IP	8.61851	1.94208	0.894328	activating transcription factor 7 interacting protein	0	52	18	2	49	0	465	0	0	6	0	0	0	0	0	1593	0	0	0	353	278	0	0	0
MAMDC2	4.58581	1.89094	0.894328	MAM domain containing 2	1842	4	2	4	3	0	0	0	57	0	0	0	0	0	149	0	0	11	0	116	714	0	2	0
2016-03-04	4.39257	2.18099	0.894328	membrane-associated ring finger (C3HC4) 4, E3 ubiquitin protein ligase	35	23	8	314	0	0	0	0	0	0	74	0	0	8	0	0	4	0	0	138	49	2890	0	0
NID1	3.77594	-1.64224	0.894328	nidogen 1	0	0	12	0	0	0	0	2	0	0	0	0	0	1350	102	1532	0	1804	0	136	180	0	0	0
RORA	3.08192	-2.61333	0.894328	RAR-related orphan receptor A	0	0	0	0	42	0	0	0	3	312	50	0	0	0	0	0	0	0	0	42	9	0	0	0
CIZ1	2.30539	-2.34543	0.894328	CDKN1A interacting zinc finger protein 1	0	2	0	0	0	0	0	0	2	0	106	26	6	0	0	0	10	0	0	57	555	0	0	0
MGST3	336.671	-1.36049	0.896028	microsomal glutathione S-transferase 3	338	0	28	22	14	28	409	685	424	342	370	62	596	937	1544	58	62	769	789	2426	1467	0	2	0
AKR1A1	314.514	1.86046	0.896028	aldo-keto reductase family 1, member A1 (aldehyde reductase)	1675	0	18	1555	1240	0	1867	1227	2	289	3	0	1219	42	0	1336	34	0	74	3477	3057	0	0	0
UTP3	138.734	1.87048	0.896028	UTP3, small subunit (SSU) processome component, homolog (S. cerevisiae)	0	514	89	546	0	49	1106	466	2	0	23	1376	187	0	2665	0	39	8	0	363	260	0	0	0
SELRC1	45.857	-1.72976	0.896028	NA	0	0	0	117	0	0	771	0	0	8	0	401	0	0	5299	832	0	0	0	494	672	2	2	0
CLPP	17.1411	1.89406	0.896028	caseinolytic mitochondrial matrix peptidase proteolytic subunit	0	0	84	124	0	43	31	14	169	0	149	0	0	0	0	2	33	2	22	1382	1423	0	0	0
AK126693	14.5549	1.70902	0.896028	NA	6	43	30	4	90	51	3	0	0	1	0	16	0	19	0	178	11	0	22	380	416	2	1	0
MRPL54	12.6343	-1.7724	0.896028	mitochondrial ribosomal protein L54	0	8	0	398	8	0	4	18	0	6	0	0	2	84	52	27	74	903	0	588	374	0	0	0
SIX3	3.26349	-2.004	0.89617	SIX homeobox 3	0	4	0	0	316	0	0	1	312	19	8	0	0	0	0	0	1	2	23	128	90	0	0	0
NAA38	427.932	1.60753	0.896394	N(alpha)-acetyltransferase 38, NatC auxiliary subunit	187	1836	868	1931	156	510	1331	0	186	0	156	20	97	4737	14	0	512	22	1308	1973	681	0	0	0
SSFA2	14.4641	-1.7865	0.896394	sperm specific antigen 2	0	0	0	5	235	0	14	6	289	0	2	287	44	4	0	59	0	26	121	514	124	2	0	0
LIN9	3.79565	-2.26053	0.896394	lin-9 homolog (C. elegans)	0	0	0	0	142	0	0	0	138	0	0	0	277	40	0	46	0	0	2	559	73	0	0	0
HCRTR1	3.02615	-2.33768	0.896394	hypocretin (orexin) receptor 1	0	0	0	0	0	8	0	0	0	11	0	0	0	97	0	23	0	14	0	149	212	0	0	0
PLEKHA1	4.75071	-2.09168	0.896417	pleckstrin homology domain containing, family A (phosphoinositide binding specific) member 1	0	2	0	0	668	0	0	0	0	138	2	31	268	0	0	0	40	0	0	693	214	0	0	0
HSPA13	39.297	1.70505	0.896907	heat shock protein 70kDa family, member 13	208	393	0	146	0	2	0	54	456	0	24	0	0	0	142	0	16	272	0	660	521	2	0	0
HEBP1	2.45471	2.34748	0.897116	heme binding protein 1	0	220	0	0	0	0	0	48	4	0	0	0	0	3	0	0	0	2	93	427	290	0	0	0
SPTAN1	422.199	-1.56468	0.897285	spectrin, alpha, non-erythrocytic 1	366	2	123	1007	63	3	141	387	6	0	212	2298	614	602	1034	1444	1296	1	1	592	1163	0	0	0
FTSJ2	277.953	-1.81292	0.897285	FtsJ RNA methyltransferase homolog 2 (E. coli)	0	68	2313	75	32	364	0	2	188	2146	0	20	1196	1849	0	1188	493	2177	0	1591	2040	0	0	0
COPB2	271.574	1.59193	0.897285	coatomer protein complex, subunit beta 2 (beta prime)	1	50	228	8	4365	0	334	3256	4536	50	65	2264	0	59	198	4348	110	4	14	4154	4434	0	0	0
DDX60L	267.325	-0.988052	0.897285	DEAD (Asp-Glu-Ala-Asp) box polypeptide 60-like	14	1693	0	0	17	0	0	0	94	4774	0	4	0	0	1674	1439	3168	0	0	917	120	4	6	0
PSMF1	193.103	-1.78829	0.897285	proteasome (prosome, macropain) inhibitor subunit 1 (PI31)	196	10	201	872	0	66	0	16	0	687	556	16	0	1116	4129	19	545	48	0	1842	2767	0	0	0
FRMD6	179.052	1.01645	0.897285	FERM domain containing 6	0	49	0	1618	132	0	4	0	7910	96	0	0	0	0	1680	7203	8	72	52	716	209	0	0	0
PIGP	131.14	-1.94285	0.897285	phosphatidylinositol glycan anchor biosynthesis, class P	784	8	528	0	0	0	143	0	0	0	398	1189	599	0	32	906	238	14	8	837	491	0	0	0
DCUN1D5	81.4725	-1.60866	0.897285	DCN1, defective in cullin neddylation 1, domain containing 5	0	27	87	70	2523	2	12	80	4	423	15	0	20	0	1378	75	533	3	36	2124	2530	0	0	0
DUSP6	78.6875	-1.03488	0.897285	dual specificity phosphatase 6	0	624	28	0	12	0	0	0	0	128	0	0	0	0	2150	727	0	3795	28	517	672	0	0	0
SLC44A1	75.4517	-0.997421	0.897285	solute carrier family 44 (choline transporter), member 1	0	0	530	0	0	0	0	0	1157	0	0	289	341	2	0	2854	30	0	0	312	156	0	0	0
ATP2A2	65.6145	-1.72845	0.897285	ATPase, Ca++ transporting, cardiac muscle, slow twitch 2	0	6	22	76	0	447	97	74	2	46	0	0	11	104	4494	1039	60	0	48	373	110	0	1	0
C1orf123	58.3995	1.51034	0.897285	chromosome 1 open reading frame 123	1770	0	14	413	0	0	911	0	94	3	0	0	0	0	0	0	0	454	473	1059	610	0	0	0
PIK3C3	40.7054	-1.60407	0.897285	phosphatidylinositol 3-kinase, catalytic subunit type 3	0	0	0	765	0	0	0	86	0	8	298	0	1	0	1981	0	0	2	924	847	848	0	0	0
ATE1	33.4679	1.78937	0.897285	arginyltransferase 1	0	138	0	482	150	461	0	0	246	19	0	0	0	0	28	54	0	38	0	304	298	0	1	0
DDX41	28.9918	1.63569	0.897285	DEAD (Asp-Glu-Ala-Asp) box polypeptide 41	3464	298	0	0	0	1120	0	10	0	16	0	50	4	0	0	8	58	0	2	556	1741	0	0	0
CDC45	28.2053	-1.0738	0.897285	cell division cycle 45	0	0	10	0	0	0	0	0	1166	0	0	0	0	346	0	3130	1284	0	2	1324	2622	0	0	0
SPA17	19.4594	1.75412	0.897285	sperm autoantigenic protein 17	0	796	0	0	49	185	0	937	0	10	0	0	0	0	0	151	56	0	0	396	348	0	0	0
C17orf61-PLSCR3	13.9867	1.74434	0.897285	NA	69	40	69	4	1	0	0	12	6	6	16	0	1	0	0	6	84	14	0	394	415	0	0	0
BLOC1S6	12.4795	-1.99841	0.897285	biogenesis of lysosomal organelles complex-1, subunit 6, pallidin	30	3	0	0	0	0	0	4	0	0	6	48	1360	0	213	0	0	0	0	180	130	0	0	0
ZSWIM6	12.0885	-1.81718	0.897285	zinc finger, SWIM-type containing 6	0	0	0	0	87	138	10	14	0	0	76	1010	0	12	0	0	0	36	0	141	0	0	0	0
AK303572	3.80077	2.09858	0.897285	NA	0	25	27	0	2	0	0	1	0	0	2	315	0	0	0	10	1	0	0	27	43	0	0	0
MAP9	3.53571	2.43451	0.897285	microtubule-associated protein 9	0	8	0	65	0	154	0	0	0	56	0	0	0	0	0	9	0	0	0	274	132	0	0	0
PLEKHA3	3.26774	2.49871	0.897285	pleckstrin homology domain containing, family A (phosphoinositide binding specific) member 3	0	0	0	37	0	0	0	0	28	0	0	0	0	0	8	599	0	0	0	127	74	0	0	0
MAPKAPK5	2.65739	1.76346	0.897285	mitogen-activated protein kinase-activated protein kinase 5	0	244	0	0	670	0	0	1357	22	7	2	0	0	0	0	0	0	0	0	95	231	0	0	0
CAMSAP1	2.4272	2.31016	0.897285	calmodulin regulated spectrin-associated protein 1	0	0	0	0	0	81	22	0	26	0	0	0	0	276	0	141	0	0	0	152	146	0	0	0
DHTKD1	2.21292	-2.00947	0.897285	dehydrogenase E1 and transketolase domain containing 1	0	0	0	0	0	0	8	62	0	0	0	14	10	12	0	1489	0	0	4	293	84	0	0	0
USP3-AS1	2.0314	2.41382	0.897285	USP3 antisense RNA 1	0	29	0	0	0	0	0	0	288	0	0	284	0	0	584	0	0	0	0	111	98	0	0	0
UCKL1	5.48353	2.35031	0.89862	uridine-cytidine kinase 1-like 1	54	0	0	0	38	0	4	0	2	748	0	0	12	0	0	0	0	0	0	331	204	0	0	0
DUSP5	214.149	1.62545	0.899113	dual specificity phosphatase 5	76	47	64	1786	244	1489	16	310	0	184	95	307	257	0	18	0	4	6	108	201	122	35	0	0
IFI27L2	42.2976	1.8503	0.900647	interferon, alpha-inducible protein 27-like 2	9	39	55	203	2	138	0	202	117	78	195	0	0	28	0	0	0	6	0	700	361	0	0	0
PVT1	3.24831	2.31578	0.900647	Pvt1 oncogene (non-protein coding)	0	0	114	0	0	6	86	0	0	0	0	0	0	0	810	0	0	0	209	211	219	0	0	0
RPS6KA4	1.89015	-2.12837	0.900647	ribosomal protein S6 kinase, 90kDa, polypeptide 4	0	2	0	2	0	0	0	28	0	0	12	0	40	22	0	4	0	0	0	2	22	0	0	0
EMC2	21.1088	0.992917	0.900691	ER membrane protein complex subunit 2	710	0	0	0	0	108	0	0	88	0	0	4769	0	1717	0	0	32	0	0	2273	1505	0	0	0
ACOT1	2.26633	-2.48302	0.901712	acyl-CoA thioesterase 1	0	0	0	0	0	0	0	0	3	0	0	5	36	0	0	1216	0	850	0	377	392	0	0	0
IDNK	3.02942	-2.48314	0.902025	idnK, gluconokinase homolog (E. coli)	0	0	0	0	0	0	0	0	4	0	33	0	68	0	26	0	0	0	0	424	167	0	0	0
CSRNP1	2.63953	-2.40219	0.902025	cysteine-serine-rich nuclear protein 1	0	0	0	0	0	6	0	0	0	0	0	88	0	8	0	2	0	28	0	26	52	0	0	0
BCAP29	562.955	-2.04455	0.902059	B-cell receptor-associated protein 29	5	342	92	913	0	0	0	0	287	435	0	2	0	149	0	566	2885	2002	3978	2823	1150	0	0	0
SAP18	349.999	1.25827	0.902059	Sin3A-associated protein, 18kDa	497	142	130	325	315	0	520	1666	1707	242	42	391	20	4301	181	396	242	110	368	2676	1556	0	2	0
PRC1	1508.61	1.6694	0.902841	protein regulator of cytokinesis 1	486	2516	1326	8	896	10766	1065	2034	6921	0	0	0	2218	272	163	1064	3569	20	247	3869	3118	275	0	0
TMEM60	657.067	2.08602	0.903284	transmembrane protein 60	300	1832	747	707	0	990	2637	0	4653	0	0	4	0	0	0	1299	791	0	490	1900	1068	0	0	0
MRPL34	7.80176	-2.09002	0.903284	mitochondrial ribosomal protein L34	0	0	8	0	0	16	0	0	0	0	274	243	10	0	2	256	0	0	137	832	668	0	0	0
PHTF1	19.3242	1.43471	0.904175	putative homeodomain transcription factor 1	1986	0	0	0	0	298	0	0	31	0	0	25	2	0	5	22	40	0	1721	335	546	2	0	0
NUB1	23.6209	1.65196	0.904408	negative regulator of ubiquitin-like proteins 1	0	123	37	42	7	1708	1184	7	0	0	0	337	0	63	0	56	0	0	2	1027	620	0	0	0
USP7	1234.89	1.6652	0.908184	ubiquitin specific peptidase 7 (herpes virus-associated)	0	2885	4665	3173	429	125	10890	53	552	229	0	4	764	494	465	0	702	143	4459	1208	789	0	0	0
ARHGAP29	253.735	1.13758	0.908184	Rho GTPase activating protein 29	2	995	0	1038	4327	4003	2	447	10	0	0	2	0	17	128	405	311	414	0	3622	3303	2	8	0
PSMC3IP	177.501	-1.63871	0.908184	PSMC3 interacting protein	10	0	296	0	8	30	385	0	1443	56	4	338	113	1162	376	67	2	6	1702	1093	827	4	0	0
NANS	32.8766	1.77417	0.908184	N-acetylneuraminic acid synthase	0	57	150	0	156	0	0	0	3053	0	34	0	73	0	0	0	453	0	0	1851	1658	0	0	0
EBPL	9.08779	2.25603	0.908184	emopamil binding protein-like	56	68	96	0	0	0	138	0	0	0	0	0	0	0	0	0	149	0	18	118	50	0	0	0
PLCG1	3.92091	-2.55436	0.908184	phospholipase C, gamma 1	0	0	644	0	0	0	0	0	4	54	0	0	0	0	90	0	0	0	0	28	107	0	0	0
LETMD1	32.4749	-1.22063	0.908259	LETM1 domain containing 1	0	0	2	0	76	3053	0	0	3	16	0	0	0	2175	0	417	60	2	0	811	464	0	0	0
LRRC40	21.9761	1.70824	0.908259	leucine rich repeat containing 40	1	2100	0	0	12	3419	164	1438	0	0	0	0	316	79	0	0	0	6	0	985	558	2	0	0
BC127854	37.1553	1.01454	0.909786	NA	0	0	0	0	271	0	0	0	1819	0	0	0	0	1403	98	1849	0	0	0	128	275	0	0	0
DNAPTP1	6.18774	2.22193	0.909786	NA	0	0	0	11	43	51	31	0	0	10	0	0	0	0	0	52	0	0	0	173	26	0	0	0
POFUT1	2.23563	2.29166	0.909786	protein O-fucosyltransferase 1	6	0	0	0	0	0	0	226	31	0	265	4	0	0	0	0	0	0	2	277	1000	0	0	0
TEAD3	2.11199	-2.53865	0.909786	TEA domain family member 3	0	2	0	0	0	0	0	0	0	29	0	564	0	0	0	0	0	0	0	42	36	0	0	0
LARP1	1319.42	1.11328	0.909821	La ribonucleoprotein domain family, member 1	14	1705	2020	629	2078	2433	6409	1917	3455	820	1166	1198	920	527	329	561	247	1679	528	1449	885	0	3	0
MSH6	1300.77	-1.85987	0.909821	mutS homolog 6	909	0	5864	171	1401	650	497	6	0	288	7829	6316	0	50	5655	0	0	11799	1165	1959	2369	0	0	0
HADHA	437.754	-1.62483	0.909821	hydroxyacyl-CoA dehydrogenase/3-ketoacyl-CoA thiolase/enoyl-CoA hydratase (trifunctional protein), alpha subunit	590	139	0	384	280	22	227	304	34	396	272	52	276	2	0	5742	798	0	866	3403	7406	2	0	2
THEM4	87.0349	1.8903	0.909821	thioesterase superfamily member 4	24	324	0	0	643	20	507	241	383	6	0	204	34	1654	0	0	0	2	0	607	703	0	0	0
PROCR	57.0166	-1.16439	0.909821	protein C receptor, endothelial	0	14	70	2	616	30	0	0	21	0	0	0	417	0	0	0	0	1364	1250	1251	1184	0	0	0
PIGU	38.2592	-1.03832	0.909821	phosphatidylinositol glycan anchor biosynthesis, class U	0	0	0	0	0	0	1954	609	0	0	0	28	3397	0	450	0	2	0	0	915	1371	0	0	0
ZNF131	32.1054	-1.04044	0.909821	zinc finger protein 131	0	915	0	0	0	0	541	0	24	188	0	3978	0	0	0	0	0	0	0	330	307	0	0	0
CENPC1	15.4644	1.98647	0.909821	NA	0	0	70	0	0	362	0	692	68	0	0	0	0	0	0	231	322	0	6	608	282	0	0	0
MAST4	15.1122	1.92394	0.909821	microtubule associated serine/threonine kinase family member 4	342	0	0	0	69	182	0	0	841	18	0	0	20	0	0	0	12	0	0	220	75	0	0	0
PHLDB1	14.7374	1.30886	0.909821	pleckstrin homology-like domain, family B, member 1	0	90	703	0	0	0	0	0	33	0	787	0	0	0	1055	0	6	0	2	312	694	0	0	0
RGPD3	7.19113	-2.09516	0.909821	RANBP2-like and GRIP domain containing 3	0	8	2	0	0	38	0	0	4	0	0	0	2	0	123	0	0	44	77	10	4	0	0	0
DBT	4.9559	2.47923	0.909821	dihydrolipoamide branched chain transacylase E2	0	75	432	0	0	0	0	2	0	0	0	0	8	0	0	0	0	0	0	58	46	0	0	0
ATP5C1	2730.69	1.00513	0.910186	ATP synthase, H+ transporting, mitochondrial F1 complex, gamma polypeptide 1	6039	3339	5404	8491	2734	1622	2231	5536	2291	450	1122	3935	278	6617	3734	1614	1054	1850	1423	15146	9848	12	6	0
SOX12	2.4218	-1.54653	0.910186	SRY (sex determining region Y)-box 12	0	11	1	0	0	0	9878	4	0	0	18	4	0	8	4	0	5	0	0	27	3	50	0	0
SMG7	31.304	1.2912	0.910436	SMG7 nonsense mediated mRNA decay factor	0	0	905	4	115	59	3102	0	0	2	254	2	450	0	8	0	56	0	4	207	402	0	0	0
GPD1L	81.3823	-0.973372	0.910702	glycerol-3-phosphate dehydrogenase 1-like	0	0	0	0	486	0	0	68	543	217	0	3735	0	0	555	0	0	0	0	71	80	0	0	0
MIR610	16.5236	2.27353	0.910702	microRNA 610	0	102	0	58	98	300	0	0	0	0	0	0	0	0	0	280	230	0	0	3	0	0	0	0
TTLL5	384.835	-1.98765	0.911158	tubulin tyrosine ligase-like family, member 5	188	1837	0	168	130	196	484	0	0	0	2499	5603	79	0	0	4109	171	0	2	200	459	2	0	0
TM9SF4	71.2276	-1.39784	0.911158	transmembrane 9 superfamily protein member 4	0	21	0	142	0	0	0	676	6	0	0	0	2471	16	200	1415	38	2	719	238	267	0	0	0
HMGN4	63.3165	-1.25892	0.911158	high mobility group nucleosomal binding domain 4	0	66	505	50	0	0	0	0	6	158	0	0	0	0	0	800	2017	22	430	1258	706	0	0	0
NDUFB1	49.2544	-1.36236	0.911158	NADH dehydrogenase (ubiquinone) 1 beta subcomplex, 1, 7kDa	46	9	22	8	0	91	119	1	18	138	198	0	64	25	52	105	11	17	124	723	244	0	0	0
YAP1	29.9961	1.6517	0.911158	Yes-associated protein 1	0	14	24	44	1042	2	2	224	962	0	0	0	196	2	165	0	0	0	102	274	193	0	0	0
BET1L	15.0079	1.96698	0.911158	Bet1 golgi vesicular membrane trafficking protein-like	0	0	166	0	8	296	0	783	24	20	0	0	0	1	2	32	0	0	0	477	1784	0	0	0
AK124233	3.94198	-1.29572	0.911158	NA	0	0	1094	0	0	0	0	2	6	0	0	2	1	1254	2	32	6	12	0	68	125	0	2	0
THBS1	472.09	-1.66062	0.911253	thrombospondin 1	63	446	0	151	355	91	0	25	676	2	237	0	129	714	489	1481	2932	1599	1	1007	677	0	456	0
TMEM251	60.8524	1.28827	0.911253	transmembrane protein 251	1263	0	2	620	0	330	0	0	221	2	0	5	0	83	108	51	0	621	112	530	164	0	0	0
ARFGAP2	37.2715	1.81744	0.911253	ADP-ribosylation factor GTPase activating protein 2	86	2	16	0	1090	111	0	359	79	0	0	68	0	2432	0	0	20	2	49	421	2222	0	0	0
EXOSC3	59.7648	1.22752	0.912273	exosome component 3	0	168	1577	0	0	234	26	0	200	0	0	20	967	0	0	0	100	32	0	1712	2014	0	0	0
PEPD	19.424	1.59185	0.912273	peptidase D	0	83	0	0	501	0	1885	8	2	26	10	0	160	0	354	0	0	0	0	1436	3614	0	0	0
NEAT1	12980.1	-1.15386	0.912751	nuclear paraspeckle assembly transcript 1 (non-protein coding)	6644	661	12538	27601	4678	4431	16201	6196	5170	6151	2942	29203	64478	11912	1514	9887	3295	36216	8396	17157	1911	4600	1424	0
CACUL1	5152.79	1.37736	0.912751	CDK2-associated, cullin domain 1	5059	3573	4514	7736	7431	14839	10913	19626	11793	1961	0	0	477	7987	9195	3476	2572	1779	9469	5935	1369	2	4	0
TFPI	4996.01	-1.20272	0.912751	tissue factor pathway inhibitor (lipoprotein-associated coagulation inhibitor)	771	1691	1268	2461	1836	12115	10174	4069	1105	2272	168	7240	23703	6	13419	9764	9346	2021	13006	9803	3752	144	6	0
PSMA2	2255.89	-1.30387	0.912751	proteasome (prosome, macropain) subunit, alpha type, 2	14	1492	266	3911	2644	2427	204	147	1464	2212	14	186	1098	4176	2657	4519	760	12091	3476	16449	8442	5	2	0
ELP5	906.324	-1.78165	0.912751	elongator acetyltransferase complex subunit 5	1284	4	134	3244	80	0	0	2	2920	5	19	0	3317	4373	344	6035	836	0	4037	1235	1199	16	28	0
GOLT1B	890.888	-1.69758	0.912751	golgi transport 1B	144	379	0	0	328	202	3834	42	106	224	1220	0	0	92	7052	1605	1640	872	5215	3260	1606	0	0	0
SETD3	770.252	-1.37639	0.912751	SET domain containing 3	10	50	139	228	814	2380	241	65	590	766	130	4	526	2419	4	63	654	2603	5301	861	948	10	24	0
TXNDC17	626.528	1.11972	0.912751	thioredoxin domain containing 17	925	336	381	172	1350	2581	704	1578	1511	656	110	83	370	2017	309	4	148	297	679	4147	1835	2	0	0
HAUS6	578.349	1.59909	0.912751	HAUS augmin-like complex, subunit 6	0	387	1354	94	2441	2906	250	1612	5604	2	0	38	1396	182	0	5721	468	70	96	1153	1891	2	6	0
UFM1	548.542	-1.42381	0.912751	ubiquitin-fold modifier 1	303	122	283	13	695	101	12	334	702	31	16	0	853	289	241	4079	3544	331	76	2052	1482	6	0	0
RBM7	541.077	2.07781	0.912751	RNA binding motif protein 7	2949	1905	0	551	744	144	4046	0	248	0	0	110	0	0	0	2302	0	0	1742	1825	1200	0	0	0
TMBIM4	499.505	1.47333	0.912751	transmembrane BAX inhibitor motif containing 4	764	668	97	323	2711	605	26	1862	624	79	91	6	0	0	846	400	20	861	377	3921	2073	5	7	0
PFDN1	474.349	1.33633	0.912751	prefoldin subunit 1	181	175	794	62	1808	1323	4403	0	35	222	114	6	110	289	446	125	1093	2366	276	4549	3034	0	0	0
GPX4	452.013	-1.19246	0.912751	glutathione peroxidase 4	669	96	328	718	202	458	32	46	116	1031	1313	218	6	1288	1517	32	204	208	1367	6112	6003	2	0	0
GMFB	424.443	-1.57748	0.912751	glia maturation factor, beta	208	44	78	0	343	1174	0	220	72	266	801	0	170	851	1132	4772	4	134	34	3768	781	2	4791	0
BC005927	377.761	1.25707	0.912751	NA	960	157	242	694	535	461	0	1155	1364	167	184	1	192	200	112	620	171	91	962	1289	2364	0	0	0
AKAP9	370.886	0.940332	0.912751	A kinase (PRKA) anchor protein 9	0	1938	3	2	1793	1862	1766	12	1693	53	0	3248	0	0	13	188	28	48	0	1900	317	1259	0	0
DERL1	335.466	-1.78143	0.912751	derlin 1	380	81	2	20	1674	2	0	479	0	801	695	94	900	1595	1852	0	239	0	0	1060	1705	0	0	0
SNRNP200	331.32	1.55012	0.912751	small nuclear ribonucleoprotein 200kDa (U5)	584	337	330	0	683	2	304	2255	823	0	401	96	297	0	590	12	314	42	40	830	971	0	0	0
KIF18A	320.676	1.92234	0.912751	kinesin family member 18A	0	192	20	1840	1320	133	0	5522	1620	0	0	0	15	0	1038	5234	57	66	0	1436	889	2	0	0
RUVBL2	229.322	1.75012	0.912751	RuvB-like AAA ATPase 2	179	1037	0	957	4	128	1604	423	23	0	0	570	80	4154	0	0	163	1	21	1553	3613	0	0	0
SNAPIN	217.545	-1.46283	0.912751	SNAP-associated protein	0	67	50	75	26	162	171	0	530	616	203	100	55	0	999	174	1026	118	189	2417	2124	0	0	0
UGGT1	182.351	-1.52705	0.912751	UDP-glucose glycoprotein glucosyltransferase 1	186	40	0	0	128	333	138	1249	16	692	95	0	33	26	1899	49	60	4	478	521	508	1120	0	0
MRPL16	174.451	-1.90079	0.912751	mitochondrial ribosomal protein L16	187	10	72	2	42	49	0	234	0	368	0	0	1021	0	0	1038	558	0	60	2344	1318	2	10	0
RTCB	157.23	1.82023	0.912751	RNA 2',3'-cyclic phosphate and 5'-OH ligase	22	751	272	0	272	2692	16	124	697	1828	0	0	0	42	636	0	30	1	0	3383	7451	0	0	2
SPPL2B	142.03	-1.26969	0.912751	signal peptide peptidase like 2B	6	134	49	198	63	206	6	0	134	423	534	72	14	136	266	135	158	158	63	2372	2424	0	0	0
MRPL48	137.362	-1.70646	0.912751	mitochondrial ribosomal protein L48	0	4	38	0	36	188	308	0	335	0	2	1098	97	28	0	239	2437	2290	830	3392	1804	26	32	0
OCLN	128.982	1.79168	0.912751	occludin	26	314	317	0	45	1309	0	0	279	23	6	0	0	151	220	28	120	77	0	558	218	0	0	0
RANBP6	126.851	0.930829	0.912751	RAN binding protein 6	0	264	0	2	2324	924	3191	0	0	0	176	0	26	0	7191	0	0	0	0	927	142	0	0	0
SNORD81	125.661	-1.93328	0.912751	small nucleolar RNA, C/D box 81	0	418	145	0	110	0	0	0	0	217	45	911	46	684	173	2099	142	0	0	335	84	0	0	0
VRK2	124.007	0.919078	0.912751	vaccinia related kinase 2	476	1628	0	566	76	5	41	0	21	2	0	1196	0	0	0	0	100	568	8	2966	1820	8	2	0
USP15	122.302	1.39547	0.912751	ubiquitin specific peptidase 15	0	284	2	0	619	3933	297	0	2586	9	0	412	0	0	469	274	13	0	0	2073	806	0	0	0
PGGT1B	115.917	1.33901	0.912751	protein geranylgeranyltransferase type I, beta subunit	41	142	319	116	100	306	499	125	245	37	80	69	4	4	156	376	0	0	87	368	633	0	716	0
SEC11C	110.149	-1.62828	0.912751	SEC11 homolog C (S. cerevisiae)	0	86	10	75	134	10	4	148	4	18	359	0	293	40	0	239	138	448	0	1615	770	0	0	0
LPGAT1	100.823	-1.14954	0.912751	lysophosphatidylglycerol acyltransferase 1	10	0	6	0	477	0	0	203	21	819	0	241	327	4445	0	189	0	0	352	418	12	0	0	0
WHAMM	81.668	1.55794	0.912751	WAS protein homolog associated with actin, golgi membranes and microtubules	303	14	0	719	695	0	0	101	221	0	6	0	0	556	0	391	0	0	655	256	110	0	0	0
REC8	65.985	1.64447	0.912751	REC8 meiotic recombination protein	1097	23	262	54	1	117	0	526	71	86	0	0	44	0	2	28	8	79	2	485	1509	2	0	0
STX8	63.6814	1.91438	0.912751	syntaxin 8	164	0	0	802	259	22	691	1004	6	394	0	304	0	0	0	50	0	12	0	1056	495	0	2	0
ASH1L	54.3489	0.936277	0.912751	ash1 (absent, small, or homeotic)-like (Drosophila)	2	3	4	0	141	386	2079	0	44	4690	0	37	6852	0	6	4	0	0	0	510	668	4	4	0
MTFR1L	53.0368	-1.21976	0.912751	mitochondrial fission regulator 1-like	50	0	0	0	0	0	0	1064	4	55	285	1802	6	0	0	140	662	18	0	1314	961	0	0	0
IGFBP6	50.2441	-1.77558	0.912751	insulin-like growth factor binding protein 6	0	200	6	4	0	130	0	20	34	26	0	54	0	27	124	1	0	187	503	764	1970	0	0	0
ZW10	49.9497	-1.00467	0.912751	zw10 kinetochore protein	0	0	0	0	3587	41	0	0	0	0	0	0	1953	580	0	0	26	0	763	844	870	0	0	0
TRIO	45.6689	0.973533	0.912751	trio Rho guanine nucleotide exchange factor	0	1	1272	59	18	463	8	7	522	1	1	3	1877	3	1	10	2	2	2	314	57	2	1	0
NOTCH2NL	41.1906	-1.55157	0.912751	notch 2 N-terminal like	2	0	0	157	0	18	0	0	93	0	1235	0	1114	14	35	10	2	594	802	1517	1883	0	0	0
[truncated: 26,520 more rows]
