# Supplementary material for: Live single-cell laser tag
Source: Nat Commun. 2016 May 20;7:11636. doi: 10.1038/ncomms11636 (PMC4876456; doi:10.1038/ncomms11636)
Supplement: Supplementary Software — Matlab code used for image analysis as well as LabVIEW code for microscope control [file ncomms11636-s3.zip]

Archive with 137 entries (120 files):
- code/
- code/BrightFieldImageProcessing/
- code/BrightFieldImageProcessing/improveBrightFieldContrast.m
- __MACOSX/
- __MACOSX/code/
- __MACOSX/code/BrightFieldImageProcessing/
- __MACOSX/code/BrightFieldImageProcessing/._improveBrightFieldContrast.m
- __MACOSX/code/._BrightFieldImageProcessing
- code/ClapAutomationSoftware/
- code/ClapAutomationSoftware/bulkClap.llb
- __MACOSX/code/ClapAutomationSoftware/
- __MACOSX/code/ClapAutomationSoftware/._bulkClap.llb
- code/ClapAutomationSoftware/libraries.llb
- __MACOSX/code/ClapAutomationSoftware/._libraries.llb
- code/ClapAutomationSoftware/readme.pdf
- __MACOSX/code/ClapAutomationSoftware/._readme.pdf
- code/ClapAutomationSoftware/simpleMicroscopeMotors.txt
- __MACOSX/code/ClapAutomationSoftware/._simpleMicroscopeMotors.txt
- code/ClapAutomationSoftware/singleCellClap.llb
- __MACOSX/code/ClapAutomationSoftware/._singleCellClap.llb
- __MACOSX/code/._ClapAutomationSoftware
- code/FacsAnalysisSoftware/
- code/FacsAnalysisSoftware/facsData.csv
- __MACOSX/code/FacsAnalysisSoftware/
- __MACOSX/code/FacsAnalysisSoftware/._facsData.csv
- code/FacsAnalysisSoftware/importFacsRawData.m
- __MACOSX/code/FacsAnalysisSoftware/._importFacsRawData.m
- code/FacsAnalysisSoftware/makeNiceFigure.m
- __MACOSX/code/FacsAnalysisSoftware/._makeNiceFigure.m
- __MACOSX/code/._FacsAnalysisSoftware
- code/gpl.txt
- __MACOSX/code/._gpl.txt
- code/Viability/
- code/Viability/code/
- code/Viability/code/bpass.m
- __MACOSX/code/Viability/
- __MACOSX/code/Viability/code/
- __MACOSX/code/Viability/code/._bpass.m
- code/Viability/code/pkfnd.m
- __MACOSX/code/Viability/code/._pkfnd.m
- code/Viability/code/quantificationViability.m
- __MACOSX/code/Viability/code/._quantificationViability.m
- __MACOSX/code/Viability/._code
- code/Viability/images/
- code/Viability/images/TIME00H_FOV0_CAL.tif
- __MACOSX/code/Viability/images/
- __MACOSX/code/Viability/images/._TIME00H_FOV0_CAL.tif
- code/Viability/images/TIME00H_FOV0_CY5.tif
- __MACOSX/code/Viability/images/._TIME00H_FOV0_CY5.tif
- code/Viability/images/TIME00H_FOV0_PI.tif
- __MACOSX/code/Viability/images/._TIME00H_FOV0_PI.tif
- code/Viability/images/TIME02H_FOV0_CAL.tif
- __MACOSX/code/Viability/images/._TIME02H_FOV0_CAL.tif
- code/Viability/images/TIME02H_FOV0_CY5.tif
- __MACOSX/code/Viability/images/._TIME02H_FOV0_CY5.tif
- code/Viability/images/TIME02H_FOV0_PI.tif
- __MACOSX/code/Viability/images/._TIME02H_FOV0_PI.tif
- code/Viability/images/TIME02H_FOV1_CAL.tif
- __MACOSX/code/Viability/images/._TIME02H_FOV1_CAL.tif
- code/Viability/images/TIME02H_FOV1_CY5.tif
- __MACOSX/code/Viability/images/._TIME02H_FOV1_CY5.tif
- code/Viability/images/TIME02H_FOV1_PI.tif
- __MACOSX/code/Viability/images/._TIME02H_FOV1_PI.tif
- code/Viability/images/TIME24H_FOV0_CAL.tif
- __MACOSX/code/Viability/images/._TIME24H_FOV0_CAL.tif
- code/Viability/images/TIME24H_FOV0_CY5.tif
- __MACOSX/code/Viability/images/._TIME24H_FOV0_CY5.tif
- code/Viability/images/TIME24H_FOV0_PI.tif
- __MACOSX/code/Viability/images/._TIME24H_FOV0_PI.tif
- code/Viability/images/TIME24H_FOV1_CAL.tif
- __MACOSX/code/Viability/images/._TIME24H_FOV1_CAL.tif
- code/Viability/images/TIME24H_FOV1_CY5.tif
- __MACOSX/code/Viability/images/._TIME24H_FOV1_CY5.tif
- code/Viability/images/TIME24H_FOV1_PI.tif
- __MACOSX/code/Viability/images/._TIME24H_FOV1_PI.tif
- code/Viability/images/TIME48H_FOV0_CAL.tif
- __MACOSX/code/Viability/images/._TIME48H_FOV0_CAL.tif
- code/Viability/images/TIME48H_FOV0_CY5.tif
- __MACOSX/code/Viability/images/._TIME48H_FOV0_CY5.tif
- code/Viability/images/TIME48H_FOV0_PI.tif
- __MACOSX/code/Viability/images/._TIME48H_FOV0_PI.tif
- code/Viability/images/TIME48H_FOV1_CAL.tif
- __MACOSX/code/Viability/images/._TIME48H_FOV1_CAL.tif
- code/Viability/images/TIME48H_FOV1_CY5.tif
- __MACOSX/code/Viability/images/._TIME48H_FOV1_CY5.tif
- code/Viability/images/TIME48H_FOV1_PI.tif
- __MACOSX/code/Viability/images/._TIME48H_FOV1_PI.tif
- __MACOSX/code/Viability/._images
- code/Viability/results/
- code/Viability/results/results.mat
- __MACOSX/code/Viability/results/
- __MACOSX/code/Viability/results/._results.mat
- code/Viability/results/TIME00H_FOV0_CAL.png
- __MACOSX/code/Viability/results/._TIME00H_FOV0_CAL.png
- code/Viability/results/TIME00H_FOV0_CY5.png
- __MACOSX/code/Viability/results/._TIME00H_FOV0_CY5.png
- code/Viability/results/TIME00H_FOV0_PI.png
- __MACOSX/code/Viability/results/._TIME00H_FOV0_PI.png
- code/Viability/results/TIME02H_FOV0_CAL.png
- __MACOSX/code/Viability/results/._TIME02H_FOV0_CAL.png
- code/Viability/results/TIME02H_FOV0_CY5.png
- __MACOSX/code/Viability/results/._TIME02H_FOV0_CY5.png
- code/Viability/results/TIME02H_FOV0_PI.png
- __MACOSX/code/Viability/results/._TIME02H_FOV0_PI.png
- code/Viability/results/TIME02H_FOV1_CAL.png
- __MACOSX/code/Viability/results/._TIME02H_FOV1_CAL.png
- code/Viability/results/TIME02H_FOV1_CY5.png
- __MACOSX/code/Viability/results/._TIME02H_FOV1_CY5.png
- code/Viability/results/TIME02H_FOV1_PI.png
- __MACOSX/code/Viability/results/._TIME02H_FOV1_PI.png
- code/Viability/results/TIME24H_FOV0_CAL.png
- __MACOSX/code/Viability/results/._TIME24H_FOV0_CAL.png
- code/Viability/results/TIME24H_FOV0_CY5.png
- __MACOSX/code/Viability/results/._TIME24H_FOV0_CY5.png
- code/Viability/results/TIME24H_FOV0_PI.png
- __MACOSX/code/Viability/results/._TIME24H_FOV0_PI.png
- code/Viability/results/TIME24H_FOV1_CAL.png
- __MACOSX/code/Viability/results/._TIME24H_FOV1_CAL.png
- code/Viability/results/TIME24H_FOV1_CY5.png
- __MACOSX/code/Viability/results/._TIME24H_FOV1_CY5.png
- code/Viability/results/TIME24H_FOV1_PI.png
- __MACOSX/code/Viability/results/._TIME24H_FOV1_PI.png
- code/Viability/results/TIME48H_FOV0_CAL.png
- __MACOSX/code/Viability/results/._TIME48H_FOV0_CAL.png
- code/Viability/results/TIME48H_FOV0_CY5.png
- __MACOSX/code/Viability/results/._TIME48H_FOV0_CY5.png
- code/Viability/results/TIME48H_FOV0_PI.png
- __MACOSX/code/Viability/results/._TIME48H_FOV0_PI.png
- code/Viability/results/TIME48H_FOV1_CAL.png
- __MACOSX/code/Viability/results/._TIME48H_FOV1_CAL.png
- code/Viability/results/TIME48H_FOV1_CY5.png
- __MACOSX/code/Viability/results/._TIME48H_FOV1_CY5.png
- code/Viability/results/TIME48H_FOV1_PI.png
- __MACOSX/code/Viability/results/._TIME48H_FOV1_PI.png
- __MACOSX/code/Viability/._results
- __MACOSX/code/._Viability
- __MACOSX/._code
