# Supplementary material for: Live single-cell laser tag
Source: Nat Commun. 2016 May 20;7:11636. doi: 10.1038/ncomms11636 (PMC4876456; doi:10.1038/ncomms11636)
Supplement: Supplementary Software — Matlab code used for image analysis as well as LabVIEW code for microscope control [file ncomms11636-s3.zip › code/BrightFieldImageProcessing/improveBrightFieldContrast.m]

% Copyright (C) 2016 Santiago Costantino <santiago.costantino@umontreal.ca>
% Hopital Maisonneuve-Rosemont, Centre de Recherche
% www.biophotonics.ca
%
% This program is free software: you can redistribute it and/or modify
% it under the terms of the GNU General Public License as published by
% the Free Software Foundation, either version 3 of the License, or
% (at your option) any later version.
% 
% This program is distributed in the hope that it will be useful,
% but WITHOUT ANY WARRANTY; without even the implied warranty of
% MERCHANTABILITY or FITNESS FOR A PARTICULAR PURPOSE.  See the
% GNU General Public License for more details.
% 
% You should have received a copy of the GNU General Public License
% along with this program.  If not, see <http://www.gnu.org/licenses/>.

%clear
[FileName,PathName,FilterIndex]  = uigetfile('*.tif');
originalImage=imread([PathName FileName]);
myImage=double(originalImage);
bkgdThisImage=imopen(myImage,strel('disk',8));
testImage=myImage-bkgdThisImage;
test8=uint8(testImage/max(max(testImage))*255);
imshow(test8)
imwrite(test8, [PathName '8bitsImproved' FileName])
