# Supplementary material for: Live single-cell laser tag
Source: Nat Commun. 2016 May 20;7:11636. doi: 10.1038/ncomms11636 (PMC4876456; doi:10.1038/ncomms11636)
Supplement: Supplementary Software — Matlab code used for image analysis as well as LabVIEW code for microscope control [file ncomms11636-s3.zip › code/ClapAutomationSoftware/simpleMicroscopeMotors.txt]

0.665	0.000	0.000	0.170	0.100
0.675	0.000	5.000	0.170	0.100
0.675	0.005	0.000	0.170	0.100
0.655	0.005	5.000	0.170	0.100
0.650	0.010	0.000	0.170	0.100
0.680	0.010	5.000	0.170	0.100
0.680	0.015	0.000	0.170	0.100
0.645	0.015	5.000	0.170	0.100
0.630	0.020	0.000	0.170	0.100
0.685	0.020	5.000	0.170	0.100
0.690	0.025	0.000	0.170	0.100
0.630	0.025	5.000	0.170	0.100
0.635	0.030	0.000	0.170	0.100
0.690	0.030	5.000	0.170	0.100
0.895	0.030	0.000	0.170	0.100
1.000	0.030	5.000	0.170	0.100
1.000	0.035	0.000	0.170	0.100
0.895	0.035	5.000	0.170	0.100
0.695	0.035	0.000	0.170	0.100
0.635	0.035	5.000	0.170	0.100
0.640	0.040	0.000	0.170	0.100
0.695	0.040	5.000	0.170	0.100
0.895	0.040	0.000	0.170	0.100
1.000	0.040	5.000	0.170	0.100
1.000	0.045	0.000	0.170	0.100
0.895	0.045	5.000	0.170	0.100
0.700	0.045	0.000	0.170	0.100
0.645	0.045	5.000	0.170	0.100
0.645	0.050	0.000	0.170	0.100
0.705	0.050	5.000	0.170	0.100
0.895	0.050	0.000	0.170	0.100
1.000	0.050	5.000	0.170	0.100
1.000	0.055	0.000	0.170	0.100
0.895	0.055	5.000	0.170	0.100
0.705	0.055	0.000	0.170	0.100
0.650	0.055	5.000	0.170	0.100
0.650	0.060	0.000	0.170	0.100
0.710	0.060	5.000	0.170	0.100
0.895	0.060	0.000	0.170	0.100
1.000	0.060	5.000	0.170	0.100
1.000	0.065	0.000	0.170	0.100
0.895	0.065	5.000	0.170	0.100
0.710	0.065	0.000	0.170	0.100
0.655	0.065	5.000	0.170	0.100
0.655	0.070	0.000	0.170	0.100
0.715	0.070	5.000	0.170	0.100
0.895	0.070	0.000	0.170	0.100
1.000	0.070	5.000	0.170	0.100
1.000	0.075	0.000	0.170	0.100
0.895	0.075	5.000	0.170	0.100
0.715	0.075	0.000	0.170	0.100
0.660	0.075	5.000	0.170	0.100
0.665	0.080	0.000	0.170	0.100
0.720	0.080	5.000	0.170	0.100
0.895	0.080	0.000	0.170	0.100
1.000	0.080	5.000	0.170	0.100
1.000	0.085	0.000	0.170	0.100
0.895	0.085	5.000	0.170	0.100
0.725	0.085	0.000	0.170	0.100
0.665	0.085	5.000	0.170	0.100
0.670	0.090	0.000	0.170	0.100
0.725	0.090	5.000	0.170	0.100
0.895	0.090	0.000	0.170	0.100
1.000	0.090	5.000	0.170	0.100
1.000	0.095	0.000	0.170	0.100
0.895	0.095	5.000	0.170	0.100
0.730	0.095	0.000	0.170	0.100
0.670	0.095	5.000	0.170	0.100
0.675	0.100	0.000	0.170	0.100
0.730	0.100	5.000	0.170	0.100
0.895	0.100	0.000	0.170	0.100
1.000	0.100	5.000	0.170	0.100
1.000	0.105	0.000	0.170	0.100
0.895	0.105	5.000	0.170	0.100
0.735	0.105	0.000	0.170	0.100
0.680	0.105	5.000	0.170	0.100
0.680	0.110	0.000	0.170	0.100
0.740	0.110	5.000	0.170	0.100
0.895	0.110	0.000	0.170	0.100
1.000	0.110	5.000	0.170	0.100
1.000	0.115	0.000	0.170	0.100
0.895	0.115	5.000	0.170	0.100
0.740	0.115	0.000	0.170	0.100
0.685	0.115	5.000	0.170	0.100
0.685	0.120	0.000	0.170	0.100
0.745	0.120	5.000	0.170	0.100
0.895	0.120	0.000	0.170	0.100
1.000	0.120	5.000	0.170	0.100
1.000	0.125	0.000	0.170	0.100
0.895	0.125	5.000	0.170	0.100
0.745	0.125	0.000	0.170	0.100
0.690	0.125	5.000	0.170	0.100
0.690	0.130	0.000	0.170	0.100
0.750	0.130	5.000	0.170	0.100
0.895	0.130	0.000	0.170	0.100
1.000	0.130	5.000	0.170	0.100
1.000	0.135	0.000	0.170	0.100
0.895	0.135	5.000	0.170	0.100
0.750	0.135	0.000	0.170	0.100
0.695	0.135	5.000	0.170	0.100
0.625	0.140	0.000	0.170	0.100
0.625	0.140	5.000	0.170	0.100
0.700	0.140	0.000	0.170	0.100
0.755	0.140	5.000	0.170	0.100
0.895	0.140	0.000	0.170	0.100
1.000	0.140	5.000	0.170	0.100
1.000	0.145	0.000	0.170	0.100
0.895	0.145	5.000	0.170	0.100
0.755	0.145	0.000	0.170	0.100
0.700	0.145	5.000	0.170	0.100
0.630	0.145	0.000	0.170	0.100
0.620	0.145	5.000	0.170	0.100
0.545	0.150	0.000	0.170	0.100
0.550	0.150	5.000	0.170	0.100
0.605	0.150	0.000	0.170	0.100
0.635	0.150	5.000	0.170	0.100
0.705	0.150	0.000	0.170	0.100
0.760	0.150	5.000	0.170	0.100
0.895	0.150	0.000	0.170	0.100
1.000	0.150	5.000	0.170	0.100
1.000	0.155	0.000	0.170	0.100
0.895	0.155	5.000	0.170	0.100
0.765	0.155	0.000	0.170	0.100
0.705	0.155	5.000	0.170	0.100
0.635	0.155	0.000	0.170	0.100
0.595	0.155	5.000	0.170	0.100
0.550	0.155	0.000	0.170	0.100
0.535	0.155	5.000	0.170	0.100
0.530	0.160	0.000	0.170	0.100
0.555	0.160	5.000	0.170	0.100
0.585	0.160	0.000	0.170	0.100
0.640	0.160	5.000	0.170	0.100
0.710	0.160	0.000	0.170	0.100
0.765	0.160	5.000	0.170	0.100
0.895	0.160	0.000	0.170	0.100
1.000	0.160	5.000	0.170	0.100
1.000	0.165	0.000	0.170	0.100
0.895	0.165	5.000	0.170	0.100
0.770	0.165	0.000	0.170	0.100
0.710	0.165	5.000	0.170	0.100
0.640	0.165	0.000	0.170	0.100
0.575	0.165	5.000	0.170	0.100
0.560	0.165	0.000	0.170	0.100
0.520	0.165	5.000	0.170	0.100
0.510	0.170	0.000	0.170	0.100
0.560	0.170	5.000	0.170	0.100
0.570	0.170	0.000	0.170	0.100
0.645	0.170	5.000	0.170	0.100
0.715	0.170	0.000	0.170	0.100
0.770	0.170	5.000	0.170	0.100
0.895	0.170	0.000	0.170	0.100
1.000	0.170	5.000	0.170	0.100
1.000	0.175	0.000	0.170	0.100
0.895	0.175	5.000	0.170	0.100
0.775	0.175	0.000	0.170	0.100
0.720	0.175	5.000	0.170	0.100
0.650	0.175	0.000	0.170	0.100
0.505	0.175	5.000	0.170	0.100
0.495	0.180	0.000	0.170	0.100
0.650	0.180	5.000	0.170	0.100
0.720	0.180	0.000	0.170	0.100
0.780	0.180	5.000	0.170	0.100
0.895	0.180	0.000	0.170	0.100
1.000	0.180	5.000	0.170	0.100
1.000	0.185	0.000	0.170	0.100
0.895	0.185	5.000	0.170	0.100
0.780	0.185	0.000	0.170	0.100
0.725	0.185	5.000	0.170	0.100
0.655	0.185	0.000	0.170	0.100
0.485	0.185	5.000	0.170	0.100
0.475	0.190	0.000	0.170	0.100
0.655	0.190	5.000	0.170	0.100
0.725	0.190	0.000	0.170	0.100
0.785	0.190	5.000	0.170	0.100
0.895	0.190	0.000	0.170	0.100
1.000	0.190	5.000	0.170	0.100
1.000	0.195	0.000	0.170	0.100
0.895	0.195	5.000	0.170	0.100
0.785	0.195	0.000	0.170	0.100
0.730	0.195	5.000	0.170	0.100
0.660	0.195	0.000	0.170	0.100
0.470	0.195	5.000	0.170	0.100
0.460	0.200	0.000	0.170	0.100
0.660	0.200	5.000	0.170	0.100
0.735	0.200	0.000	0.170	0.100
0.790	0.200	5.000	0.170	0.100
0.895	0.200	0.000	0.170	0.100
1.000	0.200	5.000	0.170	0.100
1.000	0.205	0.000	0.170	0.100
0.895	0.205	5.000	0.170	0.100
0.790	0.205	0.000	0.170	0.100
0.735	0.205	5.000	0.170	0.100
0.660	0.205	0.000	0.170	0.100
0.450	0.205	5.000	0.170	0.100
0.440	0.210	0.000	0.170	0.100
0.650	0.210	5.000	0.170	0.100
0.740	0.210	0.000	0.170	0.100
0.795	0.210	5.000	0.170	0.100
0.895	0.210	0.000	0.170	0.100
1.000	0.210	5.000	0.170	0.100
1.000	0.215	0.000	0.170	0.100
0.895	0.215	5.000	0.170	0.100
0.800	0.215	0.000	0.170	0.100
0.740	0.215	5.000	0.170	0.100
0.640	0.215	0.000	0.170	0.100
0.435	0.215	5.000	0.170	0.100
0.425	0.220	0.000	0.170	0.100
0.635	0.220	5.000	0.170	0.100
0.745	0.220	0.000	0.170	0.100
0.800	0.220	5.000	0.170	0.100
0.895	0.220	0.000	0.170	0.100
1.000	0.220	5.000	0.170	0.100
1.000	0.225	0.000	0.170	0.100
0.895	0.225	5.000	0.170	0.100
0.805	0.225	0.000	0.170	0.100
0.745	0.225	5.000	0.170	0.100
0.625	0.225	0.000	0.170	0.100
0.415	0.225	5.000	0.170	0.100
0.410	0.230	0.000	0.170	0.100
0.615	0.230	5.000	0.170	0.100
0.750	0.230	0.000	0.170	0.100
0.805	0.230	5.000	0.170	0.100
0.895	0.230	0.000	0.170	0.100
1.000	0.230	5.000	0.170	0.100
1.000	0.235	0.000	0.170	0.100
0.895	0.235	5.000	0.170	0.100
0.810	0.235	0.000	0.170	0.100
0.755	0.235	5.000	0.170	0.100
0.610	0.235	0.000	0.170	0.100
0.400	0.235	5.000	0.170	0.100
0.390	0.240	0.000	0.170	0.100
0.600	0.240	5.000	0.170	0.100
0.755	0.240	0.000	0.170	0.100
0.815	0.240	5.000	0.170	0.100
0.895	0.240	0.000	0.170	0.100
1.000	0.240	5.000	0.170	0.100
1.000	0.245	0.000	0.170	0.100
0.895	0.245	5.000	0.170	0.100
0.815	0.245	0.000	0.170	0.100
0.760	0.245	5.000	0.170	0.100
0.605	0.245	0.000	0.170	0.100
0.380	0.245	5.000	0.170	0.100
0.375	0.250	0.000	0.170	0.100
0.605	0.250	5.000	0.170	0.100
0.760	0.250	0.000	0.170	0.100
0.805	0.250	5.000	0.170	0.100
0.895	0.250	0.000	0.170	0.100
1.000	0.250	5.000	0.170	0.100
1.000	0.255	0.000	0.170	0.100
0.895	0.255	5.000	0.170	0.100
0.795	0.255	0.000	0.170	0.100
0.765	0.255	5.000	0.170	0.100
0.610	0.255	0.000	0.170	0.100
0.365	0.255	5.000	0.170	0.100
0.355	0.260	0.000	0.170	0.100
0.610	0.260	5.000	0.170	0.100
0.765	0.260	0.000	0.170	0.100
0.790	0.260	5.000	0.170	0.100
0.895	0.260	0.000	0.170	0.100
1.000	0.260	5.000	0.170	0.100
1.000	0.265	0.000	0.170	0.100
0.895	0.265	5.000	0.170	0.100
0.780	0.265	0.000	0.170	0.100
0.770	0.265	5.000	0.170	0.100
0.615	0.265	0.000	0.170	0.100
0.345	0.265	5.000	0.170	0.100
0.340	0.270	0.000	0.170	0.100
0.605	0.270	5.000	0.170	0.100
0.895	0.270	0.000	0.170	0.100
1.000	0.270	5.000	0.170	0.100
1.000	0.275	0.000	0.170	0.100
0.895	0.275	5.000	0.170	0.100
0.600	0.275	0.000	0.170	0.100
0.330	0.275	5.000	0.170	0.100
0.320	0.280	0.000	0.170	0.100
0.585	0.280	5.000	0.170	0.100
0.895	0.280	0.000	0.170	0.100
1.000	0.280	5.000	0.170	0.100
1.000	0.285	0.000	0.170	0.100
0.895	0.285	5.000	0.170	0.100
0.580	0.285	0.000	0.170	0.100
0.310	0.285	5.000	0.170	0.100
0.310	0.290	0.000	0.170	0.100
0.575	0.290	5.000	0.170	0.100
0.895	0.290	0.000	0.170	0.100
1.000	0.290	5.000	0.170	0.100
1.000	0.295	0.000	0.170	0.100
0.890	0.295	5.000	0.170	0.100
0.565	0.295	0.000	0.170	0.100
0.300	0.295	5.000	0.170	0.100
0.285	0.300	0.000	0.170	0.100
0.555	0.300	5.000	0.170	0.100
0.890	0.300	0.000	0.170	0.100
1.000	0.300	5.000	0.170	0.100
1.000	0.305	0.000	0.170	0.100
0.890	0.305	5.000	0.170	0.100
0.545	0.305	0.000	0.170	0.100
0.280	0.305	5.000	0.170	0.100
0.270	0.310	0.000	0.170	0.100
0.535	0.310	5.000	0.170	0.100
0.890	0.310	0.000	0.170	0.100
1.000	0.310	5.000	0.170	0.100
1.000	0.315	0.000	0.170	0.100
0.885	0.315	5.000	0.170	0.100
0.530	0.315	0.000	0.170	0.100
0.260	0.315	5.000	0.170	0.100
0.250	0.320	0.000	0.170	0.100
0.520	0.320	5.000	0.170	0.100
0.885	0.320	0.000	0.170	0.100
1.000	0.320	5.000	0.170	0.100
1.000	0.325	0.000	0.170	0.100
0.885	0.325	5.000	0.170	0.100
0.510	0.325	0.000	0.170	0.100
0.245	0.325	5.000	0.170	0.100
0.235	0.330	0.000	0.170	0.100
0.500	0.330	5.000	0.170	0.100
0.880	0.330	0.000	0.170	0.100
1.000	0.330	5.000	0.170	0.100
1.000	0.335	0.000	0.170	0.100
0.880	0.335	5.000	0.170	0.100
0.495	0.335	0.000	0.170	0.100
0.225	0.335	5.000	0.170	0.100
0.215	0.340	0.000	0.170	0.100
0.485	0.340	5.000	0.170	0.100
0.880	0.340	0.000	0.170	0.100
1.000	0.340	5.000	0.170	0.100
1.000	0.345	0.000	0.170	0.100
0.875	0.345	5.000	0.170	0.100
0.475	0.345	0.000	0.170	0.100
0.210	0.345	5.000	0.170	0.100
0.200	0.350	0.000	0.170	0.100
0.470	0.350	5.000	0.170	0.100
0.875	0.350	0.000	0.170	0.100
1.000	0.350	5.000	0.170	0.100
1.000	0.355	0.000	0.170	0.100
0.875	0.355	5.000	0.170	0.100
0.460	0.355	0.000	0.170	0.100
0.190	0.355	5.000	0.170	0.100
0.180	0.360	0.000	0.170	0.100
0.450	0.360	5.000	0.170	0.100
0.870	0.360	0.000	0.170	0.100
1.000	0.360	5.000	0.170	0.100
1.000	0.365	0.000	0.170	0.100
0.870	0.365	5.000	0.170	0.100
0.440	0.365	0.000	0.170	0.100
0.175	0.365	5.000	0.170	0.100
0.165	0.370	0.000	0.170	0.100
0.435	0.370	5.000	0.170	0.100
0.865	0.370	0.000	0.170	0.100
1.000	0.370	5.000	0.170	0.100
1.000	0.375	0.000	0.170	0.100
0.860	0.375	5.000	0.170	0.100
0.425	0.375	0.000	0.170	0.100
0.155	0.375	5.000	0.170	0.100
0.150	0.380	0.000	0.170	0.100
0.415	0.380	5.000	0.170	0.100
0.860	0.380	0.000	0.170	0.100
1.000	0.380	5.000	0.170	0.100
1.000	0.385	0.000	0.170	0.100
0.855	0.385	5.000	0.170	0.100
0.405	0.385	0.000	0.170	0.100
0.140	0.385	5.000	0.170	0.100
0.130	0.390	0.000	0.170	0.100
0.400	0.390	5.000	0.170	0.100
0.855	0.390	0.000	0.170	0.100
1.000	0.390	5.000	0.170	0.100
1.000	0.395	0.000	0.170	0.100
0.850	0.395	5.000	0.170	0.100
0.405	0.395	0.000	0.170	0.100
0.120	0.395	5.000	0.170	0.100
0.115	0.400	0.000	0.170	0.100
0.410	0.400	5.000	0.170	0.100
0.845	0.400	0.000	0.170	0.100
1.000	0.400	5.000	0.170	0.100
1.000	0.405	0.000	0.170	0.100
0.845	0.405	5.000	0.170	0.100
0.410	0.405	0.000	0.170	0.100
0.105	0.405	5.000	0.170	0.100
0.095	0.410	0.000	0.170	0.100
0.415	0.410	5.000	0.170	0.100
0.840	0.410	0.000	0.170	0.100
1.000	0.410	5.000	0.170	0.100
1.000	0.415	0.000	0.170	0.100
0.835	0.415	5.000	0.170	0.100
0.420	0.415	0.000	0.170	0.100
0.085	0.415	5.000	0.170	0.100
0.080	0.420	0.000	0.170	0.100
0.425	0.420	5.000	0.170	0.100
0.830	0.420	0.000	0.170	0.100
1.000	0.420	5.000	0.170	0.100
1.000	0.425	0.000	0.170	0.100
0.825	0.425	5.000	0.170	0.100
0.430	0.425	0.000	0.170	0.100
0.070	0.425	5.000	0.170	0.100
0.060	0.430	0.000	0.170	0.100
0.435	0.430	5.000	0.170	0.100
0.820	0.430	0.000	0.170	0.100
1.000	0.430	5.000	0.170	0.100
1.000	0.435	0.000	0.170	0.100
0.815	0.435	5.000	0.170	0.100
0.440	0.435	0.000	0.170	0.100
0.050	0.435	5.000	0.170	0.100
0.045	0.440	0.000	0.170	0.100
0.310	0.440	5.000	0.170	0.100
0.315	0.440	0.000	0.170	0.100
0.445	0.440	5.000	0.170	0.100
0.810	0.440	0.000	0.170	0.100
1.000	0.440	5.000	0.170	0.100
1.000	0.445	0.000	0.170	0.100
0.805	0.445	5.000	0.170	0.100
0.450	0.445	0.000	0.170	0.100
0.315	0.445	5.000	0.170	0.100
0.305	0.445	0.000	0.170	0.100
0.040	0.445	5.000	0.170	0.100
0.045	0.450	0.000	0.170	0.100
0.290	0.450	5.000	0.170	0.100
0.320	0.450	0.000	0.170	0.100
0.455	0.450	5.000	0.170	0.100
0.800	0.450	0.000	0.170	0.100
1.000	0.450	5.000	0.170	0.100
1.000	0.455	0.000	0.170	0.100
0.795	0.455	5.000	0.170	0.100
0.460	0.455	0.000	0.170	0.100
0.325	0.455	5.000	0.170	0.100
0.285	0.455	0.000	0.170	0.100
0.045	0.455	5.000	0.170	0.100
0.050	0.460	0.000	0.170	0.100
0.275	0.460	5.000	0.170	0.100
0.325	0.460	0.000	0.170	0.100
0.470	0.460	5.000	0.170	0.100
0.790	0.460	0.000	0.170	0.100
1.000	0.460	5.000	0.170	0.100
1.000	0.465	0.000	0.170	0.100
0.780	0.465	5.000	0.170	0.100
0.475	0.465	0.000	0.170	0.100
0.330	0.465	5.000	0.170	0.100
0.270	0.465	0.000	0.170	0.100
0.045	0.465	5.000	0.170	0.100
0.040	0.470	0.000	0.170	0.100
0.260	0.470	5.000	0.170	0.100
0.335	0.470	0.000	0.170	0.100
0.480	0.470	5.000	0.170	0.100
0.775	0.470	0.000	0.170	0.100
1.000	0.470	5.000	0.170	0.100
1.000	0.475	0.000	0.170	0.100
0.765	0.475	5.000	0.170	0.100
0.490	0.475	0.000	0.170	0.100
0.340	0.475	5.000	0.170	0.100
0.250	0.475	0.000	0.170	0.100
0.030	0.475	5.000	0.170	0.100
0.020	0.480	0.000	0.170	0.100
0.240	0.480	5.000	0.170	0.100
0.340	0.480	0.000	0.170	0.100
0.500	0.480	5.000	0.170	0.100
0.755	0.480	0.000	0.170	0.100
1.000	0.480	5.000	0.170	0.100
1.000	0.485	0.000	0.170	0.100
0.745	0.485	5.000	0.170	0.100
0.510	0.485	0.000	0.170	0.100
0.345	0.485	5.000	0.170	0.100
0.235	0.485	0.000	0.170	0.100
0.010	0.485	5.000	0.170	0.100
0.005	0.490	0.000	0.170	0.100
0.225	0.490	5.000	0.170	0.100
0.350	0.490	0.000	0.170	0.100
0.520	0.490	5.000	0.170	0.100
0.735	0.490	0.000	0.170	0.100
1.000	0.490	5.000	0.170	0.100
1.000	0.495	0.000	0.170	0.100
0.725	0.495	5.000	0.170	0.100
0.530	0.495	0.000	0.170	0.100
0.355	0.495	5.000	0.170	0.100
0.215	0.495	0.000	0.170	0.100
0.000	0.495	5.000	0.170	0.100
0.000	0.500	0.000	0.170	0.100
0.210	0.500	5.000	0.170	0.100
0.355	0.500	0.000	0.170	0.100
0.540	0.500	5.000	0.170	0.100
0.720	0.500	0.000	0.170	0.100
1.000	0.500	5.000	0.170	0.100
1.000	0.505	0.000	0.170	0.100
0.895	0.505	5.000	0.170	0.100
0.890	0.505	0.000	0.170	0.100
0.700	0.505	5.000	0.170	0.100
0.555	0.505	0.000	0.170	0.100
0.360	0.505	5.000	0.170	0.100
0.205	0.505	0.000	0.170	0.100
0.005	0.505	5.000	0.170	0.100
0.005	0.510	0.000	0.170	0.100
0.195	0.510	5.000	0.170	0.100
0.365	0.510	0.000	0.170	0.100
0.575	0.510	5.000	0.170	0.100
0.680	0.510	0.000	0.170	0.100
0.885	0.510	5.000	0.170	0.100
0.895	0.510	0.000	0.170	0.100
1.000	0.510	5.000	0.170	0.100
1.000	0.515	0.000	0.170	0.100
0.895	0.515	5.000	0.170	0.100
0.880	0.515	0.000	0.170	0.100
0.645	0.515	5.000	0.170	0.100
0.610	0.515	0.000	0.170	0.100
0.370	0.515	5.000	0.170	0.100
0.185	0.515	0.000	0.170	0.100
0.010	0.515	5.000	0.170	0.100
0.015	0.520	0.000	0.170	0.100
0.175	0.520	5.000	0.170	0.100
0.380	0.520	0.000	0.170	0.100
0.875	0.520	5.000	0.170	0.100
0.895	0.520	0.000	0.170	0.100
1.000	0.520	5.000	0.170	0.100
1.000	0.525	0.000	0.170	0.100
0.895	0.525	5.000	0.170	0.100
0.870	0.525	0.000	0.170	0.100
0.385	0.525	5.000	0.170	0.100
0.170	0.525	0.000	0.170	0.100
0.015	0.525	5.000	0.170	0.100
0.020	0.530	0.000	0.170	0.100
0.160	0.530	5.000	0.170	0.100
0.390	0.530	0.000	0.170	0.100
0.865	0.530	5.000	0.170	0.100
0.895	0.530	0.000	0.170	0.100
1.000	0.530	5.000	0.170	0.100
1.000	0.535	0.000	0.170	0.100
0.895	0.535	5.000	0.170	0.100
0.855	0.535	0.000	0.170	0.100
0.400	0.535	5.000	0.170	0.100
0.145	0.535	0.000	0.170	0.100
0.025	0.535	5.000	0.170	0.100
0.025	0.540	0.000	0.170	0.100
0.140	0.540	5.000	0.170	0.100
0.405	0.540	0.000	0.170	0.100
0.850	0.540	5.000	0.170	0.100
0.895	0.540	0.000	0.170	0.100
1.000	0.540	5.000	0.170	0.100
1.000	0.545	0.000	0.170	0.100
0.895	0.545	5.000	0.170	0.100
0.845	0.545	0.000	0.170	0.100
0.410	0.545	5.000	0.170	0.100
0.130	0.545	0.000	0.170	0.100
0.095	0.545	5.000	0.170	0.100
0.085	0.545	0.000	0.170	0.100
0.030	0.545	5.000	0.170	0.100
0.030	0.550	0.000	0.170	0.100
0.080	0.550	5.000	0.170	0.100
0.100	0.550	0.000	0.170	0.100
0.120	0.550	5.000	0.170	0.100
0.420	0.550	0.000	0.170	0.100
0.835	0.550	5.000	0.170	0.100
0.895	0.550	0.000	0.170	0.100
1.000	0.550	5.000	0.170	0.100
1.000	0.555	0.000	0.170	0.100
0.895	0.555	5.000	0.170	0.100
0.830	0.555	0.000	0.170	0.100
0.425	0.555	5.000	0.170	0.100
0.110	0.555	0.000	0.170	0.100
0.105	0.555	5.000	0.170	0.100
0.070	0.555	0.000	0.170	0.100
0.035	0.555	5.000	0.170	0.100
0.040	0.560	0.000	0.170	0.100
0.060	0.560	5.000	0.170	0.100
0.435	0.560	0.000	0.170	0.100
0.820	0.560	5.000	0.170	0.100
0.895	0.560	0.000	0.170	0.100
1.000	0.560	5.000	0.170	0.100
1.000	0.565	0.000	0.170	0.100
0.895	0.565	5.000	0.170	0.100
0.810	0.565	0.000	0.170	0.100
0.440	0.565	5.000	0.170	0.100
0.050	0.565	0.000	0.170	0.100
0.040	0.565	5.000	0.170	0.100
0.450	0.570	0.000	0.170	0.100
0.805	0.570	5.000	0.170	0.100
0.895	0.570	0.000	0.170	0.100
1.000	0.570	5.000	0.170	0.100
1.000	0.575	0.000	0.170	0.100
0.895	0.575	5.000	0.170	0.100
0.795	0.575	0.000	0.170	0.100
0.460	0.575	5.000	0.170	0.100
0.465	0.580	0.000	0.170	0.100
0.790	0.580	5.000	0.170	0.100
0.895	0.580	0.000	0.170	0.100
1.000	0.580	5.000	0.170	0.100
1.000	0.585	0.000	0.170	0.100
0.895	0.585	5.000	0.170	0.100
0.780	0.585	0.000	0.170	0.100
0.475	0.585	5.000	0.170	0.100
0.490	0.590	0.000	0.170	0.100
0.765	0.590	5.000	0.170	0.100
0.895	0.590	0.000	0.170	0.100
1.000	0.590	5.000	0.170	0.100
1.000	0.595	0.000	0.170	0.100
0.895	0.595	5.000	0.170	0.100
0.755	0.595	0.000	0.170	0.100
0.500	0.595	5.000	0.170	0.100
0.515	0.600	0.000	0.170	0.100
0.740	0.600	5.000	0.170	0.100
0.895	0.600	0.000	0.170	0.100
1.000	0.600	5.000	0.170	0.100
1.000	0.605	0.000	0.170	0.100
0.895	0.605	5.000	0.170	0.100
0.720	0.605	0.000	0.170	0.100
0.535	0.605	5.000	0.170	0.100
0.555	0.610	0.000	0.170	0.100
0.700	0.610	5.000	0.170	0.100
0.895	0.610	0.000	0.170	0.100
1.000	0.610	5.000	0.170	0.100
1.000	0.615	0.000	0.170	0.100
0.895	0.615	5.000	0.170	0.100
0.670	0.615	0.000	0.170	0.100
0.585	0.615	5.000	0.170	0.100
0.895	0.620	0.000	0.170	0.100
1.000	0.620	5.000	0.170	0.100
1.000	0.625	0.000	0.170	0.100
0.895	0.625	5.000	0.170	0.100
0.895	0.630	0.000	0.170	0.100
1.000	0.630	5.000	0.170	0.100
1.000	0.635	0.000	0.170	0.100
0.895	0.635	5.000	0.170	0.100
0.000	0.000	0.000	0.170	0.100
