# Supplementary material for: Live single-cell laser tag
Source: Nat Commun. 2016 May 20;7:11636. doi: 10.1038/ncomms11636 (PMC4876456; doi:10.1038/ncomms11636)
Supplement: Supplementary Software — Matlab code used for image analysis as well as LabVIEW code for microscope control [file ncomms11636-s3.zip › code/FacsAnalysisSoftware/facsData.csv]

FSC-A	FSC-H	FSC-W	SSC-A	SSC-H	SSC-W	Alexa Fluor 488-A	Alexa Fluor 647-A	PI-A	V500-A	Time
139050.875000	73185.000000	124517.859375	23527.919922	16529.000000	93286.085938	-23.400000	-4.680000	6.090000	13.680000	0.578040
127247.726563	76243.000000	109377.992188	19043.699219	14065.000000	88734.296875	11.700000	-2.340000	5.220000	12.960001	0.580061
142526.406250	75531.000000	123665.921875	24933.478516	16909.000000	96637.320313	3.120000	-12.480000	-38.279999	0.720000	0.710423
137093.343750	75039.000000	119731.734375	23411.699219	16281.000000	94239.250000	-12.480000	12.480000	3.480000	20.880001	0.724571
167594.093750	94183.000000	116618.140625	28511.339844	20753.000000	90036.101563	-13.259999	15.599999	-7.830000	18.720001	0.844827
150670.468750	87490.000000	112862.492188	25149.539063	18468.000000	89246.281250	16.379999	28.859999	23.490000	98.640007	0.869081
189462.953125	103855.000000	119557.492188	34942.437500	22637.000000	101161.273438	1.560000	14.039999	11.310000	72.720001	1.468342
139299.953125	80390.000000	113560.914063	19955.519531	14720.000000	88845.437500	5.460000	-3.120000	5.220000	13.680000	1.678539
117544.953125	58861.000000	130874.875000	26613.599609	18567.000000	93938.117188	-35.879997	-21.059999	-4.350000	-0.720000	1.690665
105482.367188	64255.000000	107585.289063	12210.119141	9597.000000	83380.468750	13.259999	10.139999	13.920000	-0.720000	1.787679
145901.875000	76178.000000	125519.507813	20114.638672	14132.000000	93279.992188	-3.120000	4.680000	19.139999	12.960001	2.480922
87475.437500	46279.000000	123874.554688	10116.599609	6421.000000	103255.179688	11.700000	-20.279999	-7.830000	18.000000	2.868977
132134.312500	73518.000000	117788.226563	18015.660156	13320.000000	88639.210938	-20.279999	17.160000	21.750000	10.080000	3.191345
143393.046875	83194.000000	112957.757813	20040.539063	14584.000000	90056.000000	13.259999	3.900000	-6.090000	10.080000	3.217620
152766.687500	82175.000000	121834.109375	20935.978516	14557.000000	94254.335938	-17.160000	-10.139999	25.230000	12.960001	3.775449
119509.382813	67970.000000	115229.765625	19498.439453	14772.000000	86504.859375	-32.759998	-17.939999	-30.450001	-11.520000	3.788586
132663.546875	72187.000000	120440.500000	18599.099609	13373.000000	91147.132813	26.519999	31.980000	32.189999	18.000000	3.823955
169163.843750	85233.000000	130070.781250	32176.558594	20506.000000	102834.437500	-3.900000	5.460000	-28.710001	69.120003	4.269612
171381.515625	94319.000000	119081.617188	20887.619141	14041.000000	97492.414063	18.719999	21.059999	10.440001	-5.760000	4.487893
153923.125000	87076.000000	115847.140625	23804.039063	18063.000000	86365.585938	3.900000	10.920000	9.570000	32.400002	4.525283
185795.609375	101386.000000	120098.445313	28707.119141	18872.000000	99690.000000	-24.179998	-18.719999	-4.350000	-5.040000	4.622297
132199.171875	74607.000000	116125.898438	19879.859375	15053.000000	86550.625000	21.059999	13.259999	13.050000	10.800000	4.655645
140228.015625	79916.000000	114995.546875	17688.058594	12834.000000	90322.945313	24.179998	5.460000	23.490000	23.760000	4.862810
144512.906250	79218.000000	119553.609375	20237.099609	14628.000000	90665.750000	-7.020000	14.820000	13.920000	31.680000	5.191242
181926.781250	100347.000000	118815.250000	35225.578125	21273.000000	108519.890625	-13.259999	2842.319824	13.920000	64.800003	5.407501
146662.265625	86704.000000	110856.000000	22244.818359	15947.000000	91417.593750	16.379999	1.560000	-12.180000	33.840000	5.608603
113445.656250	60991.000000	121899.531250	19769.878906	14393.000000	90018.671875	26.519999	0.000000	-4.350000	17.280001	5.912781
123650.757813	82980.000000	97656.976563	11478.479492	9007.000000	83518.781250	14.820000	-6.240000	21.750000	0.720000	6.154305
162775.140625	93646.000000	113914.445313	30327.958984	19656.000000	101117.882813	17.160000	-1.560000	-0.870000	2.880000	6.250308
118242.539063	68794.000000	112642.710938	16918.199219	11944.000000	92829.132813	6.240000	-0.780000	2.610000	27.360001	6.370564
114268.140625	64993.000000	115222.828125	16023.539063	11786.000000	89098.812500	37.439999	5.460000	-4.350000	18.000000	6.723249
134610.718750	83435.000000	105733.179688	21070.138672	15785.000000	87478.789063	-8.580000	-13.259999	-15.660000	5.760000	6.766703
141398.937500	80194.000000	115553.796875	20364.238281	15044.000000	88712.492188	20.279999	1173.119995	11.310000	5.040000	7.315437
124978.320313	70178.000000	116711.492188	15649.918945	11876.000000	86361.835938	21.840000	-1.560000	-8.700000	25.200001	7.477127
175532.546875	94301.000000	121989.179688	27240.718750	18547.000000	96255.335938	-21.059999	-13.259999	-0.870000	-5.760000	8.636237
157718.125000	86738.000000	119165.945313	19195.019531	13332.000000	94356.796875	-3.120000	35.879997	35.670002	36.720001	8.842392
151194.875000	84095.000000	117827.546875	21677.759766	15229.000000	93287.390625	28.859999	28.859999	28.710001	18.720001	9.572016
105986.070313	61677.000000	112617.398438	15798.119141	11663.000000	88771.804688	-7.020000	-12.480000	-32.189999	-2.160000	12.356105
125328.148438	69479.000000	118215.656250	22653.539063	15157.000000	97949.632813	7.800000	-7.800000	11.310000	35.280003	13.857797
154609.671875	85167.000000	118972.125000	25145.638672	16281.000000	101218.890625	1.560000	-17.939999	-22.620001	-0.720000	16.251810
130550.070313	75967.000000	112624.289063	18489.898438	13261.000000	91377.273438	-17.939999	-20.279999	-20.880001	15.120001	16.799534
132368.906250	74136.000000	117013.718750	18871.318359	13846.000000	89321.875000	-3.900000	-20.279999	7.830000	15.120001	16.907663
159240.953125	92430.000000	112907.226563	17553.119141	12616.000000	91182.718750	-15.599999	6.240000	5.220000	8.640000	18.226442
131029.617188	77098.000000	111379.757813	17297.279297	13244.000000	85593.062500	-13.259999	-31.199999	-20.880001	1.440000	18.357815
154262.609375	86931.000000	116296.304688	22963.978516	16501.000000	91204.617188	12.480000	43.680000	32.189999	46.080002	18.473019
175918.953125	92083.000000	125202.531250	35194.378906	23829.000000	96793.765625	16.379999	43.680000	17.400000	37.440002	18.928782
149265.625000	84299.000000	116042.570313	22828.259766	14713.000000	101683.750000	-10.920000	-14.039999	-14.790000	18.720001	19.110682
203861.875000	104413.000000	127956.218750	32148.478516	19619.000000	107389.914063	-7.020000	-14.039999	-6.090000	9.360001	19.218813
118986.359375	67811.000000	114994.476563	18220.798828	12405.000000	96261.039063	16.379999	10.139999	22.620001	23.760000	19.496716
183243.296875	100630.000000	119338.500000	30210.179688	20212.000000	97954.406250	10.920000	28.859999	-13.920000	60.480003	23.431831
143337.156250	85021.000000	110487.335938	30158.699219	20339.000000	97176.875000	-8.580000	1750.319946	-47.849998	10.800000	23.676386
128903.039063	71696.000000	117827.906250	20849.398438	13723.000000	99569.062500	-14.039999	-2.340000	-14.790000	5.040000	23.859299
145710.062500	87727.000000	108851.945313	23034.958984	15769.000000	95733.343750	28.079998	29.639999	27.840000	12.240001	24.515150
172908.484375	94765.000000	119577.171875	25286.039063	17827.000000	92957.078125	17.939999	-3.900000	10.440001	0.000000	24.930490
146130.953125	84047.000000	113946.226563	21476.519531	13849.000000	101630.820313	8.580000	33.539997	23.490000	-4.320000	26.036041
197238.562500	107100.000000	120693.054688	24091.080078	16210.000000	97398.703125	-16.379999	4.680000	-2.610000	27.360001	26.400854
116532.718750	66567.000000	114727.843750	14278.679688	10741.000000	87121.085938	-17.160000	0.000000	17.400000	19.440001	26.487764
162367.343750	85437.000000	124546.820313	29128.318359	19831.000000	96261.085938	18.719999	30.419998	-2.610000	22.320002	26.892996
143331.625000	80730.000000	116355.531250	21601.318359	15276.000000	92672.421875	-9.360000	9.360000	-14.790000	12.240001	28.693811
150139.171875	82326.000000	119519.000000	21504.599609	14992.000000	94005.171875	-24.179998	64.739998	4.350000	9.360001	29.194038
127694.851563	70319.000000	119009.234375	21594.298828	13945.000000	101484.679688	3.900000	-16.379999	-16.530001	17.280001	29.212229
170223.687500	90650.000000	123064.320313	29216.458984	20872.000000	91736.773438	-3.120000	-4.680000	3.480000	28.080002	29.569969
171182.093750	90862.000000	123468.445313	28214.158203	19772.000000	93518.273438	31.980000	24.959999	9.570000	48.960003	29.583105
200951.453125	107971.000000	121973.070313	33165.597656	23297.000000	93297.023438	38.219997	-21.059999	-21.750000	12.240001	29.876165
135521.515625	74789.000000	118754.609375	17064.058594	11923.000000	93794.351563	25.740000	1680.899902	26.969999	10.080000	29.942863
111995.968750	64897.000000	113098.726563	14831.699219	11299.000000	86026.218750	-24.179998	12.480000	-6.960000	32.400002	29.963076
108263.757813	63258.000000	112162.468750	14472.119141	10764.000000	88112.679688	5.460000	-6.240000	-8.700000	-5.040000	30.028761
188441.062500	102902.000000	120013.937500	26455.259766	17700.000000	97953.210938	34.320000	7.020000	16.530001	27.360001	30.252096
147906.328125	78528.000000	123436.085938	17999.279297	11963.000000	98604.101563	7.020000	21.059999	7.830000	10.800000	30.684614
94269.179688	60550.000000	102031.796875	10064.339844	7428.000000	88795.984375	-1.560000	6.240000	0.000000	3.600000	30.891779
145774.921875	78345.000000	121941.484375	19931.339844	13751.000000	94990.929688	-13.259999	-7.800000	-3.480000	23.760000	32.249969
170806.046875	95775.000000	116877.531250	19821.359375	14685.000000	88458.468750	31.980000	-3.120000	7.830000	48.960003	32.789608
123093.929688	71461.000000	112887.921875	15802.799805	11095.000000	93344.054688	2.340000	20.279999	35.670002	5.040000	33.043259
197206.140625	108159.000000	119491.687500	32479.978516	21901.000000	97192.273438	-7.800000	34.320000	14.790000	28.800001	33.280743
180773.093750	90817.000000	130450.750000	31533.837891	20910.000000	98833.179688	3.900000	8.580000	17.400000	79.920006	34.965343
188072.609375	107260.000000	114912.617188	29941.078125	18946.000000	103569.015625	-18.719999	16.379999	17.400000	12.960001	35.647469
121595.937500	72865.000000	109365.421875	17766.839844	13191.000000	88269.851563	-28.859999	0.000000	7.830000	-12.240001	35.912235
143885.015625	86646.000000	108829.585938	22209.718750	14816.000000	98240.820313	32.759998	35.099998	37.410000	43.200001	36.227531
121747.742188	71118.000000	112191.843750	20890.738281	15656.000000	87448.609375	29.639999	0.000000	15.660000	10.800000	37.169373
126470.101563	67058.000000	123599.640625	18955.558594	13376.000000	92873.171875	17.939999	-10.139999	-21.750000	9.360001	37.267395
135921.718750	84044.000000	105989.312500	15561.779297	12002.000000	84973.914063	4.680000	-11.700000	-28.710001	3.600000	37.316914
124652.640625	69600.000000	117374.078125	22651.199219	15339.000000	96777.429688	31.199999	9.360000	-18.270000	38.880001	37.571575
134744.578125	75670.000000	116699.101563	19390.019531	14080.000000	90251.726563	8.580000	-13.259999	-7.830000	15.840000	38.554848
187607.546875	103725.000000	118535.046875	24844.558594	16151.000000	100811.898438	7.020000	-17.939999	-21.750000	-10.080000	38.618515
119260.289063	67147.000000	116398.976563	14086.019531	10157.000000	90887.210938	27.299999	-2.340000	-2.610000	97.920006	38.875195
166334.156250	87574.000000	124476.164063	24990.419922	17104.000000	95753.757813	-14.820000	-46.799999	-20.880001	27.360001	39.005558
99871.289063	61736.000000	106018.609375	12469.859375	9622.000000	84932.937500	13.259999	-23.400000	-35.670002	-5.040000	39.423927
132733.234375	77106.000000	112816.203125	21177.000000	15376.000000	90261.179688	-3.120000	9.360000	33.060001	5.760000	41.333885
130262.335938	72520.000000	117717.484375	20224.619141	14010.000000	94606.750000	-36.660000	-8.580000	-18.270000	-12.960001	41.391487
153899.671875	89290.000000	112957.421875	21633.298828	15384.000000	92158.085938	6.240000	8.580000	-3.480000	15.120001	41.564293
174188.421875	94114.000000	121295.585938	23292.359375	16176.000000	94367.460938	-2.340000	-9.360000	-8.700000	20.160000	41.761353
113921.070313	67977.000000	109830.257813	16546.138672	11651.000000	93070.789063	-20.279999	-13.259999	-15.660000	28.080002	42.040268
149819.015625	84779.000000	115813.343750	23347.738281	16729.000000	91464.960938	19.500000	18.719999	21.750000	21.600000	42.432362
173222.421875	93235.000000	121760.125000	26878.019531	17573.000000	100237.742188	-9.360000	-18.719999	20.010000	5.760000	42.653675
199370.671875	108212.000000	120744.062500	23832.119141	17247.000000	90558.460938	-17.160000	11.700000	39.150002	24.480001	43.567223
150238.531250	86407.000000	113949.476563	18369.000000	13601.000000	88510.468750	-2.340000	21.059999	3.480000	19.440001	44.324131
177130.593750	100625.000000	115363.281250	29258.578125	20007.000000	95840.968750	-2.340000	-12.480000	11.310000	3.600000	47.358837
123674.906250	73806.000000	109817.070313	17488.378906	11992.000000	95573.578125	-19.500000	5.460000	14.790000	-0.720000	47.820663
141107.765625	76091.000000	121533.921875	30902.818359	18925.000000	107014.375000	9.360000	3.900000	-13.920000	55.440002	48.558372
189451.234375	99392.000000	124918.265625	31629.779297	21115.000000	98171.414063	-7.020000	72.540001	17.400000	12.240001	49.465855
221133.265625	103676.000000	139783.453125	40848.597656	27350.000000	97881.312500	-31.199999	-35.879997	-10.440001	18.720001	50.285416
120679.617188	73144.000000	108127.250000	20303.398438	13954.000000	95356.429688	-4.680000	25.740000	-11.310000	14.400001	50.442055
161299.921875	92763.000000	113956.546875	20946.119141	15149.000000	90614.890625	-13.259999	-19.500000	-7.830000	0.000000	51.069611
144032.671875	74679.000000	126398.664063	19511.699219	13541.000000	94433.117188	10.139999	4.680000	22.620001	48.960003	51.255554
127572.718750	73327.000000	114018.093750	18255.119141	13117.000000	91207.406250	14.820000	-17.160000	-10.440001	-4.320000	51.266670
117622.921875	61999.000000	124333.226563	21879.000000	14825.000000	96719.195313	-10.139999	5.460000	5.220000	12.960001	52.141815
137425.921875	74305.000000	121207.796875	23417.939453	15290.000000	100373.976563	23.400000	18.719999	-10.440001	33.120003	52.348980
130568.007813	70558.000000	121274.765625	22084.919922	16108.000000	89853.328125	-5.460000	7.020000	18.270000	21.600000	52.576355
166573.593750	90675.000000	120392.242188	25126.919922	16337.000000	100796.828125	3.120000	40.559998	21.750000	40.320000	52.779476
198326.015625	106386.000000	122172.968750	29060.458984	19568.000000	97327.593750	-5.460000	2.340000	20.880001	35.280003	52.905796
151462.593750	81052.000000	122467.703125	22763.519531	15570.000000	95814.398438	-15.599999	11.700000	-1.740000	-5.040000	54.447910
158702.765625	91450.000000	113731.492188	24368.759766	18108.000000	88194.789063	-2.340000	9.360000	3.480000	30.240002	54.551998
152781.875000	83983.000000	119223.101563	21583.378906	14493.000000	97598.031250	5.460000	11.700000	-1.740000	13.680000	54.795540
111367.382813	63205.000000	115474.609375	14855.879883	10531.000000	92450.375000	16.379999	-31.199999	-15.660000	15.840000	54.923885
135126.156250	78019.000000	113506.046875	17790.240234	13169.000000	88533.773438	0.000000	-39.000000	-25.230000	2.160000	55.729301
92718.750000	53911.000000	112711.992188	14725.619141	11061.000000	87248.742188	14.039999	1551.419922	9.570000	5.040000	56.295216
182654.046875	102558.000000	116718.492188	27799.978516	17964.000000	101419.468750	17.939999	16.379999	14.790000	20.880001	56.720657
113919.687500	61010.000000	122370.773438	16913.519531	12324.000000	89941.929688	-36.660000	-30.419998	-32.189999	-6.480000	57.061214
187895.281250	102956.000000	119603.562500	36318.359375	24842.000000	95811.937500	14.039999	35.099998	0.870000	43.920002	57.357307
108154.742188	63539.000000	111554.000000	15053.999023	11009.000000	89615.671875	-0.780000	-10.920000	-20.880001	-5.040000	59.000477
144538.437500	77052.000000	122936.085938	17618.638672	12418.000000	92982.367188	11.700000	17.939999	6.090000	46.080002	59.264233
121542.812500	68938.000000	115544.828125	17696.638672	12988.000000	89295.265625	10.920000	-5.460000	0.870000	38.160000	59.739197
97979.312500	57170.000000	112317.164063	11911.379883	8836.000000	88345.882813	-3.120000	-3.120000	14.790000	7.200000	60.408188
121172.968750	70586.000000	112503.781250	23502.179688	16348.000000	94215.742188	-15.599999	23.400000	40.020000	18.000000	61.211582
201869.843750	104251.000000	126902.781250	30122.818359	19881.000000	99297.265625	-3.120000	47.579998	36.540001	56.160004	61.276260
161715.984375	94205.000000	112501.656250	28469.218750	19459.000000	95881.531250	-19.500000	1690.259888	-1.740000	-2.880000	61.552139
129751.046875	72585.000000	117150.437500	23001.419922	17015.000000	88593.648438	-22.619999	0.000000	-8.700000	-4.320000	62.026089
170535.562500	88867.000000	125763.421875	25190.878906	17813.000000	92680.031250	71.759995	-19.500000	22.620001	25.920002	62.074600
159213.359375	93827.000000	111206.882813	18298.019531	13809.000000	86840.398438	18.719999	8.580000	16.530001	10.800000	62.138264
184247.937500	97197.000000	124230.929688	42134.039063	27347.000000	100972.554688	25.740000	18.719999	24.360001	75.600006	62.606155
113589.179688	66723.000000	111568.437500	14276.339844	10581.000000	88423.992188	14.820000	31.199999	21.750000	21.600000	63.372158
111036.179688	56895.000000	127899.937500	19296.419922	13213.000000	95709.546875	12.480000	1684.019897	12.180000	19.440001	63.899670
74102.546875	38215.000000	127080.593750	22349.339844	15601.000000	93884.132813	-9.360000	21.840000	-13.050000	2.160000	64.046204
126805.437500	65138.000000	127580.234375	20983.558594	13508.000000	101804.742188	-12.480000	-42.119999	-30.450001	-2.880000	65.352852
150589.046875	84578.000000	116685.234375	18834.660156	12596.000000	97995.265625	39.000000	935.999939	20.010000	12.960001	65.430664
148155.421875	88511.000000	109698.390625	18252.779297	12793.000000	93505.367188	-3.120000	-7.800000	1.740000	17.280001	65.607513
202194.156250	104920.000000	126296.187500	31963.619141	21218.000000	98725.976563	-14.820000	-2.340000	3.480000	7.920000	65.638840
174222.921875	94514.000000	120806.164063	24322.738281	17760.000000	89753.093750	-6.240000	10.920000	-21.750000	-9.360001	65.663094
178244.250000	93879.000000	124430.554688	30509.699219	19585.000000	102092.601563	-24.959999	-0.780000	-11.310000	10.800000	65.794472
115464.601563	70618.000000	107155.234375	15801.239258	10712.000000	96671.960938	-1.560000	40.559998	34.799999	41.040001	65.937965
102371.156250	62239.000000	107794.093750	14700.659180	10925.000000	88185.117188	-32.759998	-2.340000	2.610000	5.760000	66.587761
116072.492188	67140.000000	113299.476563	14844.958984	10786.000000	90198.343750	-28.079998	-16.379999	-46.980000	10.080000	66.600891
164304.875000	92636.000000	116238.656250	23176.919922	16538.000000	91844.390625	3.900000	-8.580000	26.100000	3.600000	67.362854
201722.875000	106847.000000	123729.351563	30763.978516	20025.000000	100681.554688	29.639999	5.460000	36.540001	32.400002	67.623581
178247.703125	98943.000000	118064.359375	22698.779297	15789.000000	94216.695313	27.299999	13.259999	11.310000	36.000000	69.725540
139517.312500	82562.000000	110745.945313	21988.978516	15748.000000	91508.117188	20.279999	-13.259999	-34.799999	4.320000	70.065086
117894.085938	67675.000000	114167.820313	16882.320313	12025.000000	92008.296875	-16.379999	-4.680000	26.100000	-15.120001	70.087318
119249.250000	71434.000000	109403.351563	16875.298828	12108.000000	91339.585938	9.360000	-21.059999	-32.189999	-10.800000	70.125725
165282.593750	88110.000000	122936.789063	31040.099609	19164.000000	106149.242188	34.320000	38.219997	10.440001	36.720001	70.334908
131655.453125	72518.000000	118979.734375	26377.259766	17188.000000	100573.664063	-13.259999	-10.920000	20.010000	10.800000	70.559258
169280.453125	91118.000000	121753.812500	28969.978516	19100.000000	99401.914063	-33.539997	-14.039999	-1.740000	-2.880000	71.855797
127251.179688	71566.000000	116529.273438	19898.580078	14184.000000	91939.742188	21.059999	12.480000	0.000000	72.720001	72.258003
109050.359375	66508.000000	107456.617188	13361.399414	10542.000000	83063.242188	5.460000	59.279999	15.660000	16.560001	73.241280
124614.687500	74175.000000	110101.093750	15820.739258	11577.000000	89559.296875	24.959999	18.719999	0.870000	13.680000	73.676826
145398.875000	86458.000000	110213.750000	17398.679688	12952.000000	88035.812500	3.900000	10.920000	-28.710001	18.720001	73.765755
141381.687500	81523.000000	113656.148438	19267.558594	14085.000000	89649.898438	8.580000	14.039999	5.220000	32.400002	75.375572
148398.984375	84923.000000	114521.101563	20056.138672	14253.000000	92219.125000	-1.560000	11.700000	-22.620001	8.640000	75.427116
123810.835938	72285.000000	112251.046875	15440.879883	11415.000000	88649.460938	3.120000	-10.920000	-0.870000	26.640001	75.884903
181639.046875	98914.000000	120345.921875	26108.939453	17780.000000	96235.960938	-3.120000	21.059999	31.320000	10.800000	76.245667
151062.390625	82404.000000	120140.101563	20566.259766	14678.000000	91826.570313	18.719999	26.519999	21.750000	23.040001	76.796425
120282.867188	72862.000000	108188.882813	15475.979492	11512.000000	88102.312500	6.240000	3.900000	-3.480000	11.520000	76.894447
162561.234375	88245.000000	120727.671875	23001.419922	16679.000000	90378.382813	-20.279999	1.560000	8.700000	41.760002	76.962151
114248.132813	66369.000000	112814.195313	15002.519531	11294.000000	87055.531250	-11.700000	14.039999	18.270000	7.200000	77.653381
150742.234375	86038.000000	114821.859375	21073.259766	14448.000000	95588.117188	7.020000	16.379999	5.220000	7.920000	77.742310
134575.531250	76706.000000	114978.523438	16182.659180	11572.000000	91647.664063	1.560000	-11.700000	15.660000	9.360001	78.814514
100125.210938	57175.000000	114767.046875	12701.519531	9717.000000	85665.007813	12.480000	-0.780000	-10.440001	16.560001	79.229851
199198.171875	103823.000000	125739.500000	31714.798828	19609.000000	105995.257813	6.240000	-7.800000	-12.180000	72.000000	79.402657
160539.546875	93694.000000	112292.343750	22930.439453	15244.000000	98581.031250	24.179998	29.639999	26.100000	29.520000	79.542114
107437.828125	59511.000000	118315.023438	20021.818359	14181.000000	92528.718750	-0.780000	1958.579956	6.960000	7.920000	80.623413
148775.734375	83706.000000	116481.093750	21446.878906	14460.000000	97202.125000	-5.460000	10.139999	-3.480000	12.960001	81.383347
139135.046875	80272.000000	113593.218750	16580.458984	11430.000000	95067.109375	24.959999	-5.460000	-1.740000	61.920002	81.735023
126712.289063	78897.000000	105253.898438	15326.219727	12318.000000	81540.757813	-7.020000	25.740000	5.220000	78.480003	82.647560
120249.062500	66835.000000	117911.914063	19407.179688	13877.000000	91653.023438	3.900000	-4.680000	2.610000	7.920000	84.790955
146909.281250	81631.000000	117943.515625	17309.759766	12345.000000	91892.468750	-17.160000	14.039999	3.480000	1.440000	86.063255
202510.859375	107982.000000	122907.078125	29013.658203	20156.000000	94336.140625	24.179998	-2.340000	-15.660000	11.520000	86.071335
182756.156250	100502.000000	119172.835938	31348.199219	20132.000000	102048.265625	7.800000	21.840000	20.010000	56.880001	86.716072
112244.367188	68475.000000	107426.757813	11604.059570	9101.000000	83560.453125	-10.139999	-1.560000	-6.960000	18.720001	87.777161
126937.226563	76338.000000	108975.320313	15618.719727	11620.000000	88088.500000	-20.279999	-19.500000	21.750000	-2.880000	88.300629
177361.046875	97119.000000	119683.414063	25674.478516	17341.000000	97030.320313	-8.580000	1409.459961	1.740000	40.320000	88.476463
159873.687500	87001.000000	120429.453125	19386.119141	13399.000000	94819.664063	10.139999	18.719999	23.490000	43.200001	88.572472
165992.609375	89942.000000	120950.078125	25346.099609	17540.000000	94702.515625	-9.360000	-14.039999	-5.220000	10.800000	88.929192
179203.343750	100492.000000	116867.710938	20802.599609	14710.000000	92679.757813	0.780000	-0.780000	-5.220000	5.040000	89.159599
145583.796875	87674.000000	108823.375000	18998.458984	14728.000000	84538.507813	39.779999	807.299988	32.189999	3.600000	89.240448
141652.171875	77246.000000	120178.609375	22531.859375	15544.000000	94997.929688	7.020000	26.519999	20.880001	3.600000	89.622437
105859.109375	62062.000000	111784.710938	15401.879883	11676.000000	86448.921875	6.240000	17.939999	-12.180000	-10.080000	89.925606
182260.734375	100150.000000	119267.500000	21614.580078	15044.000000	94159.351563	35.879997	4.680000	8.700000	20.880001	89.981186
182064.781250	101706.000000	117316.554688	21949.978516	15148.000000	94963.945313	5.460000	-2.340000	-18.270000	59.040001	90.593590
126764.726563	72614.000000	114408.421875	14203.799805	9620.000000	96763.015625	-24.179998	-24.959999	-6.960000	-3.600000	90.661301
110805.718750	67961.000000	106851.921875	13701.479492	10151.000000	88458.289063	-12.480000	-5.460000	-13.050000	7.200000	91.802216
143598.656250	81675.000000	115223.531250	20497.619141	15177.000000	88511.031250	22.619999	-33.539997	-34.799999	3.600000	92.043739
151131.390625	71563.000000	138403.187500	23166.779297	14825.000000	102412.015625	25.740000	24.959999	40.020000	37.440002	92.130646
169802.093750	99020.000000	112382.851563	25328.158203	16102.000000	103086.960938	-6.240000	14.820000	-6.090000	18.000000	92.477264
135128.906250	76887.000000	115179.531250	16398.718750	12049.000000	89194.656250	6.240000	10.139999	15.660000	12.240001	92.899689
129331.531250	83490.000000	101519.601563	20753.458984	13232.000000	102788.593750	10.139999	15.599999	-20.880001	-1.440000	93.342308
135255.875000	76686.000000	115589.921875	21744.839844	15116.000000	94275.593750	-16.379999	-17.939999	-10.440001	7.920000	93.903168
115516.351563	69033.000000	109664.648438	21210.539063	15703.000000	88521.554688	6.240000	14.820000	12.180000	15.120001	94.703537
121393.078125	69762.000000	114039.398438	18117.058594	13232.000000	89730.921875	-1.560000	-8.580000	-0.870000	-6.480000	95.331085
180532.984375	101265.000000	116836.125000	29003.519531	20074.000000	94688.382813	7.800000	2.340000	-6.090000	25.920002	95.603935
111177.632813	63293.000000	115117.593750	17149.859375	12839.000000	87540.546875	-6.240000	-19.500000	0.870000	18.000000	95.849503
122933.156250	69575.000000	115796.585938	15693.599609	11285.000000	91138.296875	-25.740000	2.340000	6.090000	22.320002	95.858597
192993.687500	102937.000000	122871.601563	28785.898438	22099.000000	85366.421875	26.519999	3.120000	6.090000	19.440001	96.339622
136543.406250	75094.000000	119164.109375	23090.339844	15408.000000	98211.882813	-0.780000	3.120000	-19.139999	36.720001	96.443710
149556.812500	89939.000000	108977.820313	24919.439453	17665.000000	92449.500000	5.460000	2448.419922	10.440001	12.240001	96.732735
169103.125000	89058.000000	124439.617188	27464.578125	19408.000000	92741.070313	7.800000	26.519999	13.050000	5.760000	96.947983
153444.953125	89373.000000	112519.093750	18941.519531	13875.000000	89466.773438	5.460000	10.920000	-2.610000	14.400001	97.339066
145699.015625	79839.000000	119597.328125	19196.580078	13389.000000	93962.734375	0.000000	-3.120000	0.000000	25.920002	97.598785
140670.984375	81822.000000	112671.578125	15966.599609	11144.000000	93896.906250	4.680000	21.059999	22.620001	22.320002	98.147514
117529.078125	67127.000000	114743.484375	16019.639648	11397.000000	92117.500000	4.680000	-26.519999	-12.180000	30.960001	98.793259
159507.984375	88418.000000	118228.359375	23986.558594	16528.000000	95110.304688	33.539997	14.820000	5.220000	8.640000	99.648193
161101.890625	95798.000000	110210.789063	23478.779297	17712.000000	86873.601563	21.840000	0.780000	17.400000	30.960001	99.840202
147613.765625	79743.000000	121314.929688	24339.898438	16393.000000	97306.140625	-7.800000	-10.920000	-16.530001	-4.320000	100.469780
172841.546875	98391.000000	115125.804688	35155.378906	22101.000000	104246.101563	-27.299999	2981.159912	-21.750000	-8.640000	101.007401
186688.468750	102994.000000	118791.539063	26337.478516	17044.000000	101270.414063	-0.780000	1209.000000	24.360001	54.720001	101.177170
156556.859375	76589.000000	133963.234375	40609.917969	26555.000000	100222.617188	-7.800000	-5.460000	32.189999	81.360001	101.804726
134574.843750	73711.000000	119649.671875	19472.699219	13901.000000	91803.671875	8.580000	10.920000	25.230000	11.520000	102.855705
152621.093750	84537.000000	118317.132813	22722.179688	15519.000000	95954.695313	-24.959999	0.780000	13.050000	-28.800001	102.933517
208558.703125	108000.000000	126556.523438	32211.658203	20907.000000	100972.078125	-14.820000	17.939999	30.450001	60.480003	103.653038
131275.953125	77845.000000	110518.351563	17376.058594	12467.000000	91341.734375	-14.820000	-2.340000	8.700000	5.040000	103.879410
160828.656250	86166.000000	122322.804688	19783.919922	13540.000000	95757.679688	7.800000	23.400000	0.870000	13.680000	104.221985
156420.921875	88623.000000	115672.023438	24353.939453	17693.000000	90208.546875	-16.379999	7.020000	-13.050000	-8.640000	104.241188
146279.312500	86502.000000	110824.726563	22707.359375	15648.000000	95101.578125	-35.099998	-4.680000	-17.400000	0.000000	104.394791
115692.296875	64896.000000	116833.250000	16019.639648	11766.000000	89228.546875	-0.780000	-13.259999	-21.750000	0.000000	104.492813
159495.562500	98416.000000	106209.375000	22102.859375	14866.000000	97439.328125	19.500000	53.039997	55.680000	17.280001	104.760612
161498.640625	87098.000000	121518.000000	29009.759766	20600.000000	92290.476563	9.360000	85.799995	33.060001	12.960001	105.216377
173729.578125	91638.000000	124244.757813	30126.718750	20176.000000	97858.085938	-7.800000	-11.700000	11.310000	47.520000	106.009666
122252.820313	73999.000000	108271.210938	18895.500000	13929.000000	88903.406250	-17.160000	-8.580000	26.969999	-2.160000	106.122849
189128.312500	102373.000000	121074.046875	29875.558594	19994.000000	97925.617188	-31.199999	-35.879997	-23.490000	-11.520000	106.152153
151677.171875	80751.000000	123098.351563	23437.439453	15753.000000	97504.992188	-17.939999	-1.560000	5.220000	38.880001	107.279938
82855.890625	49014.000000	110785.554688	15119.519531	11236.000000	88187.328125	-3.120000	13.259999	20.880001	54.000004	107.557846
137487.328125	73638.000000	122360.328125	21131.759766	14768.000000	93776.476563	23.400000	8.580000	13.920000	89.280006	108.245026
191759.281250	101795.000000	123455.335938	30192.238281	19189.000000	103115.250000	46.019997	29.639999	20.880001	16.560001	109.004959
197717.421875	100128.000000	129410.445313	34316.097656	22326.000000	100731.867188	11.700000	13.259999	9.570000	44.640003	109.134315
128938.226563	74056.000000	114104.140625	14839.499023	10766.000000	90332.664063	0.780000	22.619999	5.220000	18.720001	109.392006
131890.734375	72540.000000	119156.203125	21009.298828	15458.000000	89071.375000	24.179998	45.239998	16.530001	44.640003	109.571884
172562.796875	92883.000000	121756.132813	20149.740234	13713.000000	96297.921875	32.759998	9.360000	-0.870000	19.440001	110.087273
146566.343750	80574.000000	119211.812500	22037.339844	15224.000000	94865.945313	27.299999	-8.580000	5.220000	2.160000	110.110512
186872.703125	92154.000000	132895.906250	27207.958984	17288.000000	103140.953125	-6.240000	-12.480000	-13.050000	34.560001	110.651161
100546.796875	64027.000000	102916.500000	10175.099609	8105.000000	82274.562500	20.279999	-9.360000	0.000000	22.320002	110.711792
186439.375000	95975.000000	127309.101563	26636.218750	17345.000000	100641.757813	17.939999	141.959991	26.969999	50.400002	111.225159
116888.757813	67043.000000	114261.320313	21227.699219	14213.000000	97880.710938	-18.719999	26.519999	18.270000	0.720000	111.415138
174344.375000	100578.000000	113601.710938	20678.580078	14548.000000	93153.109375	3.120000	2364.179932	-13.050000	1.440000	111.486893
167700.359375	87536.000000	125553.039063	24637.859375	16491.000000	97911.992188	-22.619999	7.020000	6.090000	17.280001	111.659698
168228.203125	95887.000000	114979.140625	26129.218750	17725.000000	96609.562500	12.480000	-16.379999	-30.450001	19.440001	112.252899
158189.406250	83882.000000	123591.484375	24359.398438	17176.000000	92944.671875	-23.400000	-0.780000	-8.700000	4.320000	113.088631
108051.242188	62857.000000	112656.445313	14979.899414	11271.000000	87101.648438	-8.580000	-4.680000	0.000000	-4.320000	113.480728
90525.929688	54504.000000	108849.023438	13950.299805	10830.000000	84417.992188	-10.139999	0.000000	7.830000	32.400002	113.806129
159054.656250	87952.000000	118516.984375	23630.878906	16882.000000	91735.171875	14.820000	1726.139893	-3.480000	25.200001	114.534737
165035.578125	83742.000000	129155.882813	22729.199219	15784.000000	94372.835938	20.279999	17.939999	-2.610000	5.040000	115.334099
154014.906250	88227.000000	114403.984375	20773.738281	15217.000000	89467.554688	17.160000	17.939999	8.700000	25.920002	115.827248
131008.226563	76346.000000	112458.484375	13892.579102	10524.000000	86513.117188	-4.680000	29.639999	-20.010000	-11.520000	117.104584
137649.484375	80854.000000	111571.429688	19569.419922	13972.000000	91790.843750	3.900000	0.000000	3.480000	30.960001	117.310745
132356.484375	79207.000000	109511.968750	15614.819336	11941.000000	85699.093750	3.120000	68.639999	24.360001	2.160000	117.708908
85390.257813	51364.000000	108950.554688	17053.919922	10335.000000	108141.828125	26.519999	12.480000	16.530001	50.400002	117.744278
140713.765625	79047.000000	116662.460938	22577.099609	15461.000000	95699.695313	11.700000	2207.399902	13.920000	7.920000	117.956497
111252.148438	62466.000000	116719.835938	18382.259766	12644.000000	95278.375000	-6.240000	12.480000	14.790000	-16.560001	117.977715
159505.921875	83950.000000	124519.117188	18992.218750	13068.000000	95245.945313	4.680000	1.560000	5.220000	28.800001	119.107521
149963.218750	79972.000000	122892.882813	21965.580078	15279.000000	94216.656250	7.020000	-11.700000	6.090000	5.040000	120.263603
150048.781250	84401.000000	116510.429688	23030.279297	16515.000000	91390.398438	-27.299999	13.259999	9.570000	7.200000	120.710274
151820.703125	80733.000000	123242.312500	21581.818359	14719.000000	96092.531250	-3.900000	-9.360000	-20.010000	19.440001	121.141769
112329.242188	65147.000000	112999.968750	12965.939453	9385.000000	90541.914063	7.800000	19.500000	24.360001	23.760000	121.310539
194663.484375	104571.000000	121998.125000	24069.238281	16249.000000	97076.843750	7.800000	-10.920000	-21.750000	12.240001	121.434830
193313.843750	103834.000000	122012.218750	28494.179688	19164.000000	97442.851563	-3.900000	2095.079834	-2.610000	-5.040000	121.653122
172589.015625	93491.000000	120982.695313	25445.158203	18021.000000	92535.039063	16.379999	-13.259999	-36.540001	25.920002	123.018379
131220.062500	74985.000000	114684.773438	16633.500000	12919.000000	84379.062500	-3.120000	10.920000	18.270000	-4.320000	123.076988
143848.437500	77519.000000	121612.125000	20853.298828	14285.000000	95669.710938	14.820000	24.179998	20.880001	15.840000	123.251823
163432.703125	83382.000000	128453.695313	21265.919922	14388.000000	96864.289063	-5.460000	-14.039999	7.830000	1.440000	123.403412
122882.789063	70066.000000	114938.007813	30525.298828	21792.000000	91800.015625	25.740000	34.320000	13.050000	49.680000	124.067337
151388.062500	87384.000000	113537.578125	20566.259766	15194.000000	88708.070313	-25.740000	1489.799927	-34.799999	7.920000	124.668625
178593.390625	99982.000000	117064.039063	25357.019531	15832.000000	104964.476563	-10.920000	1.560000	3.480000	28.080002	125.341660
194070.093750	94203.000000	135012.453125	31049.458984	20125.000000	101110.929688	3.120000	1.560000	-6.960000	8.640000	125.420479
180957.328125	98310.000000	120630.851563	27849.898438	18692.000000	97644.500000	-3.900000	-1.560000	-3.480000	41.760002	125.635727
209545.406250	104133.000000	131877.203125	36472.019531	22906.000000	104349.523438	22.619999	28.859999	-2.610000	20.160000	125.832787
133027.171875	74611.000000	116846.953125	16519.619141	11649.000000	92937.570313	7.800000	2.340000	-4.350000	13.680000	127.646744
128005.351563	69446.000000	120798.304688	15581.279297	11220.000000	91010.226563	19.500000	27.299999	16.530001	18.720001	127.870079
174015.234375	96396.000000	118306.382813	23765.818359	15694.000000	99242.804688	-5.460000	-5.460000	-3.480000	20.880001	129.241394
112274.726563	63935.000000	115086.203125	16249.739258	12393.000000	85931.007813	17.939999	18.719999	-14.790000	1.440000	130.238831
133819.296875	77218.000000	113574.312500	18704.398438	12980.000000	94438.476563	22.619999	5.460000	2.610000	15.840000	130.471252
155578.437500	90326.000000	112879.890625	18539.818359	12948.000000	93838.859375	10.920000	7.020000	5.220000	44.640003	130.577362
144996.593750	84138.000000	112939.421875	17419.740234	13020.000000	87682.046875	10.920000	10.139999	6.960000	15.840000	130.754211
94523.789063	59315.000000	104437.515625	26693.158203	21189.000000	82559.953125	-5.460000	-14.820000	1.740000	28.080002	131.387833
157199.250000	88042.000000	117014.718750	26062.919922	16604.000000	102870.359375	49.919998	67.860001	15.660000	40.320000	131.772858
124214.492188	72857.000000	111732.859375	17236.439453	12195.000000	92628.726563	9.360000	2.340000	-6.090000	30.240002	131.856735
213842.734375	108263.000000	129447.718750	34373.039063	21701.000000	103804.960938	-24.959999	22.619999	21.750000	-5.760000	131.917374
160253.187500	79579.000000	131973.937500	24359.398438	16861.000000	94681.070313	0.780000	1579.500000	-9.570000	10.800000	133.184601
118684.140625	67127.000000	115871.171875	14274.779297	10805.000000	86581.390625	16.379999	17.939999	37.410000	49.680000	133.293747
111605.429688	60330.000000	121236.093750	16518.058594	11516.000000	94002.046875	-8.580000	14.039999	-8.700000	19.440001	133.780838
112932.296875	67720.000000	109290.179688	15131.219727	11470.000000	86455.070313	-13.259999	11.700000	-18.270000	6.480000	134.275009
125026.617188	72243.000000	113419.218750	13693.679688	10277.000000	87324.023438	-10.920000	-3.120000	-19.139999	15.120001	134.660019
169707.562500	88278.000000	125987.835938	25374.179688	17344.000000	95878.820313	18.719999	24.179998	1.740000	33.120003	134.671143
157819.562500	87807.000000	117790.867188	22042.019531	16045.000000	90030.898438	18.719999	-7.020000	6.090000	28.800001	135.506866
117829.921875	69388.000000	111288.726563	13618.019531	10418.000000	85666.203125	21.059999	12.480000	6.960000	25.920002	135.589737
158179.046875	80965.000000	128035.851563	27845.218750	17722.000000	102971.687500	8.580000	24.959999	15.660000	65.520004	135.686752
107386.773438	52982.000000	132831.890625	17301.179688	12048.000000	94111.062500	3.120000	19.500000	-19.139999	12.240001	136.804428
103678.023438	62650.000000	108453.992188	13623.479492	10424.000000	85651.218750	-1.560000	-14.820000	-28.710001	-6.480000	137.042923
115307.968750	66894.000000	112967.125000	15837.899414	11464.000000	90540.171875	20.279999	22.619999	6.090000	19.440001	137.728088
148541.812500	88727.000000	109716.726563	22903.919922	15105.000000	99373.148438	17.939999	22.619999	11.310000	23.760000	138.753799
155839.953125	86272.000000	118382.867188	25679.158203	16363.000000	102848.460938	-2.340000	3.900000	-1.740000	28.080002	139.163071
152971.625000	84198.000000	119066.343750	26934.179688	20420.000000	86442.625000	-13.259999	-14.820000	-33.930000	3.600000	139.806793
137460.421875	81483.000000	110558.101563	16364.399414	11241.000000	95405.859375	5.460000	-5.460000	12.180000	27.360001	140.464676
153498.781250	88515.000000	113649.617188	24639.419922	17601.000000	91743.031250	-4.680000	-31.199999	-30.450001	-0.720000	140.601105
214191.875000	107996.000000	129979.617188	31894.978516	19482.000000	107292.343750	-0.780000	-4.680000	-3.480000	11.520000	141.326675
167665.171875	100179.000000	109684.718750	25947.478516	18049.000000	94215.414063	24.959999	6.240000	-28.710001	4.320000	141.411575
160529.187500	89579.000000	117443.164063	22216.738281	14809.000000	98318.335938	30.419998	-4.680000	-17.400000	28.800001	141.479279
132252.984375	79146.000000	109510.664063	15497.819336	12056.000000	84245.609375	-21.059999	-2.340000	-15.660000	2.160000	142.262451
148145.765625	85858.000000	113080.687500	26360.878906	20340.000000	84935.421875	26.519999	-5.460000	9.570000	12.240001	142.338242
111568.859375	63158.000000	115769.609375	14009.579102	10484.000000	87574.578125	-11.700000	3.120000	-13.920000	-7.920000	142.712158
131713.406250	76706.000000	112533.179688	18150.599609	13668.000000	87029.390625	-8.580000	17.160000	-6.090000	-0.720000	142.783905
128136.453125	78856.000000	106492.218750	14978.339844	11606.000000	84578.710938	3.900000	-4.680000	8.700000	48.960003	144.108749
133921.406250	78655.000000	111584.421875	21196.500000	14717.000000	94389.742188	-3.120000	10.920000	-9.570000	7.200000	145.627609
110222.671875	62250.000000	116041.007813	13719.419922	10568.000000	85079.109375	26.519999	24.179998	6.090000	19.440001	146.783707
172589.703125	95787.000000	118083.242188	19282.378906	13085.000000	96575.460938	-8.580000	10.920000	-16.530001	20.880001	146.796829
148006.375000	86009.000000	112775.953125	15757.559570	11927.000000	86584.015625	26.519999	0.000000	-1.740000	18.000000	146.933258
209776.562500	107962.000000	127340.343750	28173.599609	18844.000000	97982.640625	27.299999	-4.680000	1.740000	20.880001	147.158615
172776.000000	99401.000000	113912.820313	19348.679688	14167.000000	89506.250000	-21.840000	-8.580000	13.050000	12.240001	147.526459
147679.312500	83322.000000	116155.539063	21533.458984	14892.000000	94763.414063	28.079998	26.519999	8.700000	41.760002	148.670410
114905.007813	70301.000000	107116.734375	19443.058594	14675.000000	86829.328125	-10.139999	17.160000	40.020000	-6.480000	148.965500
128142.656250	78543.000000	106921.781250	15561.779297	11513.000000	88583.054688	0.000000	-17.160000	-7.830000	-8.640000	150.118546
129908.367188	75003.000000	113511.125000	23442.119141	16605.000000	92520.500000	19.500000	15.599999	-9.570000	18.000000	150.125626
165332.968750	90911.000000	119185.375000	22265.878906	14505.000000	100600.945313	-21.840000	-17.939999	-7.830000	-6.480000	150.579361
148708.796875	85853.000000	113517.054688	23617.619141	17743.000000	87234.648438	0.000000	-9.360000	21.750000	-3.600000	150.898697
133065.812500	76526.000000	113956.054688	20874.359375	14056.000000	97326.546875	7.800000	83.459999	21.750000	12.240001	151.059372
150917.484375	79533.000000	124357.539063	23248.679688	15895.000000	95855.648438	-4.680000	-17.939999	-8.700000	9.360001	151.563644
145301.578125	85590.000000	111256.976563	16835.519531	11924.000000	92530.414063	-3.120000	3.120000	-18.270000	18.000000	152.240723
161412.390625	94691.000000	111714.132813	20899.318359	14577.000000	93960.187500	-20.279999	-7.020000	-11.310000	-6.480000	152.357941
185506.500000	106801.000000	113831.828125	31415.279297	19210.000000	107175.007813	-3.120000	-6.240000	15.660000	-6.480000	152.483246
181431.359375	99155.000000	119916.148438	24990.419922	17413.000000	94054.570313	1.560000	24.959999	39.150002	14.400001	152.615631
131274.562500	71046.000000	121093.515625	17407.259766	12816.000000	89013.898438	-4.680000	13.259999	18.270000	16.560001	154.389160
175288.296875	95815.000000	119894.523438	24298.558594	15297.000000	104100.820313	-2.340000	-22.619999	22.620001	1.440000	154.459900
123527.250000	68127.000000	118829.281250	19609.978516	14157.000000	90779.085938	-16.379999	-14.820000	7.830000	36.000000	155.171341
172720.796875	92954.000000	121774.531250	27308.578125	18044.000000	99185.054688	-0.780000	7.020000	7.830000	15.120001	155.596786
127394.703125	75595.000000	110443.007813	14929.979492	11453.000000	85431.867188	9.360000	14.820000	24.360001	9.360001	156.226364
127061.429688	74622.000000	111590.390625	15013.439453	11160.000000	88164.945313	-1.560000	-12.480000	22.620001	13.680000	156.599258
169931.812500	97206.000000	114567.531250	18840.119141	13632.000000	90574.101563	-24.959999	6.240000	1.740000	39.600002	158.900299
115106.492188	67721.000000	111392.609375	14940.899414	10567.000000	92662.703125	-13.259999	-2.340000	4.350000	-0.720000	159.129700
134025.593750	78994.000000	111192.015625	18617.818359	13492.000000	90434.140625	3.900000	22.619999	-6.090000	6.480000	159.144867
150059.125000	89479.000000	109905.960938	27242.279297	18849.000000	94718.546875	0.780000	15.599999	-19.139999	10.800000	159.649124
186417.296875	102818.000000	118822.039063	25722.839844	17556.000000	96022.546875	-35.879997	3.120000	-25.230000	0.000000	159.844162
118093.500000	66160.000000	116979.679688	20206.679688	13378.000000	98988.265625	14.820000	804.179993	-5.220000	0.000000	160.131165
141200.218750	82850.000000	111692.187500	19145.099609	14260.000000	87986.914063	10.920000	-14.039999	3.480000	11.520000	160.582886
165430.265625	96815.000000	111983.039063	24716.638672	17513.000000	92492.984375	17.939999	1886.819946	59.160000	26.640001	161.442871
189641.671875	96581.000000	128683.242188	31157.099609	19118.000000	106805.718750	35.099998	-12.480000	38.279999	22.320002	162.251312
125675.906250	76177.000000	108120.523438	17216.939453	12483.000000	90389.273438	20.279999	17.160000	15.660000	9.360001	163.898529
133236.234375	79519.000000	109807.351563	19507.019531	14301.000000	89393.195313	4.680000	-3.900000	-25.230000	-1.440000	164.334076
182562.953125	99910.000000	119752.242188	26486.458984	19092.000000	90918.531250	-0.780000	4.680000	-1.740000	28.080002	165.772110
133211.406250	78994.000000	110516.531250	15700.619141	11796.000000	87229.218750	-12.480000	-3.120000	-6.960000	-6.480000	166.264236
192542.421875	102306.000000	123340.375000	31846.619141	21312.000000	97930.750000	11.700000	12.480000	30.450001	42.480003	166.591660
128271.000000	76288.000000	110192.531250	18291.779297	13739.000000	87253.078125	14.820000	-7.020000	2.610000	20.160000	166.650284
93389.429688	56795.000000	107762.476563	16869.058594	12013.000000	92027.851563	5.460000	4.680000	-25.230000	-10.800000	167.109085
122180.367188	67634.000000	118390.351563	23634.779297	16276.000000	95166.437500	-14.820000	18.719999	13.920000	70.560005	175.806961
154241.218750	92808.000000	108916.820313	19020.298828	13602.000000	91641.992188	-3.900000	-12.480000	32.189999	-7.200000	176.608337
185668.656250	103840.000000	117180.093750	19566.298828	13659.000000	93879.273438	-3.120000	3.120000	0.870000	16.560001	176.616409
125296.406250	73822.000000	111232.773438	15661.619141	11320.000000	90671.375000	12.480000	1.560000	9.570000	10.800000	176.622467
151634.406250	85119.000000	116748.460938	22453.859375	16169.000000	91009.726563	-9.360000	-17.160000	-29.580000	22.320002	176.627518
168357.234375	92187.000000	119685.632813	22132.500000	15497.000000	93597.187500	-29.639999	-20.279999	4.350000	-3.600000	176.633606
141501.062500	75142.000000	123411.859375	22261.199219	15248.000000	95678.781250	14.820000	-4.680000	-12.180000	16.560001	176.638657
191668.203125	101475.000000	123785.828125	33734.218750	22545.000000	98061.906250	30.419998	26.519999	28.710001	43.200001	176.776093
148964.796875	81266.000000	120130.890625	24393.718750	15504.000000	103113.179688	-13.259999	-7.800000	-6.090000	-7.920000	176.783157
173433.562500	100930.000000	112614.109375	31039.318359	19780.000000	102840.890625	0.780000	-4.680000	-13.920000	15.120001	177.951355
177024.328125	100711.000000	115195.632813	21244.080078	15173.000000	91758.523438	-7.020000	17.160000	40.889999	42.480003	178.096878
176012.093750	98255.000000	117399.921875	24277.500000	16813.000000	94632.140625	19.500000	1641.899902	6.960000	14.400001	178.176712
139197.156250	80134.000000	113839.632813	16157.699219	11668.000000	90753.421875	11.700000	34.320000	21.750000	10.800000	178.249466
189933.546875	100971.000000	123277.820313	26274.298828	18221.000000	94501.539063	8.580000	36.660000	-4.350000	20.880001	178.279785
194850.484375	102284.000000	124845.734375	34511.097656	22058.000000	102535.101563	-12.480000	12.480000	5.220000	15.120001	178.312134
176142.515625	90579.000000	127443.179688	28723.498047	18801.000000	100123.570313	13.259999	70.199997	-13.920000	48.960003	178.761841
206624.640625	107619.000000	125826.789063	27503.578125	18549.000000	97173.671875	35.099998	126.359993	4.350000	31.680000	178.954849
156389.875000	91987.000000	111419.750000	22485.058594	15553.000000	94745.757813	-12.480000	-17.939999	-42.630001	1.440000	179.062973
189279.421875	104375.000000	118846.609375	30501.898438	20673.000000	96694.843750	2.340000	-1.560000	10.440001	14.400001	179.584427
150709.109375	87390.000000	113020.617188	20673.119141	15308.000000	88504.929688	-15.599999	8.580000	-4.350000	0.720000	179.719833
117638.789063	72158.000000	106842.976563	13985.399414	10888.000000	84179.570313	10.920000	16.379999	15.660000	20.160000	180.516159
175136.484375	100890.000000	113764.937500	25803.958984	17192.000000	98364.835938	7.020000	11.700000	8.700000	12.960001	181.809677
146017.796875	77683.000000	123185.531250	22563.839844	15189.000000	97356.234375	10.139999	1.560000	19.139999	35.280003	182.257355
117248.937500	68819.000000	111655.593750	19277.699219	13269.000000	95213.148438	2.340000	-10.920000	9.570000	-1.440000	182.515060
193529.125000	104125.000000	121806.718750	28758.599609	19519.000000	96558.414063	-5.460000	-12.480000	-4.350000	39.600002	183.358871
122038.226563	66260.000000	120704.757813	21811.138672	15926.000000	89753.531250	21.059999	-6.240000	-6.960000	9.360001	183.889420
149258.734375	78801.000000	124133.210938	22825.138672	15271.000000	97954.835938	3.900000	23.400000	19.139999	32.400002	184.118805
174238.796875	101438.000000	112570.382813	26300.818359	19372.000000	88976.382813	10.920000	-21.059999	9.570000	-7.200000	184.263321
126065.757813	75575.000000	109319.820313	14841.839844	10977.000000	88610.265625	12.480000	17.160000	5.220000	21.600000	184.892883
121188.835938	71494.000000	111089.484375	15085.199219	11280.000000	87643.945313	-6.240000	17.939999	16.530001	23.040001	185.144516
172225.375000	86256.000000	130854.226563	33162.480469	21227.000000	102385.468750	0.000000	3.120000	30.450001	23.040001	185.420410
130194.031250	73975.000000	115341.625000	17588.218750	13137.000000	87741.609375	-15.599999	3.900000	17.400000	-2.880000	186.125763
114726.992188	72839.000000	103224.210938	13447.199219	10341.000000	85221.507813	-11.700000	-7.020000	-3.480000	-2.160000	192.056747
147944.968750	76032.000000	127521.593750	32243.638672	20022.000000	105539.859375	-13.259999	-17.160000	-0.870000	40.320000	192.364960
153186.906250	85415.000000	117535.046875	24087.958984	16193.000000	97488.328125	3.900000	21.840000	50.459999	18.000000	192.393265
141732.203125	79037.000000	117521.695313	19675.500000	13699.000000	94127.570313	7.020000	7.020000	-11.310000	14.400001	192.429642
170725.312500	97472.000000	114788.398438	24149.580078	16699.000000	94776.148438	-9.360000	-1.560000	-3.480000	0.000000	193.440201
194064.562500	108150.000000	117597.929688	26836.679688	17300.000000	101662.929688	42.119999	29.639999	6.090000	25.920002	193.617050
167579.609375	91316.000000	120269.148438	23114.519531	17151.000000	88323.320313	-7.020000	-13.259999	-20.880001	23.040001	194.445709
181290.593750	98127.000000	121078.406250	25141.738281	16317.000000	100979.906250	21.059999	17.160000	0.000000	17.280001	194.701370
115071.992188	64708.000000	116544.453125	17829.240234	13183.000000	88633.625000	-25.740000	-4.680000	-6.960000	-5.760000	194.730682
111009.960938	66393.000000	109577.054688	15542.279297	11943.000000	85286.679688	21.840000	-12.480000	10.440001	4.320000	195.372391
161012.187500	88234.000000	119592.164063	23991.238281	16200.000000	97054.929688	-3.120000	17.160000	-17.400000	-2.160000	196.155563
154685.578125	84179.000000	120427.585938	23098.919922	16369.000000	92480.351563	31.980000	1.560000	13.920000	24.480001	197.834106
127215.992188	71208.000000	117082.734375	22181.638672	16078.000000	90415.218750	-9.360000	26.519999	16.530001	46.080002	197.846237
125035.585938	67406.000000	121566.804688	15911.219727	10552.000000	98820.859375	16.379999	17.160000	46.110001	20.880001	198.164566
203091.843750	108039.000000	123194.656250	20919.599609	14693.000000	93308.851563	11.700000	30.419998	10.440001	20.880001	198.822433
172954.015625	94920.000000	119413.335938	27929.458984	18294.000000	100053.843750	-24.179998	-15.599999	24.360001	-11.520000	199.439880
143701.468750	84118.000000	111957.250000	17138.160156	12500.000000	89853.328125	13.259999	17.160000	-15.660000	2.880000	200.345337
123997.140625	69211.000000	117413.085938	17929.080078	12989.000000	90461.171875	-19.500000	-29.639999	-4.350000	-5.040000	200.751602
162666.812500	90277.000000	118086.914063	28694.638672	21411.000000	87830.179688	-24.959999	20.279999	2.610000	5.040000	201.227570
112989.570313	65522.000000	113013.718750	19885.318359	12980.000000	100400.937500	20.279999	9.360000	11.310000	20.160000	201.443832
166383.843750	92872.000000	117410.328125	25403.818359	16822.000000	98969.484375	-18.719999	2.340000	4.350000	25.920002	201.527695
144461.843750	73423.000000	128943.937500	28363.919922	20025.000000	92826.859375	-2.340000	31.980000	10.440001	12.960001	201.623703
147408.843750	81451.000000	118606.109375	22603.619141	16477.000000	89904.156250	-3.120000	-4.680000	-9.570000	-15.840000	203.740814
117070.226563	71147.000000	107837.500000	17787.119141	12713.000000	91693.281250	-40.559998	-4.680000	20.880001	-9.360001	203.759018
99983.070313	59963.000000	109275.562500	12054.119141	8937.000000	88394.179688	-0.780000	17.160000	-11.310000	2.880000	204.507843
113567.101563	59051.000000	126039.085938	19012.500000	13641.000000	91342.507813	-5.460000	1607.579956	5.220000	26.640001	204.599792
143585.546875	83341.000000	112909.882813	16659.240234	11711.000000	93226.882813	7.800000	9.360000	0.000000	56.880001	204.671555
133299.031250	81182.000000	107608.648438	14295.839844	10668.000000	87822.664063	-10.139999	-3.120000	-6.960000	-2.160000	205.105072
151842.093750	79063.000000	125863.218750	19400.939453	13285.000000	95706.437500	7.800000	7.020000	26.969999	6.480000	205.748810
152810.156250	85740.000000	116801.562500	20742.539063	14238.000000	95475.703125	-2.340000	-3.120000	-6.090000	-7.200000	206.273300
178431.921875	92735.000000	126098.171875	24269.699219	16429.000000	96812.882813	7.020000	21.840000	5.220000	33.840000	206.355148
168208.890625	98843.000000	111527.750000	28129.919922	17677.000000	104289.328125	10.920000	-3.120000	20.880001	21.600000	206.769470
162207.265625	95967.000000	110771.585938	18673.978516	13385.000000	91432.046875	-24.959999	-9.360000	-11.310000	45.360001	206.952377
155046.453125	83909.000000	121096.968750	21355.619141	14878.000000	94069.218750	4.680000	-8.580000	-5.220000	22.320002	207.062546
122937.992188	72090.000000	111761.203125	15516.539063	11260.000000	90310.117188	24.959999	38.219997	4.350000	12.240001	207.514252
106004.703125	63222.000000	109884.609375	16040.699219	11824.000000	88907.585938	3.120000	21.840000	-2.610000	7.920000	207.627441
191920.046875	95508.000000	131692.343750	28475.458984	18326.000000	101831.695313	-12.480000	-3.900000	4.350000	10.080000	207.719406
124340.757813	74178.000000	109854.625000	13270.139648	10068.000000	86379.812500	18.719999	-3.900000	-12.180000	1.440000	207.826523
194020.406250	108044.000000	117686.507813	20239.439453	14362.000000	92355.656250	11.700000	7.020000	-0.870000	24.480001	208.132721
209587.500000	108254.000000	126882.390625	30576.779297	20856.000000	96081.695313	-16.379999	24.179998	4.350000	11.520000	208.195374
184023.000000	103202.000000	116859.476563	21900.839844	15472.000000	92767.171875	8.580000	22.619999	19.139999	18.720001	208.878510
171147.593750	93028.000000	120569.382813	24187.798828	16415.000000	96568.476563	17.939999	14.039999	17.400000	-1.440000	211.708069
154625.546875	90816.000000	111583.203125	24225.238281	16443.000000	96553.257813	-6.240000	-19.500000	10.440001	15.120001	211.964752
180352.890625	97383.000000	121372.398438	23786.878906	15713.000000	99210.648438	15.599999	0.000000	4.350000	25.200001	211.974869
86775.781250	54855.000000	103672.187500	23860.199219	15813.000000	98887.125000	-10.139999	15.599999	0.870000	34.560001	212.213348
204530.484375	105370.000000	127209.929688	27194.699219	17916.000000	99477.109375	-7.800000	14.039999	17.400000	36.720001	212.315414
156287.062500	89627.000000	114278.382813	21546.718750	15853.000000	89073.726563	21.840000	21.059999	2.610000	15.120001	212.408401
215728.500000	107878.000000	131055.304688	38543.699219	24928.000000	101331.835938	-15.599999	14.820000	26.969999	18.000000	212.420517
155412.156250	88880.000000	114593.742188	25984.919922	18875.000000	90222.390625	-5.460000	-0.780000	1.740000	-5.040000	213.185516
157957.562500	86486.000000	119694.593750	25330.500000	16752.000000	99096.210938	-3.900000	3.900000	-6.090000	21.600000	213.509903
145831.500000	85516.000000	111759.367188	23327.458984	16794.000000	91031.820313	-31.199999	10.139999	8.700000	8.640000	213.822174
190980.265625	103998.000000	120349.265625	24112.138672	16088.000000	98223.093750	-0.780000	-35.879997	-26.969999	36.000000	214.410309
175999.671875	102331.000000	112715.742188	21887.580078	15049.000000	95316.937500	43.680000	14.039999	17.400000	37.440002	215.614883
158835.234375	82544.000000	126107.601563	26577.718750	17611.000000	98903.953125	7.800000	8.580000	13.050000	53.280003	216.312180
155365.234375	81683.000000	124652.820313	24139.439453	16209.000000	97600.242188	14.039999	14.039999	11.310000	17.280001	217.096390
179303.406250	93875.000000	125175.273438	28127.578125	17813.000000	103484.484375	17.160000	-1.560000	10.440001	24.480001	217.546082
125149.437500	70602.000000	116169.429688	15557.099609	11656.000000	87469.984375	-7.800000	-11.700000	-3.480000	-6.480000	217.592560
118692.421875	68023.000000	114352.890625	15907.319336	11825.000000	88160.851563	0.000000	-7.020000	9.570000	5.040000	217.886627
114553.109375	64601.000000	116211.093750	15381.599609	11479.000000	87816.757813	11.700000	4.680000	20.010000	41.040001	218.401016
116434.742188	66955.000000	113967.109375	17092.919922	11565.000000	96861.367188	-18.719999	-12.480000	-13.920000	4.320000	218.629395
151221.093750	76282.000000	129918.273438	25756.378906	16104.000000	104816.820313	-21.840000	-17.160000	-5.220000	27.360001	219.315567
153625.046875	86387.000000	116544.984375	20024.160156	14549.000000	90198.875000	-10.139999	33.539997	-0.870000	18.720001	219.329712
194305.375000	102655.000000	124046.539063	26505.958984	18217.000000	95355.679688	15.599999	-9.360000	-23.490000	38.880001	219.837006
186377.281250	103415.000000	118110.742188	26072.279297	17157.000000	99590.429688	-31.980000	-11.700000	0.870000	29.520000	219.866318
99270.992188	59612.000000	109136.140625	13880.879883	10514.000000	86522.468750	22.619999	14.039999	-16.530001	2.160000	220.090652
168390.359375	95463.000000	115601.140625	20822.099609	14689.000000	92899.257813	-7.020000	-1.560000	-4.350000	28.080002	221.448853
122945.578125	72485.000000	111159.015625	16947.058594	12922.000000	85949.734375	-10.139999	-17.160000	-8.700000	8.640000	221.857117
186767.812500	103516.000000	118242.750000	28708.679688	17762.000000	105925.687500	-4.680000	-17.939999	-4.350000	4.320000	222.044083
127616.882813	74631.000000	112064.679688	14798.939453	10693.000000	90700.781250	20.279999	-5.460000	-8.700000	15.120001	223.242599
191585.406250	99136.000000	126651.679688	30520.619141	21026.000000	95129.804688	24.179998	14.039999	58.290001	33.120003	223.538696
174883.265625	90643.000000	126442.742188	26080.078125	16961.000000	100771.421875	-26.519999	-9.360000	-12.180000	31.680000	223.592239
155026.437500	87035.000000	116732.484375	22705.019531	15321.000000	97121.351563	-44.459999	-10.920000	9.570000	-3.600000	224.415848
102774.812500	57663.000000	116807.140625	17167.798828	10797.000000	104205.695313	10.139999	34.320000	46.110001	25.200001	224.711960
150829.171875	87758.000000	112636.343750	21333.779297	14956.000000	93482.921875	12.480000	14.039999	15.660000	22.320002	224.988846
121876.773438	76185.000000	104841.062500	17359.679688	13963.000000	81478.476563	-21.059999	5.460000	-15.660000	-5.760000	225.361725
124668.507813	70516.000000	115864.132813	18404.878906	12623.000000	95554.328125	18.719999	2.340000	3.480000	0.000000	226.733078
108896.492188	62339.000000	114481.164063	19987.500000	13685.000000	95718.007813	-16.379999	3.120000	0.870000	-4.320000	226.851303
123537.601563	73434.000000	110250.835938	12673.439453	9864.000000	84201.804688	-18.719999	0.780000	-45.240002	2.160000	227.082718
166079.546875	87721.000000	124077.351563	25754.818359	18183.000000	92826.695313	-31.980000	-15.599999	-12.180000	22.320002	228.429810
162389.421875	93370.000000	113980.437500	19717.619141	14028.000000	92116.757813	25.740000	-0.780000	9.570000	33.120003	230.851105
112654.226563	62740.000000	117674.648438	27098.759766	18927.000000	93831.265625	17.160000	1400.099976	21.750000	84.240005	231.112839
187873.890625	99702.000000	123493.039063	28295.279297	18592.000000	99739.648438	-5.460000	22.619999	32.189999	51.840004	231.252289
174565.859375	95144.000000	120242.468750	23410.919922	16530.000000	92816.578125	4.680000	-6.240000	8.700000	-5.760000	231.271484
126259.648438	72969.000000	113398.195313	19805.759766	13071.000000	99303.054688	3.120000	3.120000	-33.930000	10.800000	231.838409
145950.171875	81809.000000	116918.562500	17736.419922	12590.000000	92325.179688	-3.900000	12.480000	-12.180000	11.520000	233.711990
148800.562500	88042.000000	110762.976563	23437.439453	14520.000000	105784.851563	6.240000	31.199999	29.580000	5.760000	233.832245
156104.906250	90822.000000	112643.320313	24103.558594	18180.000000	86889.492188	12.480000	11.700000	15.660000	36.720001	234.109146
181159.500000	103655.000000	114538.312500	29263.259766	18821.000000	101896.656250	39.779999	-1.560000	-13.920000	28.800001	234.589157
146461.468750	80914.000000	118625.937500	23088.000000	16800.000000	90065.195313	-10.139999	-20.279999	-27.840000	5.760000	235.123734
123528.632813	74166.000000	109154.773438	14103.179688	10436.000000	88565.156250	4.680000	16.379999	20.880001	20.160000	243.164764
125426.820313	68473.000000	120046.914063	18007.859375	13059.000000	90371.632813	3.900000	5.460000	-13.920000	22.320002	243.205185
119699.132813	71982.000000	108980.054688	15736.499023	10876.000000	94824.125000	-4.680000	5.460000	-4.350000	27.360001	243.391129
148154.046875	83933.000000	115680.664063	22165.259766	16055.000000	90477.890625	0.000000	1287.000000	6.090000	15.840000	243.601318
162180.359375	79895.000000	133032.750000	32901.957031	21473.000000	100417.390625	-29.639999	5.460000	-6.960000	34.560001	243.809479
114990.570313	63426.000000	118815.976563	17964.179688	12112.000000	97201.164063	-21.059999	-12.480000	-5.220000	-12.240001	244.427963
168019.140625	91974.000000	119721.898438	19900.919922	13236.000000	98536.320313	15.599999	-8.580000	13.920000	14.400001	245.637589
142363.562500	80168.000000	116379.835938	18188.039063	12854.000000	92731.554688	-14.820000	-7.020000	-28.710001	6.480000	246.285355
187268.765625	106691.000000	115031.695313	26523.898438	19553.000000	88900.437500	12.480000	14.039999	-12.180000	18.720001	246.515778
197824.375000	104545.000000	124009.929688	32398.859375	21402.000000	99209.960938	1.560000	-16.379999	12.180000	26.640001	248.215530
146990.703125	90730.000000	106174.171875	19204.378906	13432.000000	93699.984375	-24.959999	10.920000	-25.230000	6.480000	249.419113
143045.281250	90566.000000	103511.421875	15937.739258	11716.000000	89151.218750	17.939999	11.700000	-2.610000	4.320000	250.355896
155060.250000	84527.000000	120222.289063	22258.080078	15065.000000	96827.460938	-1.560000	3.120000	20.010000	49.680000	250.860168
173258.312500	97046.000000	117002.828125	20639.580078	14432.000000	93724.742188	16.379999	4.680000	-9.570000	9.360001	250.969299
140087.250000	80564.000000	113956.085938	26053.558594	19574.000000	87230.304688	35.879997	31.199999	5.220000	24.480001	251.693878
149218.703125	83849.000000	116628.679688	22272.119141	17799.000000	82006.046875	-21.840000	-1.560000	-9.570000	-1.440000	251.762589
86824.773438	57726.000000	98571.671875	30633.718750	20092.000000	99920.937500	740.219971	-16.379999	-26.969999	51.840004	252.499283
168774.000000	95783.000000	115477.414063	29897.398438	19493.000000	100515.867188	7.020000	24.179998	31.320000	27.360001	252.864090
143223.296875	78415.000000	119700.085938	17177.939453	12489.000000	90141.203125	20.279999	14.039999	0.000000	33.120003	254.051498
188824.015625	99258.000000	124672.773438	26540.279297	17548.000000	99119.203125	-25.740000	-7.020000	-27.840000	-4.320000	254.362762
128293.078125	72990.000000	115191.335938	15846.479492	11944.000000	86948.679688	-32.759998	-0.780000	-1.740000	-2.880000	255.441025
125851.171875	74943.000000	110054.070313	14996.279297	11369.000000	86445.273438	-6.240000	-0.780000	-5.220000	9.360001	255.774506
127529.250000	64570.000000	129437.156250	27008.279297	17064.000000	103728.000000	-18.719999	1.560000	-11.310000	10.800000	256.158508
145196.015625	85296.000000	111559.351563	18532.019531	13286.000000	91413.093750	-5.460000	24.959999	-5.220000	18.720001	256.365692
166071.265625	88055.000000	123600.562500	23789.218750	15041.000000	103653.375000	-10.920000	-21.059999	-25.230000	32.400002	257.406555
143642.125000	76505.000000	123047.257813	29335.798828	20343.000000	94506.757813	17.160000	15.599999	13.920000	24.480001	257.570282
107824.921875	56606.000000	124835.070313	19976.580078	12472.000000	104969.953125	9.360000	17.160000	14.790000	13.680000	258.051300
135661.593750	78307.000000	113536.695313	21907.080078	16021.000000	89613.781250	-3.900000	38.219997	8.700000	21.600000	259.048706
148100.218750	85107.000000	114043.453125	21095.878906	15509.000000	89144.343750	2.340000	12.480000	-6.960000	27.360001	259.679321
187057.625000	94021.000000	130385.843750	28170.478516	19470.000000	94821.804688	1.560000	7.020000	8.700000	2.160000	260.081512
105728.703125	54187.000000	127872.671875	17744.218750	12557.000000	92608.515625	-24.179998	-32.759998	-14.790000	2.880000	260.977875
139646.343750	85175.000000	107447.750000	14451.839844	10641.000000	89006.281250	-8.580000	31.199999	-14.790000	-5.040000	261.021332
132128.093750	77075.000000	112347.023438	16833.958984	11877.000000	92887.960938	-26.519999	-18.719999	-7.830000	11.520000	261.090057
196652.765625	103694.000000	124287.203125	24946.738281	16616.000000	98393.679688	-18.719999	2.340000	-6.960000	3.600000	261.215363
148203.718750	80141.000000	121194.882813	22577.878906	15675.000000	94396.421875	15.599999	3.120000	33.060001	12.240001	263.315308
141829.500000	72347.000000	128477.179688	20984.339844	14729.000000	93368.843750	10.139999	17.939999	13.920000	23.760000	263.549744
131109.656250	78455.000000	109520.140625	15496.259766	12085.000000	84034.992188	17.160000	10.920000	12.180000	0.000000	264.694733
131807.937500	75413.000000	114544.773438	20992.919922	15363.000000	89552.304688	5.460000	11.700000	8.700000	-2.880000	265.172699
172313.015625	93859.000000	120315.648438	25166.699219	16901.000000	97587.414063	1.560000	20.279999	14.790000	21.600000	266.088287
125387.492188	71729.000000	114561.687500	14366.819336	10458.000000	90030.968750	7.020000	-7.020000	-5.220000	11.520000	267.908295
113783.757813	65259.000000	114266.734375	12230.399414	9373.000000	85514.929688	0.000000	21.059999	3.480000	-11.520000	268.268066
214538.937500	104774.000000	134193.843750	30714.839844	21060.000000	95580.625000	36.660000	37.439999	14.790000	46.800003	268.299377
146858.906250	79128.000000	121632.609375	22864.919922	15038.000000	99645.937500	-10.920000	3.900000	13.920000	5.760000	268.481293
132336.484375	71763.000000	120853.421875	19325.279297	13237.000000	95678.898438	15.599999	8.580000	17.400000	26.640001	268.690460
92212.976563	62537.000000	96635.109375	15208.439453	9963.000000	100040.179688	0.000000	24.959999	38.279999	23.760000	269.201813
149024.812500	86932.000000	112346.312500	25070.759766	18578.000000	88439.945313	-1.560000	-7.800000	-20.880001	31.680000	271.236053
117739.531250	71067.000000	108576.093750	15369.119141	11417.000000	88222.007813	8.580000	18.719999	19.139999	7.920000	271.694855
161337.875000	89710.000000	117862.429688	16761.419922	12188.000000	90127.710938	-4.680000	10.139999	21.750000	22.320002	272.009125
108724.679688	60282.000000	118200.796875	20961.718750	12888.000000	106591.187500	-6.240000	-7.800000	9.570000	25.920002	272.714508
122069.281250	70626.000000	113271.773438	16117.918945	11232.000000	94044.156250	10.920000	-9.360000	-6.090000	7.200000	273.009583
181747.375000	101450.000000	117407.546875	31103.279297	20828.000000	97867.507813	21.840000	17.160000	41.760002	18.720001	274.934692
102939.031250	61151.000000	110320.554688	14096.159180	10493.000000	88040.203125	-24.959999	-10.920000	-20.880001	1.440000	275.502655
154194.296875	90345.000000	111852.101563	23404.679688	15659.000000	97953.195313	37.439999	7.800000	19.139999	26.640001	275.541046
111034.796875	68065.000000	106909.226563	13699.139648	11079.000000	81035.015625	5.460000	14.820000	-6.090000	5.040000	277.138763
109627.890625	55301.000000	129917.609375	15571.139648	10455.000000	97605.960938	-28.859999	-47.579998	-40.889999	6.480000	277.688477
198879.390625	107800.000000	120906.859375	23726.039063	16234.000000	95781.062500	-22.619999	-1.560000	13.050000	6.480000	277.709717
138228.390625	82897.000000	109279.406250	15055.559570	10938.000000	90206.726563	1.560000	8.580000	-20.880001	36.720001	280.392761
118437.117188	66876.000000	116063.984375	15351.179688	11238.000000	89522.585938	-3.120000	-3.120000	-6.090000	18.720001	280.500885
145576.890625	84348.000000	113109.109375	18057.000000	12290.000000	96288.328125	-10.920000	-11.700000	-13.050000	20.880001	281.716583
110075.703125	58922.000000	122431.710938	15548.519531	10684.000000	95375.117188	5.460000	11.700000	21.750000	6.480000	281.739807
214280.187500	107515.000000	130614.953125	35085.179688	22713.000000	101234.640625	20.279999	4.680000	20.010000	52.560001	281.771149
181229.875000	90384.000000	131406.890625	29415.359375	19227.000000	100263.437500	35.099998	641.159973	22.620001	4.320000	281.894440
124150.320313	59462.000000	136832.203125	26105.039063	17744.000000	96416.812500	38.219997	-5.460000	16.530001	-3.600000	281.896454
120228.359375	62839.000000	125388.460938	17089.019531	11665.000000	96009.093750	-8.580000	-27.299999	-6.960000	-16.560001	282.581604
91938.359375	58944.000000	102220.281250	10451.219727	8043.000000	85158.664063	-10.139999	9.360000	12.180000	16.560001	283.454742
132216.421875	76598.000000	113122.210938	21386.039063	14596.000000	96023.250000	46.799999	6.240000	20.880001	12.960001	284.121704
124631.250000	74787.000000	109214.617188	15582.839844	11169.000000	91434.953125	-4.680000	7.800000	-18.270000	37.440002	284.488525
146930.671875	84233.000000	114316.812500	17626.439453	12943.000000	89250.281250	-2.340000	1666.859985	-15.660000	42.480003	285.228271
120646.500000	68903.000000	114751.015625	16078.918945	11510.000000	91550.664063	7.020000	0.000000	-2.610000	11.520000	285.498077
173708.875000	91942.000000	123819.195313	32483.099609	21296.000000	99963.015625	21.840000	8.580000	17.400000	8.640000	285.835602
158358.453125	92267.000000	112479.859375	19923.539063	14557.000000	89696.304688	-6.240000	29.639999	19.139999	23.040001	285.868958
210935.765625	105210.000000	131393.265625	35576.578125	22664.000000	102874.460938	17.939999	17.939999	-4.350000	10.080000	287.371674
167369.843750	92739.000000	118275.476563	25664.339844	16881.000000	99634.984375	-7.800000	-3.900000	15.660000	17.280001	287.652588
171400.828125	98351.000000	114212.609375	23633.218750	16473.000000	94022.140625	33.539997	5.460000	30.450001	0.000000	287.774872
130023.601563	76439.000000	111477.476563	21869.638672	16225.000000	88335.820313	22.619999	2.340000	31.320000	17.280001	287.840576
138773.484375	71205.000000	127725.007813	20768.279297	14074.000000	96708.109375	2.340000	17.160000	2.610000	9.360001	289.402893
178123.500000	97758.000000	119412.242188	30536.218750	19180.000000	104338.984375	5.460000	17.160000	33.930000	30.960001	289.456451
111698.578125	70938.000000	103192.625000	14110.979492	10616.000000	87111.632813	-12.480000	20.279999	18.270000	-3.600000	289.562561
165673.140625	97086.000000	111834.406250	22058.398438	16744.000000	86336.554688	-5.460000	14.039999	-6.090000	23.040001	290.115326
205416.453125	102547.000000	131278.078125	30951.958984	20981.000000	96681.179688	26.519999	39.779999	-1.740000	18.000000	290.306335
138348.453125	75996.000000	119306.335938	18218.458984	12574.000000	94955.062500	-28.079998	6.240000	-10.440001	5.040000	291.710999
185981.906250	101157.000000	120491.015625	25575.419922	17882.000000	93731.726563	14.820000	2.340000	7.830000	16.560001	291.818115
183967.109375	104278.000000	115618.523438	32314.619141	20640.000000	102605.171875	3.900000	3.120000	14.790000	62.640003	292.454773
210198.843750	107899.000000	127671.164063	41586.476563	25981.000000	104900.164063	0.000000	65.519997	17.400000	56.160004	292.522491
186506.312500	100253.000000	121920.312500	22982.699219	14587.000000	103255.929688	-30.419998	-2.340000	-6.090000	-3.600000	293.174286
161415.156250	86513.000000	122276.460938	23308.738281	15955.000000	95741.867188	17.939999	35.879997	33.930000	46.800003	293.320831
132284.734375	77553.000000	111786.945313	16729.439453	12526.000000	87528.390625	7.020000	-5.460000	-17.400000	-4.320000	293.693726
146454.562500	79667.000000	120477.078125	19802.638672	13925.000000	93198.250000	9.360000	19.500000	7.830000	15.840000	294.038330
158092.109375	88258.000000	117391.335938	22862.580078	15408.000000	97243.132813	41.340000	9.360000	27.840000	40.320000	294.410217
97209.960938	57776.000000	110266.406250	12576.719727	9990.000000	82505.296875	6.240000	-7.020000	-6.090000	15.120001	294.821503
136389.546875	74731.000000	119608.000000	51016.679688	41981.000000	79641.484375	14.820000	13.259999	20.880001	31.680000	295.103455
165168.750000	87403.000000	123845.851563	30587.699219	18845.000000	106372.796875	4.680000	-3.900000	-12.180000	8.640000	295.644104
174214.656250	96987.000000	117720.218750	22407.058594	14825.000000	99053.562500	23.400000	13.259999	35.670002	19.440001	296.416168
119526.632813	67411.000000	116202.062500	22698.779297	16501.000000	90151.335938	1.560000	28.859999	-5.220000	11.520000	296.632446
138536.125000	80810.000000	112351.234375	17922.058594	12860.000000	91332.820313	-17.160000	22.619999	1.740000	-10.080000	297.011383
146607.750000	83427.000000	115167.578125	19776.119141	14321.000000	90499.820313	-21.840000	1.560000	-8.700000	10.800000	297.111420
161949.906250	85686.000000	123865.617188	22763.519531	15616.000000	95532.140625	13.259999	3.120000	9.570000	13.680000	299.112335
113888.640625	65743.000000	113530.054688	15798.899414	11689.000000	88578.726563	1.560000	15.599999	14.790000	18.000000	300.231018
125230.859375	75610.000000	108545.554688	16749.718750	12892.000000	85146.578125	0.780000	-14.820000	11.310000	1.440000	300.993988
164397.328125	87833.000000	122663.960938	23642.580078	15519.000000	99841.492188	-0.780000	1350.179932	-1.740000	22.320002	302.863525
208167.484375	102477.000000	133127.109375	29791.318359	18963.000000	102958.593750	-4.680000	19.500000	-6.090000	23.760000	304.240906
164772.000000	91814.000000	117612.750000	26131.558594	17092.000000	100196.460938	-1.560000	7.020000	1.740000	12.240001	305.922485
133084.437500	79407.000000	109836.937500	16855.798828	12681.000000	87111.554688	3.900000	14.039999	-6.960000	7.920000	306.717804
117503.546875	69630.000000	110594.750000	14748.239258	11564.000000	83581.851563	0.000000	3.120000	-6.960000	23.040001	307.339294
129574.406250	77579.000000	109459.882813	19660.679688	14877.000000	86609.015625	10.139999	-2.340000	-10.440001	16.560001	307.640442
171587.812500	95007.000000	118361.578125	26213.458984	17485.000000	98251.367188	23.400000	-4.680000	1.740000	40.320000	308.113403
182146.890625	93191.000000	128093.679688	25794.599609	17313.000000	97641.937500	-5.460000	-11.700000	5.220000	21.600000	308.573181
118091.429688	67864.000000	114040.429688	17170.919922	12294.000000	91533.546875	-3.900000	10.920000	-26.969999	-13.680000	308.624725
104359.046875	62141.000000	110060.578125	18046.080078	13907.000000	85041.187500	-7.020000	549.119995	-6.090000	13.680000	308.806641
155891.703125	93421.000000	109359.976563	18482.878906	13551.000000	89387.789063	22.619999	28.079998	17.400000	7.920000	308.822784
116059.382813	68134.000000	111633.953125	21500.699219	15616.000000	90232.445313	-14.820000	25.740000	-3.480000	12.240001	309.913177
120281.492188	69782.000000	112962.765625	14488.499023	10788.000000	88016.156250	7.020000	-12.480000	-16.530001	-2.160000	311.357269
165144.593750	89711.000000	120642.031250	19673.939453	13369.000000	96443.359375	-7.800000	15.599999	4.350000	18.720001	312.334473
165315.718750	88893.000000	121878.343750	21414.119141	15003.000000	93541.015625	-7.020000	7.020000	11.310000	4.320000	312.430481
155199.625000	86083.000000	118155.304688	21341.580078	14353.000000	97445.953125	3.900000	-14.820000	5.220000	0.720000	312.515381
127183.562500	68473.000000	121728.304688	19862.699219	12871.000000	101136.039063	-13.259999	-3.120000	6.960000	11.520000	314.176758
124504.289063	73178.000000	111502.265625	17429.099609	12348.000000	92503.523438	17.939999	2.340000	-11.310000	10.080000	314.987213
144020.937500	74585.000000	126547.648438	29297.578125	19539.000000	98267.367188	-15.599999	23.400000	3.480000	17.280001	316.750641
200196.593750	107510.000000	122035.937500	25189.318359	16420.000000	100536.375000	0.780000	-29.639999	-18.270000	25.920002	316.889099
198535.765625	104427.000000	124596.507813	27154.138672	17977.000000	98991.695313	24.959999	31.199999	45.240002	32.400002	317.096252
204861.687500	105226.000000	127590.289063	27133.078125	17528.000000	101448.750000	-0.780000	9.360000	-11.310000	13.680000	317.495422
122136.210938	75003.000000	106719.984375	13826.279297	10781.000000	84047.773438	1.560000	4.680000	-15.660000	12.240001	317.809692
115170.656250	69405.000000	108750.437500	16007.159180	11935.000000	87896.539063	0.000000	14.039999	20.880001	20.160000	317.916809
195989.671875	103493.000000	124108.679688	24157.378906	16894.000000	93712.445313	26.519999	26.519999	-20.880001	34.560001	317.939056
131106.906250	72216.000000	118979.484375	19826.818359	14238.000000	91260.734375	-0.780000	-2.340000	20.880001	13.680000	318.207855
196206.328125	99214.000000	129604.476563	34485.359375	22344.000000	101147.187500	-14.820000	-5.460000	16.530001	59.040001	318.617157
166179.593750	88571.000000	122960.625000	23343.839844	17261.000000	88631.132813	-2.340000	2.340000	1.740000	20.160000	318.723267
157414.531250	83867.000000	123008.070313	27327.298828	17465.000000	102543.476563	18.719999	22.619999	18.270000	33.840000	319.524628
200403.593750	99739.000000	131680.187500	35628.839844	22217.000000	105098.421875	-17.939999	0.780000	1.740000	2.160000	319.608490
124827.210938	72478.000000	112871.156250	17734.859375	12924.000000	89931.265625	-19.500000	1.560000	-29.580000	12.960001	321.402252
123825.328125	67250.000000	120669.390625	20253.478516	13988.000000	94890.757813	-1.560000	-16.379999	2.610000	18.000000	322.072235
155804.765625	82187.000000	124238.890625	19386.119141	13581.000000	93548.984375	16.379999	25.740000	24.360001	22.320002	323.020142
117945.148438	67694.000000	114185.210938	15972.839844	12296.000000	85133.054688	2.340000	-7.020000	17.400000	28.800001	323.463776
139395.171875	77711.000000	117556.093750	17715.359375	12957.000000	89603.601563	-1.560000	-14.039999	1.740000	15.120001	323.816467
173215.531250	99322.000000	114293.429688	25700.218750	17112.000000	98427.398438	-35.099998	16.379999	-5.220000	20.160000	323.817474
125051.460938	69170.000000	118481.601563	21182.458984	14356.000000	96699.195313	-10.920000	-13.259999	-6.960000	1.440000	324.741119
185968.796875	101135.000000	120508.734375	26041.859375	17513.000000	97452.132813	12.480000	14.039999	23.490000	30.240002	326.355988
171086.187500	94322.000000	118872.632813	20340.839844	14384.000000	92676.390625	-24.959999	-11.700000	13.920000	9.360001	326.445923
167828.015625	93764.000000	117302.781250	22161.359375	15394.000000	94346.304688	7.020000	-3.120000	-11.310000	25.920002	327.521179
146070.234375	84661.000000	113072.820313	15507.958984	11726.000000	86673.171875	-28.079998	-24.959999	12.180000	-19.440001	327.860718
129599.250000	71654.000000	118533.742188	18396.298828	13840.000000	87111.257813	16.379999	26.519999	13.050000	20.160000	328.104248
145114.593750	83185.000000	114326.265625	18992.218750	14227.000000	87486.757813	17.160000	714.479980	13.050000	-5.040000	328.477173
173274.875000	91037.000000	124737.664063	27037.919922	17663.000000	100320.289063	3.120000	16.379999	13.920000	27.360001	329.301788
167642.406250	92726.000000	118484.703125	31225.738281	21680.000000	94391.609375	7.800000	21.059999	0.870000	-3.600000	329.794922
98786.609375	58238.000000	111165.890625	13518.959961	10408.000000	85124.773438	-3.900000	-2.340000	-29.580000	-23.040001	330.195099
144768.203125	85513.000000	110948.390625	17271.539063	12487.000000	90646.875000	9.360000	13.259999	6.960000	22.320002	331.045990
115996.585938	67110.000000	113276.000000	16972.798828	13268.000000	83835.492188	0.780000	-1.560000	5.220000	-21.600000	331.332001
144456.328125	81983.000000	115476.250000	15768.479492	11337.000000	91153.132813	-3.900000	6.240000	7.830000	24.480001	331.643250
128676.031250	75228.000000	112098.054688	15848.039063	11990.000000	86623.617188	-8.580000	-21.840000	-1.740000	0.000000	331.725067
118858.023438	68679.000000	113418.664063	17241.119141	12753.000000	88599.851563	9.360000	21.059999	16.530001	25.920002	331.898926
176047.984375	93994.000000	122746.992188	28045.679688	20008.000000	91863.328125	-13.259999	22.619999	-21.750000	11.520000	332.578003
145647.953125	82913.000000	115122.898438	25096.500000	16734.000000	98286.375000	37.439999	8.580000	33.060001	42.480003	333.271240
209723.421875	108177.000000	127055.062500	32550.179688	20371.000000	104717.906250	-12.480000	14.039999	26.100000	23.040001	333.909943
173445.296875	98198.000000	115755.023438	26030.939453	16800.000000	101545.468750	6.240000	-16.379999	26.100000	18.720001	336.810242
158453.671875	90011.000000	115368.351563	18174.000000	13261.000000	89816.101563	-16.379999	4.680000	0.000000	11.520000	338.107788
142493.968750	83903.000000	111300.960938	21476.519531	16013.000000	87896.406250	-12.480000	59.279999	-17.400000	15.840000	338.966766
151408.078125	85924.000000	115482.062500	17209.138672	12470.000000	90442.507813	30.419998	-5.460000	3.480000	23.040001	339.432648
185600.343750	95038.000000	127985.687500	37986.777344	23640.000000	105308.859375	11.700000	9.360000	31.320000	18.720001	339.587219
176097.656250	97162.000000	118778.281250	21343.138672	14956.000000	93523.937500	-4.680000	13.259999	10.440001	20.880001	340.724121
113611.257813	68242.000000	109106.234375	16846.439453	11812.000000	93468.367188	3.120000	-0.780000	1.740000	17.280001	340.891876
129941.492188	70709.000000	120435.101563	22442.939453	15802.000000	93078.125000	3.120000	0.780000	-0.870000	29.520000	341.080841
194308.828125	104735.000000	121585.179688	21790.080078	14925.000000	95680.726563	31.980000	-0.780000	-3.480000	43.200001	342.434021
153044.062500	85032.000000	117954.367188	16490.759766	11994.000000	90106.585938	9.360000	-10.139999	-12.180000	29.520000	342.887726
148663.265625	86072.000000	113193.554688	28469.998047	18342.000000	101723.351563	53.820000	11.700000	43.500000	30.240002	342.986786
161878.140625	93582.000000	113364.171875	21856.378906	15080.000000	94985.390625	3.120000	20.279999	-10.440001	5.040000	343.370789
137961.359375	80870.000000	111802.093750	16871.398438	13139.000000	84152.820313	-20.279999	-7.800000	-26.969999	-5.760000	343.821472
163811.515625	84962.000000	126357.093750	43623.058594	29572.000000	96675.265625	14.039999	13.259999	31.320000	39.600002	344.344940
136752.484375	82621.000000	108473.765625	14477.579102	10571.000000	89755.242188	-4.680000	-24.179998	-26.100000	-2.160000	346.025513
177046.406250	87171.000000	133105.218750	26135.458984	17701.000000	96763.664063	6.240000	6.240000	13.050000	17.280001	346.920898
137829.562500	82463.000000	109537.601563	14765.399414	11053.000000	87547.742188	6.240000	-7.800000	6.960000	-2.160000	347.432220
134102.875000	79587.000000	110427.164063	14555.579102	11093.000000	85992.468750	26.519999	17.160000	39.150002	20.160000	347.618164
149283.562500	84702.000000	115504.328125	18961.798828	13816.000000	89945.031250	9.360000	0.780000	40.020000	22.320002	348.021362
166025.046875	92502.000000	117625.750000	24094.199219	17188.000000	91868.593750	26.519999	23.400000	17.400000	25.200001	349.434143
153269.703125	86519.000000	116098.023438	23992.798828	16853.000000	93300.414063	21.059999	-5.460000	10.440001	-4.320000	349.832275
121502.789063	73183.000000	108806.781250	17030.519531	12877.000000	86674.859375	-1.560000	-10.920000	-17.400000	54.720001	350.787262
131533.312500	75466.000000	114225.843750	17365.138672	12812.000000	88826.242188	23.400000	55.379997	38.279999	20.160000	352.049469
141772.921875	85783.000000	108310.851563	18037.500000	13653.000000	86582.117188	-5.460000	-2.340000	-5.220000	6.480000	352.181824
156917.046875	92454.000000	111230.617188	20723.039063	15040.000000	90299.539063	-13.259999	-24.179998	-10.440001	11.520000	352.234375
125085.960938	73456.000000	111599.242188	15634.319336	11035.000000	92851.000000	4.680000	-13.259999	18.270000	27.360001	352.272797
75293.492188	43577.000000	113234.828125	14007.239258	10415.000000	88140.023438	-9.360000	-4.680000	-7.830000	11.520000	352.460754
134356.109375	76651.000000	114873.421875	15713.879883	11549.000000	89170.054688	3.120000	7.020000	9.570000	65.520004	352.582031
166006.406250	92023.000000	118224.757813	26421.718750	17041.000000	101612.218750	32.759998	56.159996	31.320000	32.400002	355.268097
138527.156250	84175.000000	107852.882813	13162.500000	10169.000000	84828.164063	-14.039999	-3.900000	6.090000	28.080002	355.517700
127993.617188	73674.000000	113855.492188	15146.819336	11128.000000	89203.984375	-23.400000	-7.800000	6.960000	9.360001	357.086090
159984.781250	89747.000000	116825.781250	18127.978516	12981.000000	91521.085938	-3.900000	39.779999	26.969999	28.800001	358.064331
183246.062500	101511.000000	118304.554688	23560.679688	16897.000000	91381.468750	-1.560000	24.179998	9.570000	15.120001	358.296753
188258.218750	106494.000000	115853.390625	24910.078125	17516.000000	93200.906250	36.660000	28.859999	10.440001	30.960001	358.413940
171711.328125	83602.000000	134605.328125	26257.919922	15872.000000	108419.796875	10.139999	13.259999	-20.010000	44.640003	358.445282
135182.046875	74318.000000	119207.867188	15879.239258	12072.000000	86204.601563	-3.900000	3.120000	9.570000	7.920000	359.309326
126321.062500	75419.000000	109767.796875	18509.398438	13801.000000	87894.492188	-22.619999	-15.599999	-20.880001	-2.880000	359.785309
148405.203125	84298.000000	115375.023438	16384.679688	11880.000000	90386.054688	11.700000	-2.340000	-6.090000	22.320002	360.695801
182921.765625	97490.000000	122966.062500	24245.519531	16292.000000	97529.734375	24.959999	10.139999	18.270000	7.920000	362.950378
163211.218750	93500.000000	114397.976563	18897.058594	13302.000000	93101.617188	27.299999	-14.820000	13.050000	8.640000	363.145416
144065.796875	82528.000000	114403.546875	15653.039063	11243.000000	91242.335938	-22.619999	-5.460000	-8.700000	-20.160000	365.361542
164709.203125	94003.000000	114830.195313	24676.859375	18449.000000	87659.101563	0.000000	11.700000	6.960000	12.240001	366.283203
176132.843750	96085.000000	120133.648438	29000.398438	18407.000000	103252.578125	20.279999	7.020000	-18.270000	33.840000	366.472168
136701.421875	76887.000000	116519.890625	20973.419922	15477.000000	88810.117188	16.379999	8.580000	38.279999	24.480001	366.665161
163123.593750	89142.000000	119926.265625	21673.859375	14752.000000	96286.476563	37.439999	15.599999	20.010000	0.720000	366.916809
155802.000000	86859.000000	117554.195313	23188.619141	17405.000000	87313.390625	-7.800000	12.480000	0.870000	7.200000	366.920837
115216.203125	70130.000000	107668.742188	12713.219727	9652.000000	86321.335938	-7.020000	5.460000	12.180000	9.360001	367.312958
184995.203125	95220.000000	127324.578125	29620.498047	19334.000000	100403.898438	17.939999	39.779999	25.230000	83.520004	367.417053
118461.273438	67034.000000	115814.031250	15507.958984	11116.000000	91429.437500	31.199999	3.900000	11.310000	46.080002	368.603424
143953.312500	83381.000000	113144.781250	48069.839844	33418.000000	94269.710938	15.599999	-18.719999	-6.090000	3.600000	368.729736
173747.515625	99033.000000	114979.015625	23786.099609	16607.000000	93866.804688	0.780000	-31.980000	5.220000	25.920002	369.341125
217030.531250	107693.000000	132072.781250	36247.378906	22939.000000	103557.617188	24.179998	31.980000	19.139999	61.920002	369.720093
121673.218750	68874.000000	115776.296875	27031.679688	16728.000000	105903.179688	-22.619999	-8.580000	18.270000	23.040001	372.098969
159797.796875	90926.000000	115176.171875	22641.839844	16456.000000	90171.101563	-25.740000	-15.599999	-5.220000	5.040000	373.634003
203067.687500	108117.000000	123091.148438	26975.519531	18414.000000	96006.726563	-21.059999	-27.299999	-7.830000	10.800000	374.058441
126597.062500	75875.000000	109346.492188	15590.639648	12005.000000	85110.226563	-1.560000	18.719999	2.610000	23.760000	374.351501
149772.093750	85554.000000	114728.289063	17872.919922	13104.000000	89386.429688	6.240000	15.599999	11.310000	-2.880000	374.773895
158846.281250	82743.000000	125813.078125	21725.339844	13701.000000	103918.835938	2.340000	-5.460000	18.270000	2.160000	375.494446
172765.656250	98314.000000	115165.398438	25862.458984	18056.000000	93870.304688	28.079998	-7.020000	3.480000	17.280001	375.597504
181753.593750	98226.000000	121265.289063	25393.679688	16948.000000	98194.484375	12.480000	-4.680000	13.050000	7.200000	376.127045
199704.625000	104510.000000	125230.523438	29239.078125	19624.000000	97646.359375	-7.800000	-3.900000	-18.270000	21.600000	380.497711
102216.601563	51123.000000	131034.320313	19285.500000	12549.000000	100716.750000	-12.480000	-0.780000	3.480000	-1.440000	381.650757
99599.429688	60252.000000	108334.132813	11607.959961	8954.000000	84960.828125	10.920000	-5.460000	-4.350000	15.120001	382.535980
140121.750000	77340.000000	118735.703125	17140.500000	12502.000000	89851.210938	11.700000	56.159996	3.480000	15.120001	385.236237
140286.656250	81911.000000	112241.656250	16984.500000	12673.000000	87832.093750	21.059999	22.619999	26.969999	8.640000	385.326172
124202.070313	75095.000000	108392.132813	15489.239258	11685.000000	86872.289063	-1.560000	-10.920000	19.139999	-3.600000	386.652008
114778.742188	66310.000000	113438.992188	16490.759766	11588.000000	93263.585938	-12.480000	-19.500000	-0.870000	1.440000	387.855591
123000.085938	76198.000000	105789.304688	16835.519531	13396.000000	82362.843750	3.120000	29.639999	20.880001	28.800001	388.241608
124138.585938	72011.000000	112976.445313	15657.719727	11581.000000	88605.843750	-28.859999	7.020000	11.310000	17.280001	388.414429
145535.484375	87353.000000	109187.015625	19971.119141	14535.000000	90046.601563	-24.179998	-15.599999	-13.050000	22.320002	388.581177
178297.375000	100818.000000	115900.898438	23047.439453	16240.000000	93007.203125	24.959999	17.160000	2.610000	18.000000	390.252625
154063.203125	93359.000000	108149.039063	20538.179688	14205.000000	94754.679688	-1.560000	11.700000	-6.090000	10.080000	394.243317
212524.828125	108265.000000	128647.546875	27583.919922	18571.000000	97342.085938	25.740000	24.179998	1.740000	44.640003	396.535278
138623.062500	81362.000000	111659.023438	17886.958984	12768.000000	91810.757813	31.980000	-5.460000	-4.350000	15.120001	397.973297
141100.859375	78203.000000	118245.929688	19939.919922	15129.000000	86376.007813	24.179998	-18.719999	21.750000	30.240002	398.588715
138831.453125	79606.000000	114293.625000	17018.820313	12400.000000	89947.210938	-15.599999	-7.800000	-3.480000	-5.040000	399.204163
125886.359375	73319.000000	112523.195313	15545.399414	12133.000000	83967.960938	23.400000	8.580000	12.180000	-8.640000	401.009003
161782.234375	96224.000000	110186.242188	18407.218750	13563.000000	88943.125000	-8.580000	-7.800000	-25.230000	-3.600000	402.065033
167798.343750	84660.000000	129894.078125	20527.259766	14127.000000	95227.187500	1.560000	-12.480000	-20.010000	5.040000	403.538452
137799.906250	79674.000000	113347.578125	23132.458984	18584.000000	81576.039063	-19.500000	-14.039999	-23.490000	-10.080000	404.238770
155208.593750	92657.000000	109778.546875	20207.458984	14766.000000	89686.859375	-11.700000	0.780000	-13.920000	33.120003	405.214996
193856.187500	93011.000000	136592.000000	32225.699219	20277.000000	104154.625000	24.179998	10.139999	44.369999	51.120003	405.859680
97977.929688	58588.000000	109597.210938	14491.619141	11350.000000	83676.015625	-5.460000	53.039997	8.700000	21.600000	405.869812
109149.031250	65218.000000	109681.234375	14741.999023	11760.000000	82154.054688	-24.179998	21.059999	-12.180000	13.680000	406.170959
168084.000000	92949.000000	118511.804688	23236.978516	15706.000000	96960.312500	-11.700000	-28.859999	-39.150002	12.960001	406.987488
108332.070313	64398.000000	110246.445313	12955.799805	9816.000000	86498.703125	-12.480000	16.379999	6.960000	21.600000	408.889343
115885.500000	63718.000000	119191.937500	16754.398438	11360.000000	96656.367188	29.639999	125.579994	14.790000	23.760000	412.491028
112623.867188	66674.000000	110701.585938	22557.599609	15968.000000	92581.085938	-5.460000	-3.900000	-2.610000	-3.600000	412.702209
157529.765625	82650.000000	124910.710938	23169.898438	16092.000000	94361.335938	-0.780000	10.920000	6.090000	15.120001	414.834473
172750.468750	93642.000000	120900.609375	29003.519531	19560.000000	97176.617188	4.680000	9.360000	19.139999	30.960001	416.929382
136504.765625	80691.000000	110867.101563	14602.379883	11009.000000	86927.203125	-5.460000	4.680000	1.740000	12.240001	417.649902
150273.718750	88898.000000	110782.445313	19962.539063	14960.000000	87450.875000	17.160000	5.460000	0.000000	-4.320000	417.952057
149732.062500	87392.000000	112285.335938	16413.539063	12086.000000	89001.960938	-13.259999	-11.700000	-13.920000	14.400001	429.595703
145797.000000	83582.000000	114318.304688	22624.679688	14712.000000	100783.781250	11.700000	11.700000	11.310000	1.440000	429.903931
154983.656250	88411.000000	114883.992188	21169.199219	14233.000000	97473.804688	26.519999	940.679993	49.590000	20.880001	430.360687
122419.796875	74883.000000	107139.187500	17300.398438	12789.000000	88654.226563	-6.240000	1.560000	-5.220000	-15.840000	430.715424
134777.703125	72963.000000	121058.507813	16860.478516	11761.000000	93951.906250	-5.460000	7.020000	6.090000	23.040001	431.225739
115093.382813	63910.000000	118021.593750	20090.458984	14352.000000	91739.710938	-24.179998	-10.139999	8.700000	11.520000	431.426849
86219.640625	56324.000000	100321.187500	9934.859375	7478.000000	87067.523438	-11.700000	78.000000	13.920000	15.120001	432.607178
164598.125000	84244.000000	128045.945313	30797.519531	20415.000000	98865.851563	11.700000	17.160000	-13.920000	17.280001	432.946747
131712.031250	78378.000000	110131.406250	15262.259766	11320.000000	88359.320313	-31.980000	-1.560000	-13.920000	7.200000	433.868378
132308.187500	76793.000000	112913.273438	17941.558594	13207.000000	89029.906250	11.700000	7.800000	15.660000	9.360001	434.452484
195128.546875	103348.000000	123736.742188	29657.939453	19206.000000	101200.812500	10.139999	11.700000	11.310000	27.360001	434.979980
87748.679688	54510.000000	105498.023438	15517.319336	11880.000000	85601.265625	15.599999	-7.800000	21.750000	5.760000	435.182098
134376.125000	80875.000000	108889.945313	14770.079102	10969.000000	88246.132813	-3.120000	-15.599999	12.180000	21.600000	435.599457
130693.585938	76075.000000	112588.039063	20155.978516	14953.000000	88339.609375	-1.560000	-4.680000	0.870000	34.560001	436.114838
164587.078125	93137.000000	115811.984375	19599.839844	13939.000000	92151.164063	-10.920000	-25.740000	-30.450001	-5.760000	437.954071
121160.546875	66775.000000	118912.437500	20316.660156	13157.000000	101198.812500	-0.780000	-7.800000	-1.740000	-5.760000	439.590149
140832.453125	82835.000000	111421.460938	15178.019531	11381.000000	87400.640625	26.519999	15.599999	-13.050000	27.360001	440.039825
137570.125000	78318.000000	115117.804688	19540.558594	14344.000000	89278.453125	15.599999	67.860001	8.700000	39.600002	441.210083
153634.015625	84250.000000	119508.117188	18055.439453	12908.000000	91670.390625	13.259999	10.920000	10.440001	7.200000	442.215576
173128.593750	98538.000000	115144.976563	19526.519531	13912.000000	91984.617188	-0.780000	-7.800000	-9.570000	-5.760000	442.475281
160032.390625	92317.000000	113607.281250	20268.298828	15103.000000	87949.625000	9.360000	4.680000	-17.400000	22.320002	442.772400
115483.921875	65941.000000	114774.632813	15491.579102	11166.000000	90923.882813	10.139999	0.000000	-15.660000	15.840000	444.328674
164086.140625	85426.000000	125881.468750	27266.458984	18544.000000	96361.875000	-2.340000	19.500000	-9.570000	38.880001	445.038086
125781.476563	73983.000000	111420.406250	15032.939453	11289.000000	87270.679688	42.899998	3.120000	9.570000	15.840000	445.198730
102388.406250	62812.000000	106828.734375	10449.659180	7638.000000	89660.750000	15.599999	14.820000	6.090000	10.080000	446.434662
168684.296875	93160.000000	118665.671875	26126.878906	17854.000000	95902.937500	-20.279999	-28.079998	-19.139999	43.200001	450.500153
141198.843750	82830.000000	111718.078125	17727.839844	11816.000000	98325.304688	-3.120000	-7.020000	-7.830000	15.840000	451.503632
124658.156250	72888.000000	112084.257813	14288.039063	10802.000000	86685.882813	9.360000	3.900000	16.530001	21.600000	451.662292
151547.453125	88998.000000	111595.914063	16396.378906	12180.000000	88222.750000	9.360000	14.820000	8.700000	14.400001	452.339355
185160.812500	103391.000000	117367.078125	23935.859375	16813.000000	93300.453125	11.700000	-10.920000	-19.139999	15.120001	452.745605
150867.812500	84708.000000	116721.835938	19393.138672	13631.000000	93239.578125	8.580000	8.580000	-7.830000	14.400001	453.161957
159542.484375	84458.000000	123798.523438	27158.039063	18652.000000	95422.976563	-25.740000	11.700000	15.660000	25.920002	453.625824
195776.453125	104314.000000	122997.921875	35032.140625	21580.000000	106388.625000	-1.560000	-10.139999	4.350000	33.840000	454.551453
134777.015625	76442.000000	115548.351563	31675.798828	21436.000000	96842.000000	31.199999	72.540001	45.240002	53.280003	457.753937
89411.578125	58000.000000	101028.921875	11955.839844	9195.000000	85213.468750	14.820000	-8.580000	-1.740000	22.320002	460.537018
167637.562500	91210.000000	120450.562500	28909.917969	20060.000000	94448.687500	3.120000	18.719999	13.050000	14.400001	461.228210
166774.375000	96271.000000	113530.820313	19822.138672	14509.000000	89535.031250	-3.120000	21.840000	-4.350000	5.760000	461.695129
121055.671875	76297.000000	103981.867188	16353.479492	11095.000000	96596.804688	-17.160000	-3.900000	14.790000	-26.640001	461.995270
153690.593750	92117.000000	109342.101563	17180.279297	12650.000000	89006.070313	0.780000	-10.920000	-18.270000	8.640000	462.098328
159206.453125	94313.000000	110629.023438	21040.500000	15203.000000	90699.882813	-3.900000	-1.560000	-6.960000	24.480001	462.909821
136266.031250	80122.000000	111459.156250	17713.019531	12856.000000	90295.617188	-16.379999	-2.340000	13.050000	-19.440001	462.925964
108430.046875	60842.000000	116795.492188	13569.659180	10264.000000	86642.750000	9.360000	19.500000	11.310000	25.200001	462.947205
203681.796875	107884.000000	123730.023438	24438.179688	16478.000000	97195.085938	0.780000	43.680000	26.100000	30.960001	464.384216
153945.906250	87886.000000	114796.437500	23591.878906	16812.000000	91965.109375	37.439999	57.719997	39.150002	34.560001	466.542786
106097.156250	58967.000000	117916.515625	28058.939453	19317.000000	95194.429688	38.219997	3090.359863	27.840000	52.560001	467.983795
123554.851563	66715.000000	121371.367188	17921.279297	12669.000000	92705.734375	-1.560000	17.939999	7.830000	28.080002	468.993378
139909.234375	87149.000000	105211.671875	16478.279297	12191.000000	88583.421875	-10.920000	13.259999	26.969999	10.800000	469.672455
139609.765625	80331.000000	113897.062500	15952.559570	11965.000000	87377.093750	14.039999	22.619999	34.799999	20.160000	470.456665
151529.515625	84306.000000	117792.781250	21530.339844	14820.000000	95210.007813	9.360000	32.759998	35.670002	28.800001	470.835632
138333.265625	80402.000000	112756.023438	17201.339844	12864.000000	87632.695313	-4.680000	6.240000	-6.090000	13.680000	472.281738
135879.625000	81779.000000	108891.125000	15145.259766	11233.000000	88361.062500	3.120000	-16.379999	-15.660000	0.720000	473.755127
166127.843750	91279.000000	119275.570313	25038.000000	16493.000000	99490.109375	12.480000	3.120000	22.620001	95.760002	473.807678
172135.671875	82281.000000	137104.343750	28569.839844	18135.000000	103245.281250	-6.240000	-16.379999	-17.400000	23.040001	474.672729
148149.203125	83544.000000	116215.484375	26580.839844	18450.000000	94417.445313	-10.139999	3.900000	32.189999	18.000000	475.201263
130098.812500	75557.000000	112844.023438	15172.559570	10926.000000	91007.585938	14.039999	10.139999	13.920000	30.240002	477.580109
193066.140625	100945.000000	125343.335938	31643.039063	21754.000000	95327.679688	10.139999	40.559998	24.360001	37.440002	479.506226
103943.671875	60408.000000	112767.390625	14037.659180	10274.000000	89543.703125	55.379997	39.779999	4.350000	56.160004	481.944672
162929.015625	92471.000000	115470.960938	22694.099609	15989.000000	93018.976563	-3.120000	2683.199951	-9.570000	10.080000	482.728882
186700.203125	101691.000000	120321.203125	29823.298828	20889.000000	93565.976563	-28.079998	-7.800000	-9.570000	23.760000	482.901703
131943.875000	70814.000000	122109.664063	19491.419922	13960.000000	91503.562500	-24.959999	-6.240000	-5.220000	48.240002	485.905090
170425.171875	92583.000000	120637.531250	26994.238281	18197.000000	97219.015625	3.120000	-5.460000	-20.010000	25.920002	486.166809
107410.226563	61398.000000	114649.281250	15295.019531	11248.000000	89115.796875	-3.120000	18.719999	26.100000	20.160000	486.574066
178206.984375	100184.000000	116575.234375	21353.279297	14226.000000	98369.781250	15.599999	-7.020000	-6.090000	7.200000	487.077332
135184.796875	75035.000000	118071.171875	17976.660156	13641.000000	86365.992188	-7.800000	-3.900000	9.570000	3.600000	487.487610
123870.867188	72590.000000	111833.601563	13416.779297	10024.000000	87717.687500	-33.539997	-8.580000	-1.740000	-12.240001	487.906006
129078.992188	78994.000000	107088.148438	13375.439453	10368.000000	84545.984375	-5.460000	27.299999	10.440001	23.040001	488.225311
188238.203125	106985.000000	115309.429688	25534.078125	17643.000000	94847.882813	24.959999	-3.900000	-11.310000	34.560001	490.279785
149511.953125	81879.000000	119669.453125	28589.339844	18485.000000	101359.539063	2.340000	14.820000	0.000000	30.240002	491.956329
124213.796875	66420.000000	122560.601563	13839.539063	9711.000000	93398.007813	-14.820000	7.020000	-3.480000	2.880000	494.612030
193159.984375	100544.000000	125904.421875	33222.539063	20987.000000	103743.859375	-30.419998	-13.259999	-6.090000	36.000000	495.346741
151842.781250	87279.000000	114015.617188	17844.839844	12941.000000	90370.093750	16.379999	-4.680000	12.180000	43.920002	496.432068
83510.703125	45999.000000	118979.929688	24372.658203	17881.000000	89328.703125	-9.360000	-8.580000	-14.790000	87.120003	496.658417
134514.125000	73215.000000	120405.898438	21591.958984	15737.000000	89918.703125	1.560000	1.560000	13.920000	28.080002	500.835083
162903.484375	89446.000000	119357.414063	25061.398438	17248.000000	95224.015625	-17.160000	-20.279999	-14.790000	-5.040000	501.145294
165151.500000	87445.000000	123773.445313	24877.318359	16522.000000	98678.125000	10.139999	3.900000	-6.960000	37.440002	502.733948
189748.625000	101882.000000	122056.554688	28239.119141	18248.000000	101418.179688	6.240000	-5.460000	-2.610000	51.840004	505.940399
140755.859375	81013.000000	113865.367188	16631.160156	11278.000000	96642.992188	-10.920000	6.240000	11.310000	15.120001	506.246613
102145.531250	61874.000000	108190.992188	21980.398438	17988.000000	80081.578125	199.679993	0.000000	-0.870000	37.440002	506.757965
204881.015625	98247.000000	136666.593750	37120.980469	23777.000000	102315.710938	-3.120000	13.259999	-18.270000	10.800000	506.859039
164610.546875	88130.000000	122409.140625	29399.759766	20372.000000	94577.984375	-2.340000	102.959999	-13.050000	30.960001	507.059113
170933.703125	93366.000000	119982.765625	39177.839844	24144.000000	106343.562500	-6.240000	29.639999	38.279999	51.120003	507.199585
154232.937500	87366.000000	115695.007813	22004.580078	15252.000000	94551.023438	-7.020000	6.240000	3.480000	-13.680000	507.891815
123518.968750	76649.000000	105610.492188	15438.539063	11783.000000	85867.781250	7.800000	14.039999	-4.350000	-7.200000	510.249451
124100.640625	70180.000000	115888.570313	17048.458984	12278.000000	90999.171875	-7.800000	-7.020000	10.440001	2.880000	510.776947
202341.812500	104202.000000	127259.296875	27853.798828	18748.000000	97366.468750	12.480000	23.400000	15.660000	53.280003	512.344360
133003.015625	80988.000000	107626.875000	13680.419922	10310.000000	86960.234375	-21.059999	-22.619999	-1.740000	-21.600000	512.557556
137086.437500	80114.000000	112141.406250	19539.000000	13760.000000	93060.171875	-8.580000	0.000000	-4.350000	18.000000	512.812195
162087.906250	90058.000000	117952.796875	26194.738281	16696.000000	102820.945313	29.639999	32.759998	37.410000	47.520000	518.421814
148374.156250	89217.000000	108990.984375	17686.500000	12554.000000	92329.335938	-3.900000	-24.179998	-37.410000	34.560001	518.469299
109092.453125	65102.000000	109819.710938	15670.979492	11404.000000	90057.289063	-4.680000	15.599999	33.060001	3.600000	528.963013
191895.906250	103738.000000	121229.343750	26243.878906	17660.000000	97390.648438	-33.539997	-9.360000	-8.700000	-9.360001	529.872498
210853.656250	108192.000000	127722.062500	28391.998047	19195.000000	96936.593750	36.660000	29.639999	27.840000	14.400001	530.109985
176750.406250	102194.000000	113348.289063	23286.898438	16512.000000	92425.515625	18.719999	-10.920000	5.220000	22.320002	530.263550
195995.187500	103927.000000	123593.875000	31668.779297	21121.000000	98264.531250	-5.460000	143.519989	-33.930000	10.080000	530.285828
135597.421875	76224.000000	116584.179688	25151.099609	17846.000000	92362.570313	-2.340000	18.719999	26.969999	11.520000	530.379761
164725.078125	90614.000000	119136.367188	22916.398438	15812.000000	94981.601563	-10.920000	-3.900000	-10.440001	24.480001	530.681946
201622.140625	108131.000000	122199.078125	26180.699219	18133.000000	94621.859375	3.120000	39.000000	9.570000	18.000000	531.597534
189293.218750	101790.000000	121873.671875	28817.878906	18828.000000	100308.500000	-21.840000	-16.379999	-25.230000	54.720001	532.191711
138961.859375	78733.000000	115669.468750	22082.580078	15451.000000	93664.093750	-4.680000	-18.719999	5.220000	2.160000	532.865784
153799.625000	86847.000000	116059.421875	23114.519531	15757.000000	96137.148438	34.320000	21.840000	6.960000	15.120001	532.961792
161211.593750	93118.000000	113459.945313	23284.558594	16076.000000	94922.664063	9.360000	13.259999	16.530001	16.560001	534.999023
182974.890625	91169.000000	131529.828125	33221.757813	21335.000000	102049.273438	-16.379999	16.379999	3.480000	34.560001	535.379028
170974.406250	92581.000000	121028.929688	24789.958984	16158.000000	100546.781250	10.139999	24.179998	6.960000	28.080002	535.477051
188492.812500	96454.000000	128072.085938	35262.238281	23072.000000	100162.367188	23.400000	7.020000	26.969999	39.600002	535.563965
196988.796875	103929.000000	124218.046875	27854.578125	18871.000000	96734.554688	5.460000	25.740000	41.760002	20.160000	535.738770
135905.156250	77783.000000	114506.757813	18306.599609	13157.000000	91186.539063	-1.560000	14.820000	-3.480000	-2.880000	536.329956
161001.843750	93646.000000	112673.445313	20475.000000	13564.000000	98927.281250	1.560000	-28.859999	-28.710001	8.640000	536.330933
103622.132813	60858.000000	111587.304688	11115.779297	8712.000000	83618.421875	28.079998	21.840000	38.279999	23.760000	537.550720
118107.296875	70125.000000	110378.328125	22604.398438	14023.000000	105640.867188	-9.360000	-18.719999	-7.830000	0.000000	537.809387
132535.890625	73689.000000	117872.039063	16717.740234	11363.000000	96419.421875	-0.780000	0.000000	-14.790000	13.680000	538.130798
101422.406250	62271.000000	106740.195313	14304.419922	11053.000000	84814.476563	-6.240000	21.840000	2.610000	14.400001	538.183289
166270.671875	95454.000000	114156.718750	19227.000000	12956.000000	97256.929688	-21.840000	-4.680000	15.660000	13.680000	538.284363
117420.062500	65234.000000	117963.648438	15607.019531	12048.000000	84895.554688	7.800000	-9.360000	20.010000	10.800000	539.523315
125339.187500	69491.000000	118205.656250	18527.339844	13269.000000	91507.101563	11.700000	3.900000	18.270000	17.280001	540.332764
187050.718750	103858.000000	118031.882813	23228.398438	16544.000000	92015.007813	21.840000	25.740000	32.189999	72.720001	541.838501
146311.046875	73655.000000	130183.156250	29909.099609	20721.000000	94595.960938	0.000000	-8.580000	-6.090000	12.240001	544.304260
110741.546875	65222.000000	111274.695313	15188.939453	11748.000000	84731.218750	23.400000	3.900000	-22.620001	18.720001	544.608459
183567.593750	98050.000000	122695.421875	25754.818359	16752.000000	100756.195313	13.259999	14.039999	15.660000	23.040001	544.837830
147217.015625	87191.000000	110653.796875	17747.339844	13509.000000	86097.390625	6.240000	13.259999	27.840000	23.760000	545.769592
153542.937500	87586.000000	114888.125000	17555.458984	12592.000000	91368.687500	10.920000	0.780000	23.490000	33.840000	546.591187
136003.140625	77389.000000	115172.734375	21578.699219	15015.000000	94184.593750	-17.160000	-12.480000	19.139999	-2.160000	547.523926
120125.546875	69140.000000	113863.882813	12515.879883	9151.000000	89633.992188	-12.480000	-10.139999	8.700000	38.160000	549.327759
176288.093750	97158.000000	118911.640625	34061.820313	21808.000000	102360.390625	0.780000	13.259999	-7.830000	20.160000	550.160461
122756.523438	77422.000000	103910.671875	12872.339844	9916.000000	85074.796875	-22.619999	-9.360000	-2.610000	19.440001	551.052795
141059.453125	80056.000000	115475.078125	18798.000000	13270.000000	92836.906250	27.299999	10.920000	17.400000	23.760000	553.570129
113301.453125	69230.000000	107255.875000	13916.759766	10700.000000	85238.203125	20.279999	-15.599999	6.960000	2.880000	554.213806
170400.328125	90315.000000	123648.968750	30325.619141	21549.000000	92227.929688	-24.179998	2.340000	-7.830000	10.800000	555.506287
157424.875000	85045.000000	121312.210938	20624.759766	14874.000000	90874.296875	32.759998	21.840000	-4.350000	30.240002	559.359558
168814.015625	91769.000000	120556.992188	20474.218750	14527.000000	92365.835938	36.660000	-15.599999	26.969999	10.800000	559.444458
201774.625000	106786.000000	123831.796875	32353.619141	21492.000000	98656.562500	37.439999	24.179998	31.320000	35.280003	559.620300
133833.781250	71506.000000	122660.054688	19702.798828	13776.000000	93731.328125	-5.460000	10.920000	27.840000	4.320000	561.211975
107308.796875	61895.000000	113621.289063	13543.139648	9985.000000	88889.648438	7.020000	7.800000	-0.870000	-5.760000	561.596924
106628.460938	62204.000000	112340.093750	14667.899414	10674.000000	90057.664063	10.139999	505.439972	-54.810001	27.360001	563.488770
140203.171875	81999.000000	112054.484375	14048.579102	10669.000000	86295.585938	-19.500000	9.360000	15.660000	29.520000	564.119324
126139.585938	72138.000000	114595.421875	16476.718750	11724.000000	92103.234375	3.900000	14.820000	10.440001	23.760000	565.739258
100846.953125	60321.000000	109565.585938	19858.798828	14174.000000	91820.671875	-25.740000	-11.700000	12.180000	8.640000	566.825623
114887.070313	68331.000000	110187.750000	15581.279297	11613.000000	87930.312500	9.360000	-1.560000	-12.180000	11.520000	567.849304
176537.875000	95771.000000	120804.695313	22747.919922	15005.000000	99354.054688	3.900000	11.700000	-0.870000	16.560001	569.467163
117143.367188	70922.000000	108247.195313	17780.878906	13404.000000	86935.820313	16.379999	42.899998	-6.960000	33.840000	569.642029
147790.406250	83904.000000	115436.601563	16780.919922	12235.000000	89885.921875	-11.700000	4.680000	26.100000	4.320000	572.817200
160204.890625	87505.000000	119983.867188	23275.978516	16435.000000	92815.000000	-4.680000	-12.480000	13.050000	38.160000	573.931824
119581.828125	63858.000000	122724.078125	17733.298828	12692.000000	91567.085938	-2.340000	7.800000	11.310000	2.880000	574.075317
144150.656250	81359.000000	116115.710938	20198.878906	14925.000000	88693.718750	20.279999	9.360000	-19.139999	10.800000	574.577576
206494.921875	108207.000000	125064.468750	27755.519531	18601.000000	97789.687500	8.580000	12.480000	0.870000	28.080002	577.060547
151978.015625	84758.000000	117511.398438	23091.119141	15796.000000	95802.710938	44.459999	2007.719971	28.710001	29.520000	580.479248
135780.265625	74083.000000	120115.226563	24222.119141	15489.000000	102486.976563	19.500000	19.500000	2.610000	17.280001	582.519592
134133.234375	79868.000000	110063.554688	17312.099609	13026.000000	87100.085938	39.779999	3.120000	9.570000	14.400001	585.796814
120221.460938	70491.000000	111770.781250	19057.740234	13037.000000	95801.804688	23.400000	-0.780000	-24.360001	34.560001	586.817505
165595.859375	90487.000000	119934.250000	22211.279297	15141.000000	96138.859375	0.000000	15.599999	18.270000	22.320002	587.169128
180497.796875	99119.000000	119342.445313	21198.839844	14781.000000	93991.421875	20.279999	3.900000	-18.270000	41.040001	587.559204
140314.265625	73035.000000	125907.250000	21992.878906	15273.000000	94370.804688	266.759979	-10.139999	6.960000	51.840004	592.396790
158224.593750	89499.000000	115860.593750	29988.658203	21277.000000	92369.078125	0.000000	7.020000	20.010000	36.000000	592.600891
108554.937500	66142.000000	107560.351563	15017.339844	11560.000000	85136.367188	23.400000	5.460000	11.310000	33.120003	593.114258
186167.515625	104078.000000	117226.250000	21576.359375	15260.000000	92662.414063	19.500000	20.279999	7.830000	39.600002	593.702393
109822.468750	68918.000000	104433.171875	9924.719727	7700.000000	84470.968750	-15.599999	-4.680000	-24.360001	4.320000	598.897705
146428.343750	87631.000000	109508.375000	18039.058594	12537.000000	94297.492188	6.240000	3.120000	-5.220000	-5.760000	599.248352
151326.656250	87203.000000	113727.093750	19159.138672	13317.000000	94286.500000	3.900000	14.039999	9.570000	23.040001	602.065796
169136.937500	90151.000000	122955.468750	21148.919922	14677.000000	94434.523438	-11.700000	-6.240000	1.740000	50.400002	605.457275
141375.484375	86102.000000	107607.070313	17280.119141	12752.000000	88807.242188	-14.820000	39.000000	37.410000	26.640001	606.860901
149395.343750	83480.000000	117282.859375	21149.699219	14002.000000	98990.632813	-13.259999	-7.800000	-11.310000	11.520000	609.875427
110014.289063	66693.000000	108105.742188	17206.798828	12350.000000	91308.890625	-10.920000	7.800000	-20.880001	7.920000	611.493286
168952.703125	94606.000000	117037.867188	23017.019531	16156.000000	93367.382813	-0.780000	-2.340000	-11.310000	0.000000	612.669617
122677.171875	72729.000000	110544.226563	15104.699219	11267.000000	87858.476563	12.480000	1.560000	10.440001	14.400001	613.467957
154019.046875	82675.000000	122090.023438	22265.878906	16197.000000	90091.789063	3.120000	-11.700000	-6.090000	59.040001	614.143005
124818.242188	70954.000000	115287.203125	21171.539063	15276.000000	90828.617188	7.800000	-2.340000	-8.700000	25.200001	614.359253
186284.812500	107608.000000	113452.171875	21119.279297	15186.000000	91141.382813	12.480000	-1.560000	14.790000	11.520000	615.412231
176667.593750	92933.000000	124585.328125	26901.419922	18842.000000	93568.171875	-7.020000	25.740000	16.530001	20.880001	615.838684
112449.992188	68134.000000	108162.187500	16592.160156	13124.000000	82854.609375	-37.439999	-9.360000	-8.700000	2.880000	618.061951
152991.625000	84963.000000	118009.718750	26286.779297	17925.000000	96107.695313	0.000000	-10.139999	4.350000	3.600000	618.191284
149712.750000	83340.000000	117729.484375	29820.179688	21682.000000	90134.460938	0.000000	12.480000	11.310000	16.560001	618.390381
125756.640625	66019.000000	124836.601563	19673.939453	12097.000000	106584.390625	1.560000	27.299999	22.620001	14.400001	620.391296
131768.609375	81546.000000	105898.367188	18356.519531	14044.000000	85660.281250	5.460000	5.460000	4.350000	10.800000	623.783752
152349.921875	80479.000000	124062.234375	27127.619141	18665.000000	95249.703125	26.519999	36.660000	22.620001	58.320004	625.929138
194973.296875	105378.000000	121256.523438	49884.898438	36068.000000	90641.476563	18.719999	21.840000	13.920000	87.120003	627.078186
193659.546875	102226.000000	124153.078125	25839.058594	17860.000000	94814.593750	-22.619999	-24.959999	-1.740000	2.880000	628.152344
176683.468750	96599.000000	119867.984375	29154.839844	19329.000000	98851.031250	15.599999	24.179998	29.580000	56.880001	628.539429
159643.921875	80067.000000	130670.867188	27201.718750	17649.000000	101008.101563	-9.360000	-24.959999	-8.700000	17.280001	634.885742
124727.156250	75242.000000	108637.718750	15982.199219	11852.000000	88374.062500	6.240000	-17.160000	19.139999	-11.520000	637.318115
177432.812500	97812.000000	118883.531250	29502.718750	19823.000000	97537.726563	21.059999	26.519999	34.799999	33.840000	637.928528
162483.265625	90435.000000	117747.593750	26868.658203	18725.000000	94038.148438	-2.340000	1033.500000	22.620001	32.400002	638.747070
127852.171875	71978.000000	116409.453125	21321.298828	15720.000000	88887.578125	-18.719999	26.519999	26.100000	35.280003	641.151184
123543.117188	70959.000000	114101.406250	19626.359375	13149.000000	97819.843750	5.460000	-11.700000	-8.700000	-13.680000	641.411926
152815.671875	92457.000000	108319.843750	17764.500000	12727.000000	91475.937500	-4.680000	-3.900000	15.660000	13.680000	641.507935
206234.796875	107786.000000	125394.796875	33716.277344	22172.000000	99658.578125	8.580000	-12.480000	-11.310000	30.960001	641.991943
137391.421875	80470.000000	111893.687500	16918.199219	12388.000000	89502.031250	39.779999	18.719999	0.000000	32.400002	644.775085
120115.890625	69343.000000	113521.414063	14647.619141	10925.000000	87866.953125	7.800000	4.680000	7.830000	15.120001	645.476379
172234.343750	101808.000000	110870.960938	22870.378906	15531.000000	96505.906250	1.560000	14.039999	-13.920000	17.280001	646.532410
123091.171875	76356.000000	105648.578125	13504.139648	9983.000000	88651.445313	-2.340000	-17.939999	-23.490000	14.400001	647.998779
184468.734375	98203.000000	123105.640625	27906.058594	20861.000000	87668.453125	6.240000	-10.920000	0.000000	30.960001	649.067932
166890.984375	92438.000000	118321.125000	24119.158203	17748.000000	89062.046875	8.580000	24.959999	-4.350000	-5.040000	649.535767
130779.835938	74966.000000	114329.000000	14852.759766	10768.000000	90396.593750	22.619999	-26.519999	-10.440001	28.800001	649.999634
201011.484375	103099.000000	127775.140625	39595.917969	25213.000000	102921.437500	-2.340000	-10.139999	-35.670002	7.200000	653.280945
145265.703125	88139.000000	108012.726563	19600.619141	14889.000000	86274.843750	-25.740000	-12.480000	-13.050000	0.000000	657.312073
129238.382813	74490.000000	113703.406250	22402.378906	16492.000000	89022.710938	-24.959999	-3.120000	30.450001	-4.320000	664.781128
119529.390625	71203.000000	110016.117188	15072.719727	11429.000000	86429.765625	-7.800000	10.920000	-4.350000	2.160000	670.282593
146319.328125	87415.000000	109697.234375	15755.999023	11777.000000	87678.117188	25.740000	17.939999	17.400000	10.800000	672.316895
152241.593750	84494.000000	118083.007813	22539.658203	15916.000000	92809.695313	28.079998	-14.039999	-16.530001	20.160000	675.974060
122269.382813	69550.000000	115212.742188	16042.259766	11896.000000	88378.070313	14.820000	-14.820000	6.960000	14.400001	677.392883
130042.921875	75042.000000	113569.640625	16785.599609	12132.000000	90674.343750	3.900000	21.059999	12.180000	28.080002	677.960815
117548.398438	68074.000000	113165.851563	15634.319336	11708.000000	87513.734375	21.059999	-7.800000	-10.440001	4.320000	686.148376
174674.875000	95048.000000	120439.070313	27594.839844	18358.000000	98510.484375	-7.800000	27.299999	20.010000	85.680000	686.954834
172842.921875	96179.000000	117774.523438	26139.359375	18005.000000	95144.078125	-7.800000	-11.700000	-5.220000	5.040000	691.088928
197653.953125	104101.000000	124431.554688	33029.097656	21294.000000	101652.804688	-20.279999	-30.419998	-23.490000	12.960001	693.578003
