# Supplementary material for: Live single-cell laser tag
Source: Nat Commun. 2016 May 20;7:11636. doi: 10.1038/ncomms11636 (PMC4876456; doi:10.1038/ncomms11636)
Supplement: Supplementary Software — Matlab code used for image analysis as well as LabVIEW code for microscope control [file ncomms11636-s3.zip › code/FacsAnalysisSoftware/importFacsRawData.m]

% function myTable = importFacsRawData(fileName)
%
% Import data from a cvs file, and return a matlab table.
%
% Copyright (C) 2016 Santiago Costantino <santiago.costantino@umontreal.ca>
% Hopital Maisonneuve-Rosemont, Centre de Recherche
% www.biophotonics.ca
%
% This program is free software: you can redistribute it and/or modify
% it under the terms of the GNU General Public License as published by
% the Free Software Foundation, either version 3 of the License, or
% (at your option) any later version.
% 
% This program is distributed in the hope that it will be useful,
% but WITHOUT ANY WARRANTY; without even the implied warranty of
% MERCHANTABILITY or FITNESS FOR A PARTICULAR PURPOSE.  See the
% GNU General Public License for more details.
% 
% You should have received a copy of the GNU General Public License
% along with this program.  If not, see <http://www.gnu.org/licenses/>.

%% Initialize variables.
function myTable = importFacsRawData(fileName)

delimiter = ',';
startRow = 2;

%% Format string for each line of text:
%   column1: double (%f)
%	column2: double (%f)
%   column3: double (%f)
%	column4: double (%f)
%   column5: double (%f)
%	column6: double (%f)
%   column7: double (%f)
%	column8: double (%f)
%   column9: double (%f)
%	column10: double (%f)
%   column11: double (%f)
% For more information, see the TEXTSCAN documentation.
formatSpec = '%f%f%f%f%f%f%f%f%f%f%f%[^\n\r]';

%% Open the text file.
fileID = fopen(fileName,'r');

%% Read columns of data according to format string.
% This call is based on the structure of the file used to generate this
% code. If an error occurs for a different file, try regenerating the code
% from the Import Tool.
dataArray = textscan(fileID, formatSpec, 'Delimiter', delimiter, 'HeaderLines' ,startRow-1, 'ReturnOnError', false);

%% Close the text file.
fclose(fileID);

%% Post processing for unimportable data.
% No unimportable data rules were applied during the import, so no post
% processing code is included. To generate code which works for
% unimportable data, select unimportable cells in a file and regenerate the
% script.

%% Create output variable
myTable = table(dataArray{1:end-1}, 'VariableNames', {'FSCA','FSCH','FSCW','SSCA','SSCH','SSCW','AlexaFluor488A','AlexaFluor647A','PIA','V500A','Time'});

%% Clear temporary variables
% clearvars filename delimiter startRow formatSpec fileID dataArray ans;
