# Supplementary material for: Live single-cell laser tag
Source: Nat Commun. 2016 May 20;7:11636. doi: 10.1038/ncomms11636 (PMC4876456; doi:10.1038/ncomms11636)
Supplement: Supplementary Software — Matlab code used for image analysis as well as LabVIEW code for microscope control [file ncomms11636-s3.zip › code/FacsAnalysisSoftware/makeNiceFigure.m]

%% Script to create Fig 3 Panel for FACS data

% Copyright (C) 2016 Santiago Costantino <santiago.costantino@umontreal.ca>
% Hopital Maisonneuve-Rosemont, Centre de Recherche
% www.biophotonics.ca
%
% This program is free software: you can redistribute it and/or modify
% it under the terms of the GNU General Public License as published by
% the Free Software Foundation, either version 3 of the License, or
% (at your option) any later version.
% 
% This program is distributed in the hope that it will be useful,
% but WITHOUT ANY WARRANTY; without even the implied warranty of
% MERCHANTABILITY or FITNESS FOR A PARTICULAR PURPOSE.  See the
% GNU General Public License for more details.
% 
% You should have received a copy of the GNU General Public License
% along with this program.  If not, see <http://www.gnu.org/licenses/>.

clear
close all

fileName = 'facsData.csv';

myTable=importFacsRawData(fileName); %% imposrt data from text file

myData=[myTable.AlexaFluor647A, myTable.PIA];

idx = clusterdata(myData,'maxclust',2); %% cluster data

X1=myTable.AlexaFluor647A(idx==1);
X2=myTable.AlexaFluor647A(idx==2);
Y1=myTable.PIA(idx==1);
Y2=myTable.PIA(idx==2);

% Create figure
figure1 = figure;

% Create axes
axes1 = axes('Parent',figure1,'YTick',[-50 0 50 100 150],...
    'XTick',[-500 0 1000 2000 3000],...
    'FontSize',16,...
    'Position',[0.12703557312253 0.11 0.775 0.815],...
    'XLim', [-400 3500],...
    'YLim', [-100 200]);
%% Uncomment the following line to preserve the Y-limits of the axes
% ylim(axes1,[-40 110]);
box(axes1,'on');
hold(axes1,'on');

% Create plot
plot(X1,Y1,'MarkerFaceColor',[0 0.447058826684952 0.74117648601532],...
    'MarkerSize',10,...
    'Marker','o',...
    'LineStyle','none',...
    'Color',[0 0 1]);

% Create plot
plot(X2,Y2,'MarkerFaceColor',[1 0 0],'MarkerSize',10,'Marker','o',...
    'LineStyle','none',...
    'Color',[0.929411768913269 0.694117665290833 0.125490203499794]);

% Create xlabel
xlabel('Alexa647-Streptavidin Intensity (AU)');

% Create ylabel
ylabel('Dump channel (AU)');
