# Supplementary material for: Live single-cell laser tag
Source: Nat Commun. 2016 May 20;7:11636. doi: 10.1038/ncomms11636 (PMC4876456; doi:10.1038/ncomms11636)
Supplement: Supplementary Software — Matlab code used for image analysis as well as LabVIEW code for microscope control [file ncomms11636-s3.zip › code/Viability/code/quantificationViability.m]

% function quantificationViability
%
% This script was used to quantify the viability
% of cells after ClaP. It analyzes the PI and Calcein-AM staining at
% several time points. The input images should be named as:
% ['TIMEtt_FOVnn_ll.tif'] where 
%    tt: time string ('00H', '02H', '24H', or '48H')
%    nn: Field of view number ('0' or '1')
%    ll: Label string ('CY5', 'PI', or 'CAL')
%
% The function return the quantification for each tt/nn combination, by
% using the images with the three ll labels. The output is a mat file with
% an array of values where each row corresponds to a tt/nn combination, and
% the columns are: 
% [t qCAL qPIin qPIout]
% The scripts also generates a set of anotated images for depicting the quantification.

% Copyright (C) 2016 Javier Mazzaferri <javier.mazzaferri@gmail.com>
% Hopital Maisonneuve-Rosemont, Centre de Recherche
% www.biophotonics.ca
%
% This program is free software: you can redistribute it and/or modify
% it under the terms of the GNU General Public License as published by
% the Free Software Foundation, either version 3 of the License, or
% (at your option) any later version.
% 
% This program is distributed in the hope that it will be useful,
% but WITHOUT ANY WARRANTY; without even the implied warranty of
% MERCHANTABILITY or FITNESS FOR A PARTICULAR PURPOSE.  See the
% GNU General Public License for more details.
% 
% You should have received a copy of the GNU General Public License
% along with this program.  If not, see <http://www.gnu.org/licenses/>.

function quantificationViability

imdir = '../images/';
resDir = '../results/';

timeStr = {'00H';'02H';'24H';'48H'};

results = []; %[time qCAL qPIin qPIout]

for t = 1:numel(timeStr)
    for r = 0:1
        fnameCY5 = fullfile(imdir, ['TIME' timeStr{t} '_FOV' num2str(r) '_CY5.tif']);
        fnamePI  = fullfile(imdir, ['TIME' timeStr{t} '_FOV' num2str(r) '_PI.tif']);
        fnameCAL = fullfile(imdir, ['TIME' timeStr{t} '_FOV' num2str(r) '_CAL.tif']);
        
        if ~exist(fnameCY5,'file') ||...
           ~exist(fnamePI, 'file') ||...
           ~exist(fnameCAL,'file') 
            
           continue
           
        end

        imCY5 = imread(fnameCY5);
        imPI  = imread(fnamePI);
        imCAL = imread(fnameCAL);
        
        [qPIin, qPIout, qCAL, fhPI,fhCY5, fhCAL] = quatifyPIandCalcein(imCY5, imPI, imCAL);
        
        set(fhCY5,'PaperUnits','points','PaperPosition',[0 0 512 512])
        saveas(fhCY5,fullfile(resDir, ['TIME' timeStr{t} '_FOV' num2str(r) '_CY5.png']))
        close(fhCY5)        
        
        set(fhPI,'PaperUnits','points','PaperPosition',[0 0 512 512])
        saveas(fhPI,fullfile(resDir, ['TIME' timeStr{t} '_FOV' num2str(r) '_PI.png']))
        close(fhPI)
        
        set(fhCAL,'PaperUnits','points','PaperPosition',[0 0 512 512])
        saveas(fhCAL,fullfile(resDir, ['TIME' timeStr{t} '_FOV' num2str(r) '_CAL.png']))
        close(fhCAL)        
        
        results = [results;[t qCAL qPIin qPIout]];
        
    end
end

save(fullfile(resDir,'results.mat'),'results','timeStr')

figure;
plot(results(:,1),results(:,2),'.-m'), hold on

plot(results(:,1),results(:,3),'or'), hold on
plot(results(:,1),results(:,4),'ob')

end

function [qPIin, qPIout, qCAL, fhPI,fhCY5, fhCAL] = quatifyPIandCalcein(imCY5, imPI, imCAL)

[msk, bBox] = otsuMsk(imCY5);

[qPIin, qPIout, pos] = quantifyPI(msk, imPI, bBox);

[qCAL, ~] = quantifyCAL(msk, imCAL);

% Generate Images for supplementary figure
fhPI = figure;
imshow(imPI,[median(imPI(:)), median(imPI(:)) + 10 * std(double(imPI(:)))],'Border','Tight'), hold on
rectangle('Position',bBox, 'EdgeColor','y','LineStyle','--','LineWidth',2)
plot(pos(:,1),pos(:,2),'og','MarkerSize',15)

fhCY5 = figure;
imCY5 = double(imCY5);
imCY5 = imadjust(mat2gray(imCY5),[prctile(imCY5(:),1), prctile(imCY5(:),99.9)] / max(imCY5(:)),[]);
rgbCY5 = cat(3,mat2gray(imCY5),...
                       zeros(size(imCY5),'double'),...
                       zeros(size(imCY5),'double'));
                   
imshow(rgbCY5,[],'Border','Tight'), hold on

fhCAL  = figure;
imCAL = double(imCAL);
imCAL = imadjust(mat2gray(imCAL),[prctile(imCAL(:),0.01), prctile(imCAL(:),99.99)] / max(imCAL(:)),[]);
rgbCAL = cat(3,zeros(size(imCAL),'double'),...
               mat2gray(imCAL),...
               zeros(size(imCAL),'double'));
imshow(rgbCAL,[],'Border','Tight'), hold on
rectangle('Position',bBox, 'EdgeColor','y','LineStyle','--','LineWidth',2)
end

function [qCAL, eCAL] = quantifyCAL(msk, imCAL)

bw = im2bw(imCAL, graythresh(imCAL));
bw = bwmorph(bw, 'clean');

inMsk  = bw .* msk;
outMsk = bw .* ~msk;

inValues  = double(nonzeros(reshape(imCAL .* uint16(inMsk), [],1)));
outValues = double(nonzeros(reshape(imCAL .* uint16(outMsk), [],1)));

inMean  = mean(inValues);
outMean = mean(outValues);

inSD   = std(inValues);
outSD  = std(outValues);

qCAL = inMean / outMean;

relError = inSD / inMean + outSD / outMean;

eCAL = relError * qCAL;

end

function [qPIin, qPIout, pos] = quantifyPI(msk, imPI, bBox)

[N2in,~] = countCellsInMask(imPI,msk);

[N2out,pos] = countCellsInMask(imPI,~msk);

bbArea  = bBox(3) * bBox(4);
outArea = numel(imPI) - bbArea;

% It computes the percentage of dead cells in and out of the ClaPped
% region. We estimate there are ~ 500 cells inside the ClaPped area, 
% which is ~1E6 pixels.

qPIin = N2in  / (bbArea * 5E-4) * 100;
qPIout = N2out / (outArea * 5E-4) * 100;

end

function [count, pos] = countCellsInMask(im,msk)

im = double(im);

imFilt = bpass(im,4,10);
pos = pkfnd(imFilt, graythresh(imFilt), 12);

pos = pos(pos(:,3) > (median(pos(:,3)) + 6 * std(pos(:,3))),:);

ixCells = sub2ind(size(msk),pos(:,2),pos(:,1));

count = sum(msk(ixCells));

end

function [msk, bBox] = otsuMsk(im)

    im = imadjust(im);

    im = mat2gray(im);

    bw = im2bw(im,graythresh(im));
    
    bw = imopen(bw,strel('disk',1));
    bw = imclose(bw,strel('disk',3));
    
    cc = bwconncomp(bw);
    regProps = regionprops(cc,'Area','PixelIdxList','BoundingBox');
    [~,ix] = max([regProps(:).Area]);
    
    bBox = regProps(ix).BoundingBox;
    
    msk = logical(zeros(size(im)));
    
    msk(round(bBox(2)) + (0:bBox(4)),round(bBox(1)) + (0:bBox(3))) = 1;
    
end
